# Supplementary material for: Fine Mapping, Transcriptome Analysis, and Marker Development for Y2, the Gene That Conditions β-Carotene Accumulation in Carrot (Daucus carota L.)
Source: G3 (Bethesda). 2017 Jun 29;7(8):2665–75. doi: 10.1534/g3.117.043067 (PMC5555471; doi:10.1534/g3.117.043067)
Supplement: Supplementary file 1 [file 2665FileS1.xlsx]

## Sheet: Table Key
List of Supplementary Tables
Table S1: Filtered SNP polymorphisms in the 74146 carrot population, in a, h, b format, for Joinmap input.
Table S2: Primers used for fine mapping, sequencing DCAR_026175, and cleaved amplified polymorphic sequence (CAPs) marker production.
Table S3: Plant materials used for resequencing.
Table S4: Transcriptome mapping statistics for each technical replicate of Y2Y2 (yellow) and y2y2 (orange) carrots of population 74146. Orange and yellow highlighting indicates orange and yellow root samples, respectively. Within the sample name a "r" indicates a technical replicate that was re-run on the Illumina sequencer and the number after the dot indicates time point one or time point two. …
Table S5. Pearson correlation between RNASeq samples. High correlations are in red and low correlations are in green. Sample names correspond to those in Supplementary Table 4.
Table S6. Pearson correlation, after correction, between RNASeq samples. High correlations are in red and low correlations are in green. Sample names correspond to those in Supplementary Table 4.
Table S7: Phenotypic information for root color in population 74146. Samples not used in downstream analyses were not assigned an NCBI BioSample number.
Table S8. Distribution of GBS markers across the nine carrot chromosomes in family 74146.
Table S9. GLM output for the beta-carotene trait. P-values are in bold.
Table S10. Distribution of filtered SNPs across the nine carrot linkage groups in family 74146.
Table S11. Position of filtered SNPs across the nine carrot linkage groups in family 74146. Chromosomes 1 through 9 correspond to NCBI accessions CM004278 through CM004286.
Table S12: Summary annotation of predicted genes located in the genomic region associated with carotenoid accumulation in the 74146 population. Cells highlighted in yellow represent predicted genes differentially expressed between yellow and orange samples at time point one, cells in blue are differentially expressed at time point two and those in orange are differentially expressed at both time …
Table S13: Top two Blastp hits, in SwissProt and trEMBL for the 72 candidate genes in the Y2 region.
Table S14. Carotenoid HPLC data for samples used in the RNA-sequencing analysis. Orange biological and technical replicates are highlighted with orange and yellow replicates are shown in yellow. Dash one (-1) or two (-2) indicates time point one or time point two.
Table S15. Number of differentially expressed genes (DEGs) detected in the whole carrot genome for each pairwise comparison between Orange (O) and Yellow (Y) at time point one and time point two.
Table S16. Gene annotations (ID) of DEGs detected in the whole carrot genome for each pairwise comparison between Orange (O) and Yellow (Y) at time point one and time point two.
Table S17. Number of DEGs detected in the isoprenoid pathway and Y2 QTL region in the carrot genome for each pairwise comparison between Orange (O) and Yellow (Y) at time point one and time point two.
Table S18. Annotation of DEGs detected in the isoprenoid pathway and Y2 QTL region in the carrot genome for each pairwise comparison between Orange (O) and Yellow (Y) at time point one and time point two. Samples highlighted in blue are differentially expressed at one time point, between yellow and orange samples, while samples in yellow are differentailly expressed at both time points.
Table S19. Number of common DEGs detected in the carrot genome, isoprenoid pathway and Y2 QTL region for each pairwise comparison between Orange (O) and Yellow (Y) carrots at time point one and time point two.
Table S20. Annotation of DEGs detected in the Y2 QTL and isoprenoid pathway between Orange (O) and Yellow (Y) at both time points.
Table S21. Plant introductions used in CAPs marker analysis.

## Sheet: Joinmap Input
Table S1: Filtered SNP polymorphisms in the 74146 carrot population, in a, h, b format, for Joinmap input.
	20560-100y	20560-101y	20560-105y	20560-109y	20560-10y	20560-110y	20560-112y	20560-113y	20560-114y	20560-115y	20560-116y	20560-117y	20560-118y	20560-119y	20560-120y	20560-121y	20560-123y	20560-124y	20560-14y	20560-15y	20560-16y	20560-17y	20560-18y	20560-19y	20560-1y	20560-20y	20560-22y	20560-25y	20560-26y	20560-27y	20560-28y	20560-29y	20560-2y	20560-30y	20560-32y	20560-34y	20560-35y	20560-36y	20560-39y	20560-3y	20560-41y	20560-44y	20560-47y	20560-4y	20560-50y	20560-51y	20560-53y	20560-54y	20560-55y
S2_19265589	h	a	a	a	h	a	a	h	a	h	a	h	h	a	a	h	a	h	a	a	h	a	a	h	a	a	h	h	a	a	h	a	h	a	h	a	h	a	h	a	h	h	a	h	h	h	a	h	a
S4_33938855	h	h	h	h	h	h	h	h	h	h	h	b	h	h	a	b	h	a	h	h	a	h	h	h	b	a	h	a	h	h	h	a	h	h	b	h	h	h	h	h	h	h	a	h	a	h	h	h	a
S1_46787108	h	b	h	a	b	h	b	a	a	h	h	b	b	a	a	b	h	h	h	h	b	b	b	a	a	b	h	h	a	h	a	h	a	b	h	h	a	a	a	h	h	a	h	a	b	h	h	b	b
S5_31775123	h	a	h	b	a	b	h	a	h	h	a	a	b	a	h	b	a	a	h	h	h	b	h	a	h	a	a	h	h	a	h	a	h	a	b	h	h	b	b	h	b	h	h	a	a	a	h	b	h
S2_25412976	h	a	a	a	h	a	h	b	h	h	h	h	h	a	h	h	h	h	h	h	h	h	h	h	h	h	h	b	h	a	h	h	h	a	h	h	b	h	h	h	h	b	h	h	h	h	b	h	h
S1_29011473	h	a	a	a	a	h	h	a	a	a	h	h	a	a	a	h	h	h	h	h	h	b	h	h	a	a	a	a	a	a	h	a	a	a	a	a	a	a	h	h	a	a	h	a	a	a	h	h	h
S1_41503352	h	h	h	a	h	h	h	a	a	h	h	h	h	a	a	h	h	h	h	h	h	b	h	a	a	h	h	h	a	a	h	h	a	h	a	h	a	a	h	h	a	a	h	a	b	h	h	b	b
S9_9637993	a	h	a	a	a	a	a	h	a	a	a	h	a	a	a	a	a	a	a	a	a	a	a	a	h	h	h	a	a	a	a	a	h	a	a	a	h	h	a	a	a	a	a	h	a	a	a	a	a
S8_15784776	a	a	a	a	a	h	a	h	a	a	a	a	a	a	a	h	a	a	a	a	a	a	a	a	h	a	a	a	a	a	a	a	a	h	a	a	a	h	a	a	h	a	a	h	a	h	a	a	a
S4_33719563	h	h	h	h	h	h	h	h	h	a	h	b	h	h	a	b	h	a	h	h	a	h	h	h	b	a	h	a	h	h	h	a	h	h	b	h	b	h	h	h	h	h	a	h	a	h	h	h	a
S5_30952643	h	a	h	b	a	b	h	a	h	h	a	a	b	a	h	b	a	a	h	h	h	b	h	a	h	a	a	h	h	a	h	a	h	a	b	h	h	b	b	h	b	h	h	a	a	a	h	b	h
S1_37533610	h	h	a	a	h	b	b	a	a	a	h	b	h	a	a	h	h	h	h	h	h	h	h	h	a	h	a	h	a	a	h	a	a	h	a	h	a	a	h	h	h	a	h	a	h	a	h	h	h
S2_13580883	h	a	a	a	h	a	a	b	h	h	a	a	h	a	a	h	b	b	h	h	h	h	h	h	h	a	h	h	b	a	h	h	h	a	h	b	b	h	h	h	h	b	h	a	b	h	h	h	b
S9_17089922	h	a	h	a	b	h	h	a	h	h	h	h	b	h	a	h	a	a	a	h	a	h	a	a	a	a	a	h	a	a	a	a	a	h	h	a	h	a	h	a	a	h	a	a	a	b	a	h	a
S2_32983803	h	a	h	a	h	a	h	a	h	b	h	h	h	a	h	h	h	h	h	h	h	h	a	h	b	h	h	b	a	a	b	h	h	a	h	h	b	h	h	h	h	b	h	h	b	h	b	h	h
S8_59965	b	h	h	h	h	b	a	b	a	h	a	h	a	h	h	b	h	b	h	b	h	b	b	a	b	h	h	a	h	a	h	a	a	b	a	h	b	a	h	h	a	h	h	a	a	h	h	h	a
S2_33987260	h	a	h	a	h	a	h	a	h	h	h	h	a	a	h	h	h	b	h	h	h	h	a	h	b	h	h	b	a	a	b	h	h	a	h	h	b	h	h	b	h	b	h	h	b	h	b	h	h
S3_49385359	h	a	a	a	h	a	a	a	a	a	a	a	a	a	h	a	a	h	a	a	h	h	a	h	a	a	a	h	a	h	h	h	a	a	a	a	a	a	a	a	a	a	a	a	b	h	a	h	h
S1_40654980	h	b	h	a	b	h	b	a	a	h	h	b	b	a	a	h	h	h	h	h	h	b	h	h	a	b	h	h	a	a	h	h	a	b	a	h	a	a	h	h	h	a	h	a	b	h	h	b	b
S4_20622558	h	b	h	a	h	h	a	a	h	h	a	a	h	h	h	a	a	h	a	h	h	h	a	h	a	h	h	h	a	h	h	h	h	b	h	a	a	h	h	a	h	h	h	a	b	h	a	h	h
S2_33900976	h	a	h	a	h	a	h	a	h	h	h	h	a	a	h	h	h	b	h	h	h	h	a	h	b	h	h	b	a	a	b	h	h	a	h	h	b	h	h	b	h	b	h	h	b	h	b	h	h
S2_11986392	a	a	a	a	a	a	a	h	h	a	a	a	a	a	a	a	b	h	h	h	a	a	b	a	h	a	a	a	b	a	a	h	a	a	a	b	h	h	a	h	a	h	h	a	a	a	h	a	h
S7_27123303	b	h	h	b	h	b	h	a	h	h	h	h	h	a	a	h	h	b	b	h	h	h	b	h	b	h	h	h	h	a	b	h	h	h	h	b	b	h	h	b	h	h	h	h	h	h	h	h	h
S7_12027657	b	h	a	b	h	b	h	a	h	h	b	a	h	a	h	h	h	b	b	h	h	a	b	h	b	h	h	h	h	a	h	h	h	a	h	h	b	h	h	b	h	h	h	b	h	h	h	h	h
S7_21935547	b	h	h	b	h	b	h	a	h	h	b	h	h	a	a	h	h	h	b	h	h	a	b	h	b	h	h	h	h	a	b	a	a	h	b	b	b	h	h	b	h	h	h	a	h	a	h	h	h
S9_5453295	a	h	a	a	a	a	a	h	a	a	a	h	a	a	a	a	a	a	a	a	a	a	a	a	h	h	h	a	a	a	a	a	h	a	a	a	h	h	a	a	a	a	a	h	a	h	a	a	a
S9_28943924	a	h	a	h	h	h	h	h	h	h	b	h	h	a	h	b	a	a	a	a	h	a	a	a	h	b	h	a	h	a	a	h	h	h	b	a	h	h	h	a	h	a	a	h	a	h	h	a	h
S9_30536973	a	a	a	a	a	h	a	a	a	a	a	a	a	a	a	h	a	a	a	a	a	a	a	a	h	h	h	a	a	a	a	a	h	a	h	a	a	h	a	a	h	a	a	a	a	a	a	a	a
S5_22753552	h	a	a	a	h	h	h	h	h	h	h	a	h	h	h	a	h	a	h	h	a	h	h	h	h	a	h	h	h	h	h	h	h	h	a	h	h	h	h	h	a	h	h	h	a	h	h	a	h
S7_26930466	b	h	h	b	h	b	h	a	h	h	h	h	h	a	a	h	h	h	b	h	h	h	b	h	b	h	h	h	h	a	b	h	h	h	h	b	b	h	h	b	h	h	h	h	h	h	h	h	h
S1_28577683	a	b	h	a	b	a	h	a	a	h	a	h	h	a	a	a	a	h	a	a	a	h	a	a	a	a	h	h	a	a	a	h	a	b	a	a	a	a	a	a	h	a	h	a	h	h	a	h	h
S2_26648840	h	a	h	a	h	a	h	h	h	h	h	h	h	a	h	h	h	b	h	h	h	h	h	h	h	h	h	b	h	a	h	h	h	a	h	h	b	h	h	h	h	b	h	h	h	h	b	h	h
S4_16460332	h	b	h	a	h	h	a	a	h	h	a	a	h	h	h	a	a	h	a	h	h	h	a	h	a	a	h	h	a	h	h	h	h	b	h	a	a	h	h	a	h	h	h	a	h	h	a	h	h
S6_1732947	h	b	h	a	b	a	a	h	a	h	h	a	h	h	a	h	a	a	a	h	h	h	a	h	h	a	a	a	a	a	h	a	a	h	h	a	a	a	a	a	h	a	a	h	h	h	a	a	a
S3_1867688	h	a	h	b	a	h	h	a	a	a	a	a	a	a	a	h	a	h	h	a	h	h	h	a	h	h	a	h	a	a	a	a	a	a	h	h	a	a	h	h	a	a	a	a	a	a	b	h	a
S3_34284319	b	h	a	h	b	h	h	a	a	a	h	h	h	h	b	a	b	b	b	h	a	h	a	h	h	a	h	h	b	b	b	b	a	a	a	b	b	h	a	h	a	h	h	h	a	h	h	b	b
S8_1538212	b	h	h	h	h	h	h	h	a	h	a	a	a	h	h	h	h	b	h	h	h	b	b	a	h	h	h	a	h	a	h	a	a	h	h	h	a	a	h	h	a	h	h	a	a	a	h	h	a
S3_2402300	a	b	h	a	a	a	a	h	h	a	a	a	a	a	a	h	a	h	a	a	h	h	a	h	a	h	h	a	a	a	h	h	h	a	h	a	h	a	a	a	h	a	a	h	b	h	a	h	h
S4_6319764	h	h	h	a	h	a	a	a	a	h	a	a	h	h	h	a	a	h	a	h	h	h	a	h	a	a	a	h	a	h	h	h	a	h	a	a	a	a	h	a	h	h	h	a	a	h	a	h	h
S1_29032195	h	a	a	a	a	h	h	a	a	a	h	h	a	a	a	h	h	h	h	h	h	h	h	h	a	a	a	a	a	a	h	a	a	a	a	a	a	a	h	h	a	a	h	a	a	a	h	h	a
S4_28186241	h	a	h	h	h	h	h	h	h	a	b	b	h	h	a	h	h	a	h	h	a	h	a	h	b	a	h	a	h	h	h	a	h	a	b	h	b	h	h	h	h	h	a	h	a	h	b	h	a
S7_21455158	b	h	h	b	h	b	h	a	h	a	b	h	h	a	a	h	h	b	b	h	h	h	b	h	b	h	h	h	h	a	b	h	h	h	h	b	b	h	h	b	h	h	h	h	h	h	h	h	h
S4_20478643	h	b	h	a	h	h	a	a	h	b	a	a	h	h	h	a	a	h	a	h	h	h	a	b	a	h	h	h	a	h	h	b	h	b	h	a	a	h	h	a	h	h	h	a	b	h	a	h	h
S1_48405413	h	b	h	a	b	a	b	h	a	h	h	b	b	a	a	b	h	h	a	h	b	b	b	a	a	b	h	h	a	h	a	h	a	b	h	h	h	a	a	h	h	a	h	a	b	h	h	b	b
S2_34227350	h	a	h	a	h	a	h	a	h	h	h	h	a	a	h	h	h	b	h	h	h	h	a	h	b	h	h	b	a	a	b	h	h	a	h	h	b	h	h	b	h	b	h	h	b	h	b	a	h
S9_22501950	a	a	a	a	a	h	a	h	a	a	a	a	a	a	a	a	a	a	a	a	a	a	a	a	h	h	h	a	a	a	a	a	h	a	a	a	a	h	a	a	h	a	a	h	a	a	a	a	a
S9_28403624	h	h	h	h	b	h	h	h	h	b	b	b	b	h	h	b	a	a	a	h	h	h	a	a	h	b	h	h	h	a	a	b	h	h	b	a	h	h	b	a	h	h	a	h	a	h	h	a	h
S4_15148546	h	a	h	h	h	h	b	h	h	a	b	b	h	h	a	h	h	h	h	h	h	h	h	a	b	h	h	a	h	h	h	a	a	a	h	a	b	h	h	h	h	h	a	h	a	a	b	a	a
S2_37736992	h	a	h	a	h	h	h	a	b	h	h	h	a	a	h	h	h	b	h	h	h	h	a	h	b	h	h	h	a	a	b	h	h	a	h	h	a	h	h	b	a	b	h	h	b	h	b	h	h
S2_27638801	h	a	h	a	h	a	h	h	h	h	h	h	h	a	h	h	h	b	h	h	h	h	h	h	h	h	h	b	h	a	h	h	h	a	h	h	b	h	h	h	h	b	h	h	h	h	b	h	h
S9_30258283	a	a	a	a	a	h	a	a	a	a	a	a	a	a	a	h	a	a	a	a	a	a	a	a	h	h	h	a	a	a	a	a	h	a	h	a	a	h	a	a	h	a	a	a	a	a	a	a	a
S4_22278850	h	a	h	h	h	h	b	h	h	a	b	b	h	h	a	h	h	a	h	h	a	h	a	h	b	a	h	a	h	h	h	a	h	a	h	h	b	h	h	h	h	h	a	h	a	h	b	a	a
S4_14750892	h	b	h	a	h	h	a	a	h	h	a	a	h	h	h	a	a	h	a	h	h	a	a	a	a	a	h	h	a	h	h	a	h	b	a	a	a	h	h	a	h	h	h	a	b	b	a	h	a
S7_2393548	h	h	a	b	h	h	b	a	h	a	h	a	b	a	h	a	a	h	b	b	h	h	h	h	b	h	h	h	h	a	h	h	a	a	h	h	b	h	h	a	h	b	h	b	h	h	b	h	h
S4_20375650	h	b	h	a	h	h	a	a	h	h	a	a	h	h	h	a	a	h	a	h	h	h	h	h	a	a	h	h	a	h	h	h	h	b	h	a	a	h	h	a	h	h	h	a	h	h	a	h	h
S1_22557053	h	b	h	a	b	h	h	a	a	h	h	b	h	a	a	h	h	h	b	h	h	b	h	h	h	a	h	h	a	a	h	h	a	b	h	a	a	a	h	h	h	a	b	a	h	h	h	b	b
S7_34273905	b	h	b	h	h	h	h	h	h	h	h	h	h	h	a	h	h	b	b	b	h	h	b	b	b	b	h	h	h	h	b	h	h	h	h	b	b	h	b	b	h	h	h	h	a	h	h	h	h
S1_43594084	h	b	h	a	b	h	b	a	a	h	h	h	b	a	a	h	h	h	h	h	b	b	h	a	a	b	h	h	a	h	a	h	a	b	h	h	a	a	a	h	h	a	h	a	b	h	h	b	b
S3_16942686	h	h	a	a	b	h	h	h	h	h	b	h	h	b	b	a	b	h	b	b	a	h	a	a	h	a	h	h	b	b	h	b	h	h	a	b	h	b	a	h	a	b	b	h	h	h	h	a	h
S9_25700026	a	h	a	h	h	h	h	h	h	h	b	b	h	a	h	b	a	a	a	a	h	a	a	a	h	b	h	a	h	a	a	h	h	h	b	a	h	h	h	a	h	a	a	h	a	h	h	a	h
S6_11311534	h	a	h	h	a	a	a	a	h	h	h	h	h	b	b	h	h	h	b	h	a	b	a	h	a	h	a	h	h	h	b	h	h	h	a	a	b	a	h	a	h	a	a	h	h	a	b	a	b
S2_25364251	h	a	a	a	h	a	h	b	h	h	h	h	h	a	h	h	h	b	h	h	h	h	h	h	h	h	h	b	h	a	h	h	h	a	h	h	b	h	h	h	h	b	h	h	h	h	b	h	h
S3_966198	h	a	a	a	b	h	h	h	h	b	b	b	b	b	b	a	b	h	h	b	a	a	h	h	h	a	h	h	b	b	h	h	h	b	a	a	h	b	h	h	h	b	b	h	a	h	a	a	h
S4_29703825	a	b	a	h	h	h	h	h	h	b	h	a	h	h	b	a	h	b	h	a	b	h	b	h	a	b	h	h	h	h	h	b	h	h	a	h	a	h	a	h	a	a	b	h	h	a	a	h	h
S2_35785904	h	a	h	a	h	h	h	a	b	h	h	b	a	a	h	h	h	h	h	h	h	h	a	h	b	h	h	h	a	a	b	h	h	a	h	h	b	h	h	b	a	b	h	h	b	h	b	h	h
S8_30430677	h	h	h	h	a	h	b	h	h	a	a	h	h	a	h	h	h	h	h	a	h	h	h	h	a	h	h	a	h	a	a	h	h	h	b	b	h	h	h	a	h	a	h	h	a	h	h	a	h
S6_30582604	h	h	h	h	h	b	b	a	h	h	h	h	h	a	a	a	a	h	b	h	b	a	b	h	h	a	h	h	h	h	a	h	h	a	b	h	h	b	a	b	a	h	b	a	h	b	h	b	h
S2_37887313	h	a	h	a	h	h	h	a	b	h	h	h	a	a	h	h	h	b	h	h	h	h	a	h	b	h	h	h	a	a	b	h	h	a	h	h	h	h	h	b	a	b	h	h	b	h	b	h	h
S3_20592030	h	h	a	a	b	h	h	h	h	a	b	h	h	b	b	a	b	h	b	b	a	h	a	a	h	a	h	h	b	b	h	b	a	h	a	b	h	b	a	h	a	b	b	h	h	h	h	h	b
S8_10065676	a	a	a	a	a	h	a	h	a	a	a	a	a	a	a	h	a	a	a	a	a	a	a	a	h	a	a	a	a	a	a	a	a	h	a	a	a	h	a	a	a	a	a	h	a	h	a	a	a
S6_31676491	h	a	h	h	a	a	a	h	h	h	a	h	h	b	b	h	b	h	a	h	a	b	a	h	a	h	a	h	h	h	b	h	h	h	a	h	h	a	b	a	a	h	a	h	h	a	h	a	a
S9_25700374	a	h	a	h	h	h	h	h	h	h	b	b	h	a	h	b	a	a	a	a	h	a	a	a	h	b	h	a	h	a	a	h	h	h	b	a	h	h	h	a	h	a	a	h	a	h	h	a	h
S6_35157117	a	h	a	a	h	a	a	h	a	a	h	h	a	a	a	h	a	a	a	a	a	a	a	a	h	h	h	a	a	a	a	a	a	h	a	a	a	a	a	a	h	a	a	h	a	a	a	a	a
S1_16674282	h	b	h	a	b	a	a	a	a	h	a	h	h	a	a	a	a	a	a	a	a	h	a	a	h	a	h	h	a	a	a	h	a	b	h	a	a	a	a	a	h	a	h	a	h	h	a	h	h
S1_22326725	h	a	a	a	a	h	h	a	a	a	h	h	a	a	a	h	h	h	b	h	h	h	h	h	a	a	a	a	a	a	h	a	a	a	a	a	a	a	h	h	a	a	h	a	a	a	h	h	h
S5_4934258	a	h	a	a	a	h	a	a	h	a	h	b	h	a	a	h	a	a	a	a	a	a	a	a	h	h	a	a	a	a	a	a	h	a	h	a	a	h	a	a	a	a	a	a	a	a	a	a	a
S1_4674519	h	a	a	a	a	h	h	a	a	h	h	h	a	a	a	h	b	h	h	a	h	h	a	h	a	a	a	a	a	a	h	a	a	a	a	h	a	a	h	h	a	a	h	a	a	a	h	h	a
S7_8676152	b	h	a	b	h	b	h	a	b	h	h	a	h	a	h	h	h	b	b	h	h	a	h	h	b	h	b	h	h	a	h	h	h	a	h	h	b	b	h	b	h	h	h	b	b	h	b	h	h
S4_24173572	h	b	h	a	h	h	a	a	h	h	a	a	h	h	h	a	a	h	a	h	h	h	a	h	a	h	h	h	a	h	h	h	a	b	h	a	a	h	h	a	h	h	h	a	h	h	a	h	h
S6_28554757	h	h	h	h	h	h	h	a	a	h	h	a	a	a	a	a	a	h	b	h	b	a	b	a	h	a	h	h	h	h	a	h	a	a	h	h	a	h	h	b	a	h	b	a	a	h	h	b	h
S6_26718066	h	h	h	h	h	h	b	a	h	h	h	h	h	a	a	a	a	h	b	h	b	a	b	a	h	a	h	h	h	h	a	h	h	a	b	h	h	b	h	b	a	h	b	a	h	b	h	b	h
S9_29828315	h	a	h	a	h	h	a	a	a	h	a	a	h	h	a	h	a	a	a	h	a	h	a	a	h	h	h	h	a	a	a	h	h	a	a	a	a	h	a	a	h	h	h	a	a	a	a	a	a
S7_33646978	b	h	b	b	h	h	h	h	h	h	h	h	h	a	a	h	h	b	b	b	h	h	b	b	b	b	h	h	h	h	b	h	a	h	h	b	b	h	h	b	h	h	h	h	h	h	h	h	h
S3_34383268	b	a	a	h	b	h	h	a	a	a	h	h	h	h	b	a	b	h	b	h	a	a	a	h	h	a	h	h	b	b	b	b	a	a	a	b	b	h	a	h	a	h	h	h	h	h	h	h	b
S1_17260270	h	b	h	a	b	a	a	a	a	h	a	h	h	a	a	a	a	a	a	a	a	h	a	a	h	a	h	h	a	a	a	h	a	b	h	a	a	a	a	a	h	a	h	a	a	h	a	h	h
S3_32526256	h	a	h	a	b	h	h	a	h	h	h	h	b	h	a	h	a	a	a	a	a	h	a	a	a	a	a	h	a	a	a	a	a	h	h	a	h	a	h	a	a	h	a	a	a	b	a	h	a
S3_4867859	h	a	a	a	b	h	h	h	h	h	b	h	h	b	b	a	b	h	b	b	a	h	h	h	h	a	h	h	b	b	h	h	h	b	a	h	h	b	h	h	a	b	b	h	a	h	h	a	h
S2_27298356	h	a	h	a	h	a	h	h	a	h	h	h	h	a	h	h	h	b	h	h	h	h	a	h	h	h	h	b	h	a	h	h	h	a	h	h	b	h	h	h	h	b	h	h	h	h	b	h	h
S1_38737731	h	h	a	a	h	h	b	a	a	a	h	b	h	a	a	h	h	h	h	h	h	h	h	h	a	b	a	h	a	a	h	a	a	h	a	h	a	a	h	h	h	a	h	a	h	a	h	h	h
S4_23363333	a	a	a	h	a	a	a	h	a	a	a	a	a	a	h	h	h	h	h	a	h	a	b	a	a	h	a	h	h	a	a	h	h	a	a	h	a	a	a	h	a	a	h	h	h	a	a	h	h
S9_2300574	h	h	h	h	a	h	h	h	a	a	a	a	h	a	h	a	b	h	h	h	h	h	b	h	h	a	h	a	h	b	b	h	a	h	h	b	h	a	a	h	a	h	b	h	h	a	h	h	h
S2_24246326	h	a	a	a	h	a	h	b	b	h	h	h	h	a	a	h	h	b	h	h	h	h	h	h	h	h	h	b	h	a	h	b	h	a	h	b	b	h	h	h	h	b	h	h	h	h	b	h	h
S8_26090518	h	h	h	b	a	b	b	b	h	a	a	h	h	a	h	h	a	h	b	a	h	h	b	h	h	h	h	a	h	a	a	a	h	h	b	h	h	h	a	h	h	h	h	h	a	h	a	a	h
S1_43532105	h	h	h	a	h	h	h	a	a	h	h	h	h	a	a	h	h	h	h	h	b	b	h	a	a	h	h	h	a	a	a	h	a	h	h	h	a	a	a	h	a	a	h	a	b	h	h	b	b
S5_10461462	a	a	a	a	a	h	h	a	h	a	a	a	h	a	a	h	a	a	a	a	a	a	a	a	h	a	a	a	a	a	a	a	h	a	h	a	h	h	a	a	a	a	a	a	a	a	a	a	a
S8_16781687	a	a	a	a	a	h	a	h	a	a	a	a	a	a	a	h	a	a	a	a	a	a	a	a	h	a	a	a	a	a	a	a	h	h	a	a	a	h	a	a	h	a	a	h	a	h	a	a	a
S4_6252213	h	h	h	a	h	a	a	a	a	b	a	a	h	h	h	a	a	h	a	h	h	h	a	h	a	a	a	h	a	h	h	h	a	h	a	a	a	a	h	a	h	h	h	a	h	h	a	h	h
S5_34626751	h	a	h	b	a	b	h	a	h	h	a	a	b	a	h	b	a	a	h	h	b	b	h	a	h	a	a	h	h	a	h	a	h	h	b	h	h	b	b	h	b	h	h	a	a	a	h	b	a
S5_39031123	h	a	h	b	h	b	h	a	h	h	a	a	b	a	h	h	a	a	h	h	b	b	h	a	a	a	h	h	a	a	h	a	h	h	b	h	h	h	h	h	b	h	h	a	h	a	h	b	a
S5_37396181	h	a	h	b	h	b	h	a	h	h	a	a	b	a	h	h	a	a	h	h	b	b	h	a	a	a	h	h	h	a	h	a	h	h	b	h	h	b	b	h	b	h	h	a	h	a	h	b	a
S7_31566649	b	h	b	b	h	b	h	h	h	b	h	h	h	a	a	h	h	b	b	b	h	h	b	b	b	b	h	b	h	a	b	h	h	h	h	b	b	h	h	b	h	h	h	h	b	b	h	b	b
S4_20669337	h	b	h	a	h	h	a	a	a	h	a	a	h	h	h	a	a	h	a	h	h	h	a	h	a	h	h	h	a	h	h	h	h	b	h	a	a	h	h	a	h	h	h	a	a	h	a	h	h
S4_35378762	h	a	h	h	a	a	h	a	h	b	h	a	a	a	h	a	h	h	h	h	h	a	h	a	a	h	a	b	h	a	h	h	h	h	a	h	h	a	h	h	h	h	h	h	b	h	h	h	b
S2_271574	h	h	a	h	h	a	a	b	h	h	a	a	h	a	a	h	b	b	h	a	h	h	h	h	h	a	h	h	b	a	h	a	h	h	b	b	h	h	h	h	h	b	h	h	h	h	h	h	b
S9_30277757	h	h	a	h	b	a	h	h	h	b	b	h	b	h	h	h	a	a	a	h	h	h	a	a	a	h	a	h	h	a	a	b	a	h	h	a	h	a	h	a	a	h	h	h	a	h	h	a	h
S1_41993042	h	b	h	a	b	h	b	a	a	h	h	b	b	a	a	h	h	h	h	h	h	b	h	a	a	b	h	h	a	a	a	h	a	b	a	h	a	a	h	h	h	a	h	a	b	h	h	b	b
S5_24859771	h	a	h	b	h	b	h	a	h	h	a	a	b	a	h	b	a	a	h	h	h	b	h	h	h	a	a	h	h	a	h	a	h	a	b	a	h	b	b	h	b	h	h	a	a	a	h	b	h
S6_17617132	h	h	h	h	h	a	h	a	a	h	a	a	a	a	a	a	h	h	h	h	b	a	b	a	h	a	h	h	h	h	a	h	a	a	h	h	a	h	h	b	a	h	b	a	h	h	a	b	h
S2_36011947	h	a	h	a	h	h	h	a	b	h	h	h	a	a	h	h	h	b	h	h	h	h	a	h	b	h	h	h	a	a	b	h	h	a	h	h	b	h	h	b	a	b	h	h	b	h	b	h	h
S8_20119122	h	h	b	b	a	h	h	h	h	a	a	a	h	a	h	h	a	b	b	a	h	h	b	a	a	h	h	a	h	h	h	a	a	a	h	h	h	a	a	h	a	b	h	a	a	a	a	h	h
S4_32626576	a	h	a	h	h	h	h	h	h	b	h	a	h	h	b	a	h	b	h	a	b	h	b	h	a	b	h	h	h	h	h	b	h	h	a	h	h	h	a	h	a	a	b	h	h	a	h	h	h
S4_34469791	a	h	a	a	h	h	h	a	h	h	a	a	h	h	h	a	a	h	a	a	h	h	a	h	a	h	h	a	a	h	h	h	a	a	a	a	a	h	a	a	a	a	h	a	a	a	a	a	a
S3_48569662	h	h	a	b	h	h	b	a	h	h	h	h	h	h	h	h	b	a	h	h	a	a	a	a	a	h	h	h	b	h	a	h	a	a	a	a	h	a	a	b	h	h	h	b	a	h	b	a	h
S3_41308091	b	h	a	h	b	h	h	a	a	h	h	h	h	h	b	h	b	h	b	h	a	h	a	h	h	a	h	h	b	b	b	b	a	a	a	h	b	h	h	h	a	h	h	h	h	b	h	h	b
S5_20889545	h	a	h	b	h	b	h	a	h	h	a	a	b	a	h	b	a	a	h	h	h	b	h	h	h	a	a	h	h	a	h	a	h	a	b	a	b	b	b	h	b	h	h	a	a	a	h	h	h
S6_34042066	h	h	h	h	h	b	b	a	h	h	h	h	h	a	a	a	a	h	b	h	b	a	b	h	h	a	h	h	h	h	a	h	h	a	b	h	h	b	a	b	h	h	b	a	h	b	h	b	b
S1_48429365	h	b	h	a	b	a	b	h	a	h	b	b	b	a	a	b	h	h	a	h	b	b	b	a	a	b	h	h	a	h	a	h	a	b	h	h	h	a	a	h	h	a	h	a	b	h	h	b	b
S2_33271567	h	a	h	a	h	a	h	a	h	h	h	h	a	a	h	h	h	h	h	h	h	h	a	h	b	h	h	b	a	a	b	h	h	a	h	h	b	h	h	h	h	b	h	h	h	h	b	h	h
S2_13807983	h	a	a	a	h	a	a	h	a	b	a	a	h	a	a	h	a	h	a	a	h	h	a	h	a	a	h	h	a	a	h	a	h	a	h	a	h	a	h	a	h	h	a	a	b	h	a	h	h
S7_33789651	b	h	b	b	h	h	h	h	h	b	h	h	h	h	a	h	h	b	b	b	h	h	b	b	b	b	h	h	h	h	b	h	h	h	h	b	h	h	b	b	h	h	h	h	h	h	h	h	h
S6_30795591	h	a	h	h	a	a	a	b	h	h	a	h	h	b	b	b	b	h	a	h	a	b	a	h	a	b	a	h	h	h	b	h	h	b	a	h	h	a	b	a	b	h	a	b	h	a	h	a	h
S3_3145829	h	a	a	a	b	h	h	h	a	h	b	h	b	b	b	a	b	h	h	b	a	h	h	h	h	a	h	h	b	b	h	h	h	b	a	h	h	b	h	h	a	b	b	h	a	h	h	a	a
S2_21097009	h	a	a	a	h	a	h	b	h	h	h	h	h	a	a	h	h	b	h	h	h	h	h	h	h	h	h	b	h	a	h	h	h	a	b	h	b	h	h	h	h	b	h	h	h	h	b	h	h
S7_25994551	b	h	h	b	h	b	h	a	h	h	b	h	h	a	a	h	h	b	b	h	h	h	b	h	b	h	h	h	h	a	b	h	h	h	h	b	h	h	h	b	h	h	h	h	h	h	h	h	h
S4_10649745	h	a	h	h	h	h	b	h	h	a	b	h	h	h	a	h	h	a	h	h	h	h	h	a	b	b	h	a	h	a	h	a	a	a	h	a	b	h	h	h	a	h	a	h	a	a	b	a	a
S1_13336581	h	a	a	a	a	h	h	a	a	a	h	b	a	a	a	h	h	h	b	h	h	h	a	h	a	a	a	a	a	a	h	a	a	a	a	h	a	a	h	h	a	a	h	a	a	a	h	b	h
S3_8304617	h	a	a	a	b	h	h	h	h	h	b	h	h	b	b	a	b	h	b	b	a	h	h	h	h	a	h	h	b	b	h	h	b	h	a	b	h	b	h	h	a	b	b	h	a	h	h	a	h
S6_16345494	h	h	h	h	b	a	h	a	a	h	a	a	a	a	a	a	h	h	h	h	b	a	b	a	b	a	h	h	h	h	a	h	a	a	h	h	a	h	h	b	a	h	b	a	h	h	a	b	h
S2_34786839	h	a	h	a	h	h	h	a	b	h	h	h	a	a	h	h	h	b	h	h	h	h	a	h	b	h	h	b	a	a	b	h	h	a	h	h	b	h	h	b	h	b	h	h	b	h	b	h	h
S2_32006737	h	a	h	a	h	a	h	h	h	h	h	h	h	a	h	h	h	h	h	h	h	h	h	h	b	h	h	b	h	a	b	h	h	a	h	h	b	h	h	h	h	b	h	h	b	h	b	h	h
S8_18394398	a	a	a	a	a	h	h	h	a	a	a	a	a	a	a	h	a	a	a	a	a	a	a	a	h	a	a	a	a	a	a	a	h	h	h	a	a	h	a	a	h	a	a	h	a	h	a	a	a
S1_1619392	h	a	a	a	h	h	h	a	h	h	h	h	h	h	b	h	b	h	h	h	b	h	a	b	a	a	a	a	a	h	h	a	a	a	a	h	a	a	b	h	h	a	b	a	a	a	a	h	h
S4_26591038	a	b	a	h	h	h	h	h	h	b	a	a	a	h	b	h	h	b	h	a	b	h	b	h	a	b	h	h	h	h	h	b	h	h	h	h	a	h	a	h	a	a	b	h	h	a	a	b	h
S4_26210847	a	b	a	h	h	h	h	h	h	b	a	a	a	h	b	h	h	b	h	a	b	h	b	h	a	b	h	h	h	h	h	b	h	h	h	h	a	h	a	h	a	a	b	h	h	a	a	b	h
S9_29283384	a	h	a	h	h	a	h	h	h	h	b	h	h	a	h	h	a	a	a	a	h	a	a	a	a	h	a	a	h	a	a	h	a	h	b	a	h	a	h	a	a	a	a	h	a	h	h	a	h
S5_7515567	h	a	a	b	a	h	a	a	a	h	h	a	a	a	h	h	a	h	h	a	b	b	h	h	a	a	a	h	b	a	h	h	h	a	h	a	a	h	b	h	h	h	b	a	a	a	h	h	b
S8_30432423	h	h	h	h	a	h	b	h	h	a	a	h	h	a	h	h	h	h	h	a	h	h	h	h	a	h	h	a	h	a	a	h	h	h	b	b	h	h	h	a	h	a	h	h	a	h	h	a	h
S4_14238724	a	a	a	h	a	a	a	h	a	h	a	a	a	a	h	h	h	a	h	a	a	a	h	h	a	a	a	h	h	a	a	h	h	a	a	b	a	a	a	h	a	a	h	h	h	a	a	h	h
S4_33886431	h	h	h	h	h	h	h	h	h	a	h	b	h	h	a	b	h	a	h	h	a	h	h	h	b	a	h	a	h	h	h	a	h	h	b	h	h	h	h	h	h	h	a	h	a	h	h	h	a
S8_3814481	a	a	a	a	a	h	a	h	a	a	a	a	a	a	a	h	a	a	a	a	a	a	a	a	h	a	a	a	a	a	a	a	a	h	a	a	h	h	a	a	a	a	a	a	a	h	a	a	a
S4_35477851	a	h	a	h	h	h	b	a	b	b	h	a	h	h	b	a	h	h	h	a	b	b	h	h	a	b	h	h	h	h	b	b	h	a	a	h	b	h	a	h	a	a	b	h	a	a	h	a	h
S6_30807672	h	a	h	h	a	a	a	b	h	h	a	h	h	b	b	b	b	h	a	h	a	b	a	h	a	b	a	h	h	h	b	h	h	b	a	h	h	a	b	a	b	h	a	b	h	a	h	a	h
S7_18357312	b	h	h	b	h	b	b	a	h	h	b	a	h	a	h	h	h	b	b	h	h	h	b	h	b	h	h	h	h	a	b	h	h	h	h	h	b	h	h	b	h	h	h	h	b	h	b	h	h
S2_12970043	h	a	a	a	h	a	a	h	a	a	a	a	h	a	a	h	a	h	a	a	h	h	h	h	a	a	h	h	a	a	h	a	h	a	h	a	a	a	h	a	h	h	a	a	h	h	a	h	h
S1_18542323	h	b	h	a	b	h	h	a	a	h	h	b	h	a	a	h	b	h	b	h	h	b	h	h	h	a	h	h	a	a	h	h	a	b	a	a	a	a	h	h	h	a	b	a	h	h	h	b	b
S5_25027400	h	a	h	b	h	b	h	a	h	h	a	a	b	a	h	b	a	a	h	h	h	b	h	h	h	a	a	h	h	a	h	a	h	a	b	a	a	b	b	h	b	h	h	a	a	a	h	b	h
S1_22642239	a	b	h	a	b	a	a	a	a	h	a	h	h	a	a	a	a	a	a	a	a	h	a	a	h	a	h	h	a	a	a	h	a	b	h	a	a	a	a	a	h	a	h	a	h	h	a	h	h
S5_3299282	h	h	a	b	a	b	a	a	h	h	b	h	h	a	h	b	a	h	h	a	b	b	h	h	h	b	h	b	b	a	h	h	b	a	b	a	h	b	b	h	a	h	b	a	a	a	h	h	b
S5_25148765	h	a	h	b	h	b	h	a	b	h	a	a	b	a	h	b	a	h	h	h	h	b	h	h	h	a	a	h	h	a	h	a	h	a	b	a	h	b	b	b	b	h	h	a	a	a	h	b	h
S2_19269968	a	a	a	a	a	a	a	h	h	a	h	a	a	a	a	a	h	h	h	h	a	a	h	a	h	h	a	h	h	a	a	h	a	a	a	h	h	h	a	h	a	h	h	a	a	a	b	a	h
S7_751742	h	h	a	b	h	h	b	a	h	a	b	a	b	a	h	a	a	h	b	h	h	h	b	b	b	h	h	h	h	a	h	a	a	a	h	h	b	h	h	a	h	b	h	b	b	h	b	h	h
S2_9656295	h	a	a	a	h	a	a	b	h	h	a	a	h	a	a	h	b	b	h	h	h	h	h	h	h	a	h	h	b	a	h	h	h	a	h	b	b	h	h	h	h	b	h	a	h	h	h	h	b
S3_40001770	b	h	a	h	b	h	h	a	a	a	h	h	h	h	b	h	b	h	b	h	a	a	a	h	h	a	h	h	b	b	b	b	a	a	a	h	b	h	a	h	a	h	h	h	h	b	h	h	b
S2_21584747	h	a	a	a	h	a	h	b	a	h	h	h	h	a	a	h	h	b	h	h	h	h	h	h	h	h	h	b	h	a	h	h	h	a	h	h	b	h	h	a	h	b	h	h	a	h	b	h	h
S1_31073397	a	b	h	a	b	a	h	a	a	h	a	h	b	a	a	a	a	a	a	a	a	h	a	a	a	a	h	h	a	a	a	h	a	b	a	a	a	a	a	a	h	a	h	a	h	h	a	h	h
S2_35333317	h	a	h	a	h	h	h	a	b	h	h	h	a	a	h	h	h	b	h	h	h	h	a	h	b	h	h	h	a	a	b	h	b	a	h	h	a	h	h	b	a	b	h	h	b	h	b	h	h
S4_28928019	h	a	h	h	h	h	h	h	h	a	b	b	h	h	a	h	h	a	h	h	a	h	a	h	b	a	h	a	h	h	h	a	h	a	b	h	b	h	h	h	h	h	a	h	a	h	b	h	a
S1_22220905	h	a	a	a	a	h	h	a	a	a	h	h	a	a	a	h	h	h	b	h	h	h	h	h	a	a	a	a	a	a	h	a	a	a	a	a	a	a	h	h	a	a	h	a	a	a	h	h	h
S5_41535550	h	a	h	b	h	b	b	a	h	h	a	a	b	a	h	h	h	a	h	b	b	b	a	a	a	a	h	h	h	a	h	a	h	h	b	h	h	h	h	a	b	h	h	a	h	a	h	b	a
S6_14166243	h	b	h	h	b	a	h	a	a	h	a	a	a	a	a	a	h	h	h	h	b	a	b	h	b	a	h	h	h	h	a	h	a	a	b	h	a	h	h	b	a	h	b	a	a	h	a	b	h
S5_386079	h	h	h	b	a	b	h	a	h	b	b	h	h	a	h	h	h	h	h	a	b	b	h	h	h	b	h	b	b	h	b	h	b	a	h	a	h	h	b	h	a	h	b	a	h	a	h	h	b
S2_43666860	h	a	h	a	h	h	h	a	h	h	h	h	a	a	h	h	h	b	h	b	a	h	a	h	b	h	h	h	a	a	h	h	a	a	h	h	b	h	h	b	a	b	a	h	b	a	b	h	h
S6_2913053	a	a	a	h	a	a	h	h	a	h	a	h	a	a	a	h	h	h	a	a	a	a	b	a	h	a	h	h	h	h	a	h	a	a	h	b	a	a	h	b	a	h	h	h	h	a	a	h	a
S5_29337924	h	a	h	b	a	b	h	a	h	h	a	a	b	a	h	b	a	a	h	h	h	b	h	a	h	a	a	h	h	a	h	a	h	a	b	a	h	b	b	h	b	h	h	a	a	a	h	b	h
S2_30787220	h	a	h	a	h	a	h	h	h	h	h	h	h	a	h	h	h	h	h	h	h	h	h	h	h	h	h	b	h	a	h	h	h	a	h	h	b	h	h	h	h	b	h	h	h	h	b	h	h
S6_27227111	h	h	h	h	h	h	h	a	a	h	h	a	a	a	a	a	a	h	b	h	b	a	b	a	h	a	h	h	h	h	a	h	a	a	h	h	a	h	h	b	a	h	b	a	h	h	h	b	h
S6_114494	h	b	a	a	b	a	a	h	a	h	h	a	b	h	a	a	a	a	a	h	h	h	a	h	h	a	a	a	a	a	h	h	h	h	h	a	a	a	a	a	h	a	a	h	h	h	a	a	a
S2_13627416	a	a	a	a	a	a	a	h	h	a	a	a	a	a	a	a	b	h	h	h	a	a	h	a	h	a	a	a	b	a	a	h	a	a	a	b	h	h	a	h	a	h	h	a	a	a	h	a	h
S2_20083851	h	a	a	a	h	a	a	b	h	h	h	h	h	a	a	h	h	b	h	h	h	h	h	h	h	h	h	b	h	a	h	h	h	a	h	h	b	h	h	h	h	b	h	h	h	h	b	h	h
S7_14306883	b	h	a	b	h	h	h	a	b	h	h	a	h	a	h	h	h	h	b	h	h	a	h	h	b	h	b	h	h	a	b	h	h	a	b	h	b	h	h	b	h	h	h	b	b	h	h	h	h
S5_20899856	h	a	h	b	h	b	h	a	h	h	a	a	b	a	h	b	a	a	h	h	h	b	h	h	h	a	a	h	h	a	h	a	h	a	b	a	h	b	b	h	b	h	h	a	a	a	h	h	h
S2_25232867	h	a	a	a	h	a	h	b	h	h	h	h	h	a	h	h	h	b	h	h	h	h	h	h	h	h	h	b	h	a	h	h	h	a	h	h	b	h	h	h	h	b	h	h	h	h	b	h	h
S3_39711669	b	h	a	h	b	h	h	a	a	h	h	h	h	h	b	h	b	h	b	h	a	h	a	h	h	a	h	h	b	b	b	b	a	a	a	h	b	h	a	h	a	h	h	h	b	b	h	h	b
S5_2331042	a	h	a	a	a	h	a	a	h	a	h	h	h	a	a	h	a	a	a	a	a	a	a	a	h	h	a	a	a	a	a	a	h	a	h	a	a	h	a	a	a	a	a	a	a	a	a	a	a
S1_24406750	a	b	h	a	b	a	a	a	a	h	a	h	h	a	a	a	a	a	a	a	a	a	a	a	h	a	h	h	a	a	a	h	a	b	h	a	a	a	a	a	h	a	h	a	h	h	a	h	h
S2_39118351	h	a	h	a	h	h	h	a	b	h	h	h	a	a	h	h	h	b	h	h	h	h	a	h	b	h	h	h	a	a	b	h	h	a	h	h	h	h	h	b	a	b	h	h	b	h	b	h	h
S8_23846747	a	h	b	b	a	b	b	b	h	a	a	a	h	a	h	b	a	b	b	a	h	h	b	h	h	h	h	a	h	h	h	a	h	h	b	b	h	h	a	h	h	b	h	h	a	h	a	a	h
S4_2003147	a	h	a	b	a	a	a	h	h	h	a	h	a	a	h	b	h	h	h	a	a	a	h	h	h	a	h	h	h	h	a	h	h	h	b	b	a	b	h	h	h	a	h	h	b	h	a	a	h
S6_28075527	h	a	h	h	a	a	a	h	h	h	a	h	h	b	b	h	b	h	a	h	a	b	a	b	a	h	a	h	h	h	b	h	h	h	a	h	h	a	h	a	h	h	a	h	h	a	h	a	h
S1_49701127	h	b	h	a	b	h	b	h	a	h	h	b	b	a	a	b	h	h	a	h	b	b	b	a	a	b	h	h	a	h	a	h	a	b	h	h	h	a	a	h	h	a	h	a	b	a	b	b	b
S4_14944597	a	a	a	h	a	a	a	h	a	h	a	a	a	a	h	h	h	h	h	a	a	a	h	h	a	a	a	h	h	a	a	h	h	a	a	b	a	a	a	h	a	a	h	h	h	a	a	h	h
S6_22815716	h	a	h	h	a	h	a	h	h	h	a	h	h	b	b	h	b	h	a	h	a	b	a	b	a	h	a	h	h	h	b	h	h	h	a	h	a	a	h	a	h	h	a	h	h	a	b	a	h
S1_687613	h	b	h	a	h	a	a	a	h	h	a	a	a	a	a	h	a	h	a	a	h	h	a	a	h	a	h	h	a	a	h	h	a	b	h	a	a	a	a	a	h	h	a	a	h	h	a	h	a
S3_50164217	h	a	a	a	h	a	a	a	a	a	a	a	a	a	h	a	a	h	a	a	h	a	a	h	a	a	a	h	a	h	h	h	a	a	a	a	a	a	a	a	a	a	a	a	h	h	a	h	h
S3_16503209	h	h	a	a	b	h	h	h	h	h	b	h	h	b	b	a	b	h	b	b	a	h	a	a	h	a	h	h	b	b	h	b	h	h	a	b	h	b	a	h	a	b	b	h	h	h	h	a	h
S3_49389982	b	h	a	b	b	h	b	a	h	h	h	h	h	h	b	h	b	h	h	h	h	h	a	h	a	h	h	b	b	b	h	b	a	a	a	a	h	a	a	b	h	h	h	b	h	b	b	h	b
S4_27229705	h	a	h	h	h	h	h	h	h	a	b	b	h	h	a	h	h	a	h	h	a	h	a	h	b	a	h	a	h	h	h	a	h	a	h	h	b	h	h	h	h	h	a	h	a	h	b	a	a
S4_32760846	h	a	h	a	a	a	a	a	a	a	a	a	a	a	a	a	a	a	a	h	a	a	a	a	a	a	a	h	a	a	a	a	a	h	a	a	a	a	h	a	h	h	a	a	h	h	a	a	h
S3_50146529	b	h	a	b	b	h	b	a	h	h	h	h	h	h	b	h	b	b	h	h	h	h	h	h	a	h	b	b	h	b	h	b	a	a	a	a	h	a	a	b	h	h	h	b	h	b	h	h	b
S4_26280015	a	b	a	h	h	h	h	h	h	b	a	a	a	h	b	h	h	b	h	a	b	h	b	h	a	b	h	h	h	h	h	b	h	h	h	h	a	h	a	h	a	a	b	h	h	a	a	h	h
S3_46942527	b	h	a	h	b	h	b	a	a	h	h	h	h	h	b	h	b	h	h	h	a	h	a	h	a	h	h	b	b	b	b	b	a	a	a	a	b	h	a	b	a	h	h	h	h	b	b	h	b
S9_10526588	h	a	h	h	b	h	h	a	b	b	b	b	b	b	a	b	a	h	h	h	h	h	a	a	a	h	a	h	h	a	a	h	h	h	h	a	a	h	b	h	h	h	a	a	h	b	h	h	a
S8_15799978	b	h	b	b	a	h	h	h	h	a	a	a	h	a	h	h	h	b	b	a	h	h	h	a	a	h	h	a	h	h	h	a	a	a	h	h	h	a	a	h	a	b	h	a	a	a	a	h	h
S7_21579822	b	h	h	b	h	b	h	a	h	h	b	h	h	a	a	h	h	b	b	h	h	h	b	h	b	h	h	h	h	a	b	h	h	h	h	b	b	h	h	b	h	h	h	h	h	h	h	h	h
S4_9325058	h	h	a	a	h	a	a	a	a	h	a	a	a	h	a	a	a	a	a	a	h	h	a	a	a	a	a	a	a	a	a	h	a	h	a	a	a	a	h	a	a	a	h	a	a	a	a	h	a
S7_30600928	b	h	h	b	h	b	h	h	h	h	h	h	h	a	a	h	h	b	b	b	h	h	b	h	b	b	h	h	h	a	b	h	h	h	h	b	b	h	h	b	h	h	h	h	h	h	h	h	h
S5_3067530	a	h	a	a	a	h	a	a	h	a	h	h	h	a	a	h	a	a	a	a	a	a	a	a	h	h	a	a	a	a	a	a	h	a	h	a	h	h	a	a	a	a	a	a	a	a	a	a	a
S8_23078160	h	h	b	b	a	h	h	h	h	a	a	a	h	a	h	h	a	b	b	a	h	h	h	h	a	h	h	a	h	h	h	a	a	a	h	h	h	a	a	h	a	b	h	a	a	a	a	a	h
S4_16106510	a	a	a	h	a	a	a	h	a	h	a	a	a	a	h	h	h	h	h	a	a	a	b	h	a	h	a	h	h	a	a	h	h	a	a	b	a	a	a	h	a	a	h	h	h	a	a	h	h
S2_39243625	h	a	h	a	h	h	h	a	b	h	h	h	a	a	h	h	h	b	h	h	h	h	a	h	b	h	h	h	a	a	b	h	h	a	h	h	h	h	h	b	a	b	h	h	b	h	b	h	h
S1_31873451	a	b	h	a	b	a	h	a	a	h	a	h	b	a	a	a	a	a	a	a	a	h	a	a	a	a	a	h	a	a	a	h	a	b	a	a	a	a	a	a	h	a	h	a	h	h	a	h	h
S1_43775179	a	h	a	a	h	a	h	a	a	a	a	a	h	a	a	a	a	a	a	a	a	a	a	a	a	h	a	a	a	a	a	a	a	h	a	a	a	a	a	a	h	a	a	a	a	a	a	a	a
S3_357544	h	a	h	b	a	a	h	a	a	a	a	a	a	a	a	h	a	h	h	a	h	h	b	a	h	h	a	h	a	a	a	a	a	a	h	b	a	a	h	b	a	a	a	a	h	a	b	h	a
S6_2862235	h	b	h	a	b	a	a	h	a	h	h	a	h	h	a	h	a	a	a	h	h	h	a	h	h	a	a	a	a	a	h	a	a	h	h	a	a	a	a	a	h	a	a	h	h	h	a	a	a
S4_23229933	a	a	a	h	a	a	a	h	a	h	a	a	a	a	h	h	h	h	h	a	h	a	b	a	a	h	a	h	h	a	a	h	h	a	a	h	a	a	a	h	a	a	h	h	h	a	a	h	h
S1_38400283	a	h	h	a	h	a	a	a	a	b	a	a	h	a	a	a	a	a	a	a	a	a	a	a	a	a	a	a	a	a	a	h	a	h	a	a	a	a	a	a	a	a	h	a	a	h	a	h	h
S7_32252824	b	h	b	b	h	b	h	h	h	h	h	h	h	a	a	h	h	b	b	b	h	h	b	h	b	b	h	h	h	h	b	h	h	h	h	b	b	h	h	b	h	h	h	h	h	h	h	h	h
S2_26707091	h	a	h	a	h	a	h	h	h	h	h	h	h	a	h	h	h	b	h	h	h	h	h	h	h	h	h	b	h	a	h	h	h	a	h	h	b	h	h	h	h	b	h	h	h	h	b	h	h
S1_39085460	h	b	a	a	b	h	b	a	a	a	h	b	b	a	a	h	h	h	h	h	h	b	h	h	a	b	a	h	a	a	h	a	a	b	a	h	a	a	h	h	h	a	b	a	b	a	h	b	b
S1_47582569	h	b	h	a	b	a	b	h	a	h	h	b	b	a	a	b	h	h	a	h	b	b	b	a	a	b	h	h	a	h	a	h	a	b	h	h	a	a	a	h	h	a	h	a	b	h	h	b	b
S2_20614562	h	a	a	a	h	a	a	b	h	a	h	h	h	a	a	h	h	b	h	h	h	h	h	h	h	h	h	b	h	a	h	h	h	a	a	h	b	h	h	h	h	b	h	h	h	h	b	h	h
S6_24869586	h	a	h	h	a	h	a	b	h	h	a	h	h	b	b	b	b	h	a	h	a	b	a	b	a	b	a	h	h	h	b	h	h	b	a	h	h	a	h	a	b	h	a	b	h	a	h	a	h
S4_15146254	a	a	a	h	a	a	a	h	a	h	a	a	a	a	h	h	h	h	h	a	a	a	h	h	a	h	a	h	h	a	a	h	h	a	a	b	a	a	a	h	a	a	h	h	h	a	a	h	h
S5_3010486	a	h	a	a	a	h	a	a	h	a	h	h	h	a	a	h	a	a	a	a	a	a	a	a	h	h	a	a	a	a	a	a	h	a	h	a	h	h	a	a	a	a	a	a	a	a	a	a	a
S9_3383124	a	h	a	a	a	a	a	h	a	a	a	h	a	a	a	a	a	a	a	a	a	a	a	a	h	h	h	a	a	a	a	a	a	a	a	a	h	h	a	a	a	a	a	h	a	h	a	a	a
S6_33204078	h	b	h	h	b	h	h	h	a	h	b	a	a	a	a	h	a	h	b	h	b	a	b	h	b	h	b	h	h	h	a	h	a	h	h	h	a	h	a	b	b	h	b	h	h	h	h	b	b
S2_43426256	h	a	h	a	h	h	h	a	h	h	h	h	a	a	h	h	h	h	h	b	a	h	a	h	b	h	h	h	a	a	h	h	a	a	h	h	h	h	h	b	a	b	a	h	b	a	b	h	h
S4_1578765	h	a	h	a	a	h	h	a	h	a	h	h	a	h	a	a	h	a	h	h	h	h	h	a	a	h	h	a	h	a	h	a	h	a	a	a	h	a	a	h	a	h	a	h	a	a	b	h	a
S5_8425805	h	a	a	b	a	b	h	a	h	h	a	h	h	a	h	b	a	h	h	h	h	b	h	h	h	h	a	h	h	a	h	a	h	a	b	a	h	b	b	h	h	h	b	a	a	a	h	h	h
S1_21772217	a	b	h	a	b	a	a	a	a	h	a	h	h	a	a	a	a	a	a	a	a	h	a	a	h	a	h	h	a	a	a	h	a	b	h	a	a	a	a	a	h	a	h	a	h	h	a	h	h
S6_30206495	a	h	a	a	h	h	h	h	h	a	h	h	h	a	a	h	a	a	a	a	a	a	a	a	h	h	h	a	a	a	a	a	h	h	h	a	a	h	a	a	h	a	a	h	a	h	a	a	a
S1_39936554	h	h	a	a	h	h	b	a	a	a	h	b	h	a	a	h	h	h	h	h	h	h	h	h	a	b	a	h	a	a	h	a	a	h	a	h	a	a	h	h	h	a	h	a	b	a	h	h	h
S1_30662396	h	b	h	a	b	h	b	a	a	h	h	b	b	a	a	h	h	h	h	h	h	b	h	h	a	a	h	b	a	a	h	h	a	b	a	h	a	a	h	h	h	a	b	a	h	h	h	b	b
S1_39598015	h	h	a	a	h	h	b	a	a	a	h	b	h	a	a	h	h	h	h	h	h	h	h	h	a	b	a	h	a	a	h	a	a	h	a	h	a	a	h	h	h	a	h	a	h	a	h	h	h
S1_17325820	h	b	h	a	b	a	a	a	a	h	a	b	h	a	a	a	a	a	a	a	a	h	a	a	h	a	h	h	a	a	a	h	a	b	h	a	a	a	a	a	h	a	h	a	h	h	a	h	h
S8_15462621	a	a	a	a	a	h	a	h	a	a	a	a	a	a	a	h	a	a	a	a	a	a	a	a	h	a	a	a	a	a	a	a	a	h	a	a	a	h	a	a	h	a	a	h	a	h	a	a	a
S6_859188	a	a	a	b	a	a	h	h	a	b	h	h	a	a	a	h	h	b	a	a	a	a	h	a	h	a	h	a	h	h	a	a	h	a	h	b	a	a	h	b	a	h	h	h	h	a	h	h	h
S8_30362358	h	b	b	h	a	h	b	h	h	a	a	h	b	a	h	h	h	b	h	a	h	h	h	h	a	h	h	a	h	a	a	h	h	h	b	b	h	h	h	a	h	a	h	h	a	b	h	a	h
S3_26672857	h	h	a	a	b	h	h	h	h	a	b	h	h	b	b	a	b	h	b	b	a	h	a	h	h	a	h	h	b	b	h	b	a	a	a	b	h	b	a	h	a	b	h	h	h	h	h	h	b
S4_27457451	h	a	h	a	a	a	a	a	a	a	a	a	h	a	a	a	a	a	a	h	a	a	a	a	a	a	a	h	a	a	a	a	a	h	a	a	a	a	h	a	h	h	a	a	h	h	a	a	h
S9_524922	h	a	h	h	h	b	b	a	b	b	b	h	h	b	h	b	a	h	h	b	h	b	a	h	a	h	h	b	a	a	a	h	h	h	h	b	a	h	b	h	b	b	a	a	b	h	h	b	h
S2_12995310	h	a	a	a	h	a	a	h	a	h	a	a	h	a	a	h	a	h	a	a	h	h	a	h	a	a	h	h	a	a	h	a	h	a	h	a	h	a	h	a	h	h	a	a	h	h	a	h	h
S7_28420483	b	h	h	b	h	b	h	a	h	h	h	h	h	a	a	h	h	h	b	h	h	h	b	h	b	b	h	h	h	a	b	h	h	h	h	b	b	h	h	b	h	h	h	h	h	h	h	h	h
S9_24239398	a	h	a	h	h	a	h	h	h	h	b	b	h	a	h	b	a	a	a	a	h	a	a	a	a	h	a	a	h	a	a	h	a	h	b	a	h	a	h	a	a	a	a	h	a	h	h	a	h
S7_11374592	b	h	a	b	h	b	h	a	h	h	b	a	h	a	h	h	h	b	b	h	h	a	b	h	b	h	h	h	h	a	h	h	h	a	h	h	b	h	h	b	h	h	h	b	h	h	h	h	h
S4_28931150	h	a	h	h	h	h	h	h	h	a	b	b	h	h	a	h	h	h	h	h	a	h	a	h	b	a	h	a	h	h	h	a	h	a	b	h	b	h	h	h	h	h	a	h	a	h	b	h	a
S4_26426416	a	b	a	h	h	h	h	h	h	b	a	a	a	h	b	h	h	h	h	a	b	h	b	h	a	b	h	h	h	h	h	b	h	h	h	h	a	h	a	h	a	a	b	h	h	a	a	b	h
S9_30031470	a	a	a	a	a	h	a	a	a	a	a	a	a	a	a	h	a	a	a	a	a	a	a	a	h	h	h	a	a	a	a	a	h	a	a	a	a	h	a	a	h	a	a	a	a	a	a	a	a
S2_33904171	h	a	h	a	h	a	h	a	h	h	h	h	a	a	h	h	h	b	h	h	h	h	a	h	b	h	h	b	a	a	b	h	h	a	h	h	b	h	h	b	h	b	h	h	b	h	b	h	h
S8_29366422	h	h	h	b	a	h	b	b	h	a	a	h	h	a	h	h	a	h	h	a	h	h	h	h	a	h	h	a	h	a	a	a	h	h	b	b	h	h	h	h	h	a	h	h	a	h	h	a	h
S5_30969734	h	a	h	b	a	b	h	a	h	h	a	a	b	a	h	b	a	a	h	h	h	b	h	a	h	a	a	h	h	a	h	a	h	a	b	h	h	b	b	h	b	h	h	a	a	a	h	b	h
S4_18105621	h	a	h	h	h	h	b	h	h	a	b	b	h	h	a	h	h	h	h	h	a	h	a	a	b	h	h	a	h	h	h	a	a	a	h	h	b	h	h	h	h	h	a	h	a	h	b	a	a
S3_405073	h	a	a	a	b	b	h	h	h	b	h	b	b	b	b	a	b	h	h	b	a	a	h	h	h	a	h	h	b	b	h	h	h	b	a	a	h	b	h	h	h	b	b	h	a	h	a	a	h
S3_34323887	b	h	a	h	b	h	h	a	a	a	h	h	h	h	b	a	b	h	b	h	a	h	a	h	h	a	h	h	b	b	b	b	a	a	a	b	b	h	a	h	a	h	h	h	h	h	h	h	b
S8_19822145	a	a	a	a	a	h	h	b	a	a	a	a	a	a	a	h	a	a	a	a	a	a	a	a	h	a	a	a	a	a	a	a	h	h	h	a	a	h	a	a	h	a	a	h	a	h	a	a	a
S3_24559297	h	h	a	a	b	h	h	h	h	a	b	h	h	b	b	a	b	h	b	b	a	h	a	h	h	a	h	h	b	b	h	b	a	h	a	b	h	b	a	h	a	b	b	h	h	h	h	h	b
S4_11466002	h	a	h	h	h	h	b	h	h	a	b	h	h	h	a	h	h	h	h	h	h	h	h	a	b	b	h	a	h	a	h	a	a	a	h	h	b	h	h	h	h	h	a	h	h	a	b	a	a
S1_653564	h	b	h	a	h	a	a	a	h	h	a	a	a	a	a	h	a	h	a	a	h	h	a	a	h	a	h	h	a	a	h	h	a	b	h	a	a	a	a	a	h	h	a	a	h	h	a	h	a
S3_41599571	b	h	a	h	b	h	h	a	a	h	h	h	h	h	b	h	b	h	b	h	a	h	a	h	h	h	h	h	b	b	b	b	a	a	a	h	b	h	a	h	a	h	h	h	h	b	h	h	b
S3_37545901	a	h	b	h	a	h	a	b	b	a	a	a	h	h	a	a	a	h	a	h	b	a	b	h	h	b	a	h	a	a	a	a	b	b	b	h	a	h	b	h	b	h	h	h	h	h	a	h	a
S1_38741394	h	h	a	a	h	h	b	a	a	a	h	b	h	a	a	h	h	h	h	h	h	h	h	h	a	b	a	h	a	a	h	a	a	h	a	h	a	a	h	h	h	a	h	a	h	a	h	h	h
S1_30602441	a	b	h	a	b	a	h	a	a	h	a	h	b	a	a	a	a	a	a	a	a	h	a	a	a	a	h	h	a	a	a	h	a	b	a	a	a	a	a	a	h	a	h	a	h	h	a	h	h
S4_28459815	h	a	h	h	h	h	h	h	h	a	b	b	h	h	a	h	h	a	h	h	a	h	a	h	b	a	h	a	h	h	h	a	h	a	b	h	b	h	h	h	h	h	a	h	a	h	b	h	a
S3_43819930	b	h	a	h	b	h	h	a	a	h	h	h	h	h	b	h	b	h	b	h	a	h	a	h	h	h	h	h	b	b	b	b	a	a	a	h	b	h	a	h	a	h	h	h	h	b	h	h	b
S1_37175462	h	h	a	a	h	h	b	a	a	a	h	b	h	a	a	h	h	h	b	h	h	h	h	h	a	h	a	h	a	a	h	a	a	h	a	h	a	a	h	h	h	a	h	a	b	a	h	h	h
S2_34576491	h	a	h	a	h	a	h	a	h	h	h	h	a	a	h	h	h	b	h	h	h	h	a	h	b	h	h	b	a	a	b	h	h	a	h	h	b	h	h	b	h	b	h	h	b	h	b	h	h
S5_5147329	h	a	a	b	a	h	a	a	a	h	h	a	a	a	h	h	a	h	h	a	b	b	h	h	a	h	h	h	b	a	h	h	b	a	h	a	a	h	b	h	a	h	b	a	a	a	h	h	b
S1_48428528	h	b	h	a	b	a	b	h	a	h	h	b	b	a	a	b	h	h	a	h	b	b	b	a	a	b	h	h	a	h	a	h	a	b	h	h	h	a	a	h	h	a	h	a	b	h	h	b	b
S1_41992281	h	b	h	a	b	h	b	a	a	h	h	b	b	a	a	h	h	h	h	h	h	b	h	a	a	b	h	h	a	a	a	h	a	b	a	h	a	a	h	h	a	a	h	a	b	h	h	b	b
S2_40306190	h	a	h	a	h	h	h	a	b	h	h	h	a	a	h	h	h	b	h	h	h	h	a	h	b	h	h	h	a	a	h	h	h	a	h	h	h	h	h	b	a	b	h	h	b	a	b	h	h
S4_33583957	h	h	h	h	h	h	h	h	h	a	h	b	h	h	a	b	h	h	h	h	a	h	h	h	b	a	h	a	h	h	h	a	h	h	b	h	h	h	h	h	h	h	a	h	a	h	h	h	a
S7_13001128	b	h	h	b	h	b	h	a	b	h	b	a	h	a	h	h	h	b	b	h	h	a	b	h	b	h	h	h	h	a	h	h	h	a	h	h	b	h	h	b	h	h	h	b	h	h	h	h	h
S2_32335088	h	a	h	a	h	a	h	h	h	h	h	h	h	a	h	h	h	b	h	h	h	h	b	h	b	h	h	b	h	a	b	h	h	a	h	h	b	h	h	h	h	b	h	h	b	h	b	h	h
S2_25226631	h	a	a	a	h	a	h	b	h	h	h	h	h	a	h	h	h	b	h	h	h	h	h	h	h	h	h	b	h	a	h	h	h	a	h	h	b	h	h	h	h	b	h	h	h	h	b	h	h
S7_26427401	b	h	h	b	h	b	h	a	h	h	b	h	h	a	a	h	h	b	b	h	h	h	b	h	b	h	h	h	h	a	b	h	h	h	h	b	b	h	h	b	h	h	h	h	h	h	h	h	h
S8_23767672	h	a	h	b	a	b	b	b	h	a	a	a	a	a	h	b	a	h	b	a	h	h	b	h	h	h	h	a	h	a	a	a	h	h	b	h	h	h	a	h	h	h	h	h	a	h	a	a	h
S9_5423361	a	h	a	a	a	a	a	h	a	a	a	h	a	a	a	a	a	a	a	a	a	a	a	a	h	h	h	a	a	a	a	a	h	a	a	a	a	h	a	a	a	a	a	a	a	h	a	a	a
S5_35421423	h	a	h	b	a	b	h	a	h	h	a	a	b	a	h	b	a	a	h	h	b	b	h	a	h	a	a	h	h	a	h	a	h	h	b	h	h	b	b	h	b	h	h	a	a	a	h	b	a
S7_5762797	h	h	a	b	h	h	h	a	h	h	h	a	b	a	h	a	h	h	b	h	h	a	h	h	b	h	b	h	h	a	h	h	h	a	h	h	b	h	h	b	h	h	h	b	b	h	b	h	h
S6_529207	h	b	a	b	b	a	h	b	a	b	b	h	b	h	a	h	h	h	a	h	h	h	h	h	b	a	h	a	h	h	h	h	b	h	b	b	a	a	h	b	h	h	h	b	b	h	h	h	a
S6_12757246	a	a	a	a	a	h	h	a	h	a	a	h	h	a	a	a	a	a	a	a	a	a	a	a	a	h	h	a	a	a	a	a	h	a	a	a	h	h	a	a	a	a	a	a	a	h	a	a	a
S1_41309403	h	h	a	a	h	a	b	a	a	a	h	b	h	a	a	h	h	h	h	h	h	h	h	a	a	b	h	h	a	a	h	a	a	h	a	h	a	a	h	h	h	a	h	a	b	a	h	h	h
S5_3179492	a	h	a	a	a	h	a	a	h	a	h	h	h	a	a	h	a	a	a	a	a	a	a	a	h	h	a	a	a	a	a	a	h	a	h	a	h	h	a	a	a	a	a	a	a	a	a	a	a
S2_40512896	h	a	h	a	h	h	h	a	b	h	h	h	a	a	h	h	h	b	h	b	h	h	a	h	b	h	h	h	a	a	h	h	h	a	h	h	b	h	a	b	a	b	h	h	b	a	b	h	h
S7_20889976	b	h	h	b	h	b	h	a	h	h	b	a	h	a	a	h	h	b	b	h	h	h	b	h	b	h	h	h	h	a	b	h	h	h	h	h	b	h	h	b	h	h	h	h	h	h	h	h	h
S7_28253789	b	h	h	b	h	b	h	a	h	h	h	h	h	a	a	h	h	b	b	b	h	h	b	h	b	b	h	h	h	a	b	h	h	h	h	b	b	h	h	b	h	h	h	h	h	h	h	h	h
S6_20374308	h	h	h	h	h	h	b	a	h	h	a	h	h	a	a	a	a	h	h	h	b	a	b	a	h	a	b	h	h	h	a	h	h	a	b	h	h	b	h	b	a	h	b	a	h	b	a	b	h
S4_25565082	h	a	h	h	h	h	b	h	h	a	b	b	h	h	a	h	h	h	h	h	a	h	a	h	b	a	h	a	h	h	h	a	h	a	h	h	b	h	h	h	h	h	a	h	a	h	b	a	a
S1_7457197	h	b	h	a	b	a	a	a	h	h	a	h	a	a	a	h	a	a	a	a	a	h	a	a	h	a	h	h	a	a	h	h	a	b	h	a	a	a	a	a	h	h	a	a	h	h	a	h	a
S5_37051141	h	a	h	b	a	b	h	a	h	h	a	a	b	a	h	h	a	a	h	a	b	b	h	a	a	a	h	h	h	a	h	a	h	h	b	h	a	b	b	h	b	h	h	a	h	a	h	b	a
S4_23227751	h	b	h	a	h	h	a	a	h	h	a	a	h	h	h	a	a	h	a	h	h	h	a	h	a	h	h	h	a	h	h	h	a	b	h	a	a	h	h	a	h	h	h	a	h	h	a	h	h
S2_10863127	h	a	a	a	h	a	a	h	a	b	a	a	h	a	a	h	a	h	a	a	h	a	a	h	a	a	h	h	a	a	h	a	h	a	h	a	a	a	h	a	h	h	a	a	h	h	a	h	h
S5_21341011	h	a	h	b	h	b	h	a	h	h	a	a	b	a	h	b	a	a	h	h	h	b	h	h	h	a	a	h	h	a	h	a	h	a	b	a	b	b	b	h	b	h	h	a	a	a	h	h	h
S5_9063342	h	a	a	b	a	h	a	a	a	h	a	a	h	a	h	h	a	h	a	h	h	b	h	h	a	a	a	h	h	a	h	h	a	a	h	a	a	h	b	h	h	h	b	a	a	a	h	h	h
S1_42849062	h	h	h	a	h	h	h	a	a	h	h	h	h	a	a	h	h	h	h	h	h	b	h	a	a	h	h	h	a	a	a	h	a	h	h	h	a	a	a	h	a	a	h	a	b	h	h	b	b
S2_17911998	h	a	a	a	h	a	a	h	a	h	a	h	h	a	a	h	a	h	a	a	h	h	a	h	a	a	h	h	a	a	h	a	h	a	h	a	h	a	h	a	h	h	a	a	h	h	a	h	a
S5_20904317	h	a	h	b	h	b	h	a	h	h	a	a	b	a	h	b	a	a	h	h	h	b	h	h	h	a	a	h	h	a	h	a	h	a	b	a	h	b	b	h	b	h	h	a	a	a	h	h	h
S9_17094397	h	h	h	h	a	h	h	h	a	a	a	a	a	h	b	a	b	b	h	h	h	a	b	b	h	a	h	h	h	b	b	h	h	h	h	b	h	a	a	b	h	h	b	h	b	a	h	h	h
S3_48866513	h	h	a	b	h	h	b	a	h	h	h	h	h	h	h	h	b	a	h	h	a	a	a	a	a	h	h	h	b	h	a	h	a	a	a	a	h	a	a	b	h	h	h	b	a	h	b	a	h
S1_6951069	a	a	h	b	a	h	h	b	h	a	h	a	h	h	h	a	h	a	h	a	a	a	h	a	h	b	h	h	b	h	a	h	b	a	h	h	h	b	a	h	a	h	a	b	h	h	h	a	a
S3_6991701	h	a	a	a	b	h	h	h	h	h	b	h	h	b	b	a	b	h	b	b	a	h	a	h	h	a	h	h	b	b	h	h	h	h	a	h	h	b	h	h	a	b	b	h	a	h	h	a	h
S4_11474111	h	a	h	h	h	h	b	h	h	a	b	h	h	h	a	h	h	a	h	h	h	h	h	a	b	b	h	a	h	a	h	a	a	a	h	a	b	h	h	h	h	h	a	h	a	a	b	a	a
S8_11948191	b	h	b	b	h	b	h	b	a	a	a	a	h	a	h	b	h	b	b	h	h	h	b	a	h	h	h	a	h	h	h	a	a	h	h	h	b	h	a	h	a	h	h	h	a	h	a	h	h
S4_13326131	h	b	h	a	h	h	a	a	h	h	a	a	h	h	h	a	a	h	a	h	h	h	a	h	a	a	h	h	a	h	h	h	h	b	h	a	a	h	h	a	h	h	h	a	h	b	a	h	h
S9_32518842	h	h	a	a	a	h	a	a	a	h	a	a	h	h	a	h	a	a	a	h	a	h	a	a	h	h	h	h	a	h	a	h	h	a	h	a	a	h	a	a	h	h	h	a	a	a	a	a	a
S6_34326091	h	h	h	h	h	b	b	a	h	h	h	h	h	a	a	a	a	h	b	h	b	a	b	h	h	a	h	h	h	h	a	h	h	a	b	h	h	b	a	b	h	h	b	a	h	b	h	b	b
S6_12867265	h	b	h	h	b	a	h	a	a	h	a	a	a	a	a	a	h	h	h	h	b	a	b	h	b	a	h	h	h	h	a	h	a	a	b	b	a	h	h	b	a	h	b	a	h	h	a	b	h
S9_3743174	h	h	h	h	a	h	h	h	a	a	a	a	h	a	h	a	b	h	h	h	h	h	b	b	h	a	h	a	h	b	b	h	h	h	h	b	h	a	a	h	a	h	b	h	h	a	h	h	h
S1_1197260	a	a	h	b	a	h	h	b	a	a	h	h	h	h	a	a	a	h	h	h	a	a	b	h	h	b	h	h	b	h	a	h	b	a	h	h	b	b	a	h	a	h	a	b	h	h	b	a	h
S2_33126052	h	a	h	a	h	a	h	a	h	h	h	h	h	a	h	h	h	b	h	h	h	h	a	h	b	h	h	b	a	a	b	h	h	a	h	h	b	h	h	h	h	b	h	h	b	h	b	h	h
S6_12762360	a	a	a	a	a	h	h	a	h	a	a	h	h	a	a	a	a	a	a	a	a	a	a	a	a	h	h	a	a	a	a	a	h	a	a	a	a	h	a	a	a	a	a	a	a	h	a	a	a
S7_30345391	b	h	h	b	h	b	h	h	h	h	h	h	h	a	a	h	h	b	b	b	h	h	b	h	b	b	h	h	h	a	b	h	h	h	h	b	b	h	h	b	h	h	h	h	h	h	h	h	h
S5_39555978	h	a	h	b	h	b	h	a	h	h	a	a	b	a	h	h	h	a	h	h	b	b	h	a	a	a	h	h	a	a	h	a	h	h	b	h	h	h	h	a	b	h	h	a	h	a	h	b	a
S6_34792903	h	h	h	h	h	b	b	a	h	h	h	a	h	a	a	a	a	h	b	h	b	a	h	h	h	a	h	h	h	h	a	h	h	a	b	h	a	b	a	b	h	h	b	a	h	b	h	b	b
S1_33461892	h	a	a	a	a	h	h	a	a	a	h	h	a	a	a	h	h	h	h	h	h	h	h	h	a	h	a	h	a	a	h	a	a	a	a	h	a	a	h	h	a	a	h	a	a	a	h	h	h
S4_9845071	a	h	a	b	a	h	a	h	h	h	a	h	a	a	h	h	h	h	h	a	a	a	h	h	a	a	h	h	h	h	a	h	b	h	h	b	a	h	a	h	h	a	h	h	h	h	a	h	h
S8_31543657	h	h	h	h	a	h	b	h	h	a	a	h	h	a	h	h	h	h	h	a	h	a	h	h	a	h	h	a	h	a	a	h	h	h	b	b	h	h	h	h	h	a	h	h	a	h	h	a	h
S4_25015025	h	a	h	h	h	h	b	h	h	a	b	b	h	h	a	h	h	a	h	h	a	h	a	h	b	a	h	a	h	h	h	a	h	a	h	h	b	h	h	h	h	h	a	h	a	h	b	a	a
S1_9174654	h	b	h	a	b	a	a	a	h	h	a	h	h	h	h	h	a	h	a	h	h	h	a	h	h	a	h	h	a	h	h	h	a	b	h	a	a	a	h	a	b	h	h	a	h	h	a	h	h
S2_40196907	h	a	h	a	h	h	h	a	b	h	h	h	a	a	h	h	h	b	h	h	h	h	a	h	b	h	h	h	a	a	h	h	h	a	h	h	h	h	h	b	a	b	h	h	b	a	b	h	h
S2_34785824	h	a	h	a	h	h	h	a	b	h	h	h	a	a	h	h	h	b	h	h	h	h	a	h	b	h	h	b	a	a	b	h	h	a	b	h	b	h	h	b	h	b	h	h	b	h	b	h	h
S2_35191156	h	a	h	a	h	h	h	a	b	h	h	h	a	a	h	h	h	b	h	h	h	h	a	h	b	h	h	h	a	a	b	h	h	a	h	h	h	h	h	b	a	b	h	h	b	h	b	h	h
S8_12518233	a	h	a	a	h	a	h	a	b	b	b	b	h	b	h	a	h	a	a	h	h	h	a	b	h	h	h	b	h	h	h	b	b	h	h	h	a	h	b	h	b	h	h	h	b	h	b	h	h
S4_13643053	h	a	b	h	h	h	b	h	h	a	b	b	b	h	a	h	h	a	h	b	h	h	h	a	b	b	h	a	h	b	b	a	a	a	h	a	b	h	h	h	b	b	a	h	a	a	b	a	a
S9_10136079	h	h	h	h	a	h	h	h	a	a	a	a	a	a	b	a	b	h	h	h	h	h	b	b	h	a	h	h	h	b	b	h	h	h	h	b	h	a	a	h	h	h	b	h	b	a	h	h	h
S4_21637041	h	a	h	h	h	h	b	h	h	a	b	b	h	h	a	h	h	h	h	h	a	h	a	h	b	a	h	a	h	h	h	a	a	a	h	h	b	h	h	h	h	h	a	h	a	h	b	a	a
S7_33584930	b	h	b	b	h	h	h	h	h	h	h	h	h	a	a	h	h	b	b	b	h	h	b	b	b	b	h	h	h	h	b	h	h	h	h	b	b	h	h	b	h	h	h	h	h	h	h	h	h
S4_28147263	h	a	h	h	h	h	h	h	h	a	b	b	h	h	a	h	h	a	h	h	a	h	a	h	b	a	h	a	h	h	h	a	h	a	h	h	b	h	h	h	h	h	a	h	a	h	b	h	a
S5_22101386	h	a	h	b	h	b	h	a	h	h	a	a	b	a	h	b	a	a	h	h	h	b	h	h	h	a	a	h	h	a	h	a	h	a	b	a	h	b	b	h	b	h	h	a	a	a	h	h	h
S3_35479263	b	h	a	h	b	h	h	a	a	h	h	h	h	h	b	a	b	h	b	h	a	h	a	h	h	a	h	h	b	b	b	b	a	a	a	b	b	h	a	h	a	h	h	h	b	h	h	h	b
S6_26504696	h	a	h	h	a	h	a	b	h	h	a	h	h	b	b	b	b	h	a	h	a	b	a	b	a	b	a	h	h	h	b	h	h	b	a	h	h	a	h	a	b	h	a	b	h	a	h	a	h
S5_36935882	h	a	h	b	a	b	h	a	h	h	a	a	b	a	h	h	a	a	h	h	b	b	h	a	a	a	h	h	h	a	h	a	h	h	b	h	h	b	b	h	b	h	h	a	h	a	h	b	a
S2_21037552	h	a	a	a	h	a	h	b	h	h	h	h	h	a	a	h	h	b	h	h	h	h	h	h	h	h	h	b	h	a	h	h	h	a	h	h	b	h	h	h	h	b	h	h	h	h	b	h	h
S1_43621172	h	b	h	a	b	h	b	a	a	b	h	h	b	a	a	h	h	h	h	a	b	b	h	a	a	b	h	h	a	h	a	h	a	b	h	h	a	a	a	h	h	a	h	a	b	h	h	b	b
S6_7769191	h	h	h	h	h	a	h	h	a	h	a	a	a	a	a	a	h	h	a	h	b	a	b	h	h	a	h	h	h	h	a	h	a	a	h	b	a	h	h	b	a	b	h	a	b	h	a	b	a
S7_32118730	b	h	b	b	h	b	h	h	h	h	h	h	h	a	a	h	h	b	b	b	h	h	b	h	b	b	h	h	h	a	b	h	a	h	h	b	b	h	h	b	h	h	h	h	h	h	a	h	h
S5_988787	a	h	a	b	a	b	h	a	h	h	b	h	h	a	h	b	h	h	h	a	h	h	h	h	h	b	h	h	b	h	h	a	b	a	h	a	h	h	h	h	a	h	h	a	a	a	h	h	h
S6_23294123	a	h	a	a	h	a	a	h	a	a	h	a	a	a	a	h	a	a	a	a	a	a	a	a	h	h	h	a	a	a	a	a	a	h	a	a	a	a	a	a	h	a	a	h	a	a	a	a	a
S7_25428839	b	h	h	b	h	b	h	a	h	h	b	h	h	a	a	h	h	h	b	h	h	h	b	h	b	h	h	h	h	a	b	h	h	h	h	b	b	h	h	b	h	h	h	h	h	h	h	h	h
S5_37395463	h	a	h	b	h	b	h	a	h	h	a	a	b	a	h	h	a	a	h	h	b	b	h	a	a	a	h	h	h	a	h	a	h	h	b	h	h	b	b	h	b	h	h	a	h	a	h	b	a
S2_40793944	h	a	h	a	h	h	h	a	b	h	h	h	a	a	h	h	h	b	b	b	h	h	a	h	b	h	h	h	a	a	h	h	h	a	h	h	h	h	a	b	a	b	h	h	b	a	b	h	h
S4_28742813	h	a	h	h	h	h	h	h	h	a	b	b	h	h	a	h	h	a	h	h	a	h	a	h	b	a	h	a	h	h	h	a	h	a	b	h	b	h	h	h	h	h	a	h	a	h	b	h	a
S6_23402517	a	h	a	a	h	a	a	b	a	a	h	a	a	a	a	h	a	a	a	a	a	a	a	a	h	h	h	a	a	a	a	a	a	h	a	a	a	a	a	a	h	a	a	h	a	a	a	a	a
S5_10685716	a	a	a	a	a	h	h	a	h	a	a	a	h	a	a	h	a	a	a	a	a	a	a	a	h	a	a	a	a	a	a	a	h	a	h	a	h	h	a	a	a	a	a	a	a	a	a	a	a
S1_42001260	h	b	h	a	b	h	b	a	a	h	h	b	b	a	a	h	h	h	h	h	h	b	a	a	a	b	h	h	a	a	a	h	a	b	a	h	a	a	h	h	h	a	h	a	b	h	h	b	b
S3_31421621	b	h	a	a	b	h	h	h	a	a	h	h	h	b	b	a	b	h	b	b	a	h	a	h	h	a	h	h	b	b	b	b	a	a	a	b	h	b	a	h	a	h	h	h	h	h	h	h	b
S6_22381768	h	a	h	h	a	h	a	h	h	b	a	h	h	b	b	h	b	h	a	h	a	b	a	b	a	h	a	h	h	h	b	h	a	h	a	h	h	a	h	a	h	h	a	h	h	a	b	a	h
S6_25469845	h	a	h	h	a	h	a	b	h	h	a	h	h	b	b	b	b	h	a	h	a	b	h	b	a	b	a	h	h	h	b	h	h	b	a	h	b	a	h	a	b	h	a	b	h	a	h	a	h
S4_32283469	a	h	a	h	h	h	h	h	h	b	h	a	h	h	b	a	h	b	h	a	b	h	h	h	a	b	h	h	h	h	h	b	h	h	a	h	h	h	a	h	a	a	b	h	h	a	h	h	h
S7_21474843	b	h	h	b	h	b	h	a	h	b	b	h	h	a	a	h	h	b	b	h	h	h	b	h	b	h	h	h	h	a	b	h	h	h	h	b	b	h	h	b	h	h	h	h	b	h	a	h	h
S7_3781614	h	h	a	b	h	h	b	a	h	a	h	a	b	a	h	a	a	h	b	h	h	a	h	h	b	h	b	h	h	a	h	h	h	a	b	h	b	h	h	h	h	b	h	b	b	h	b	h	h
S1_31342784	a	b	h	a	b	a	h	a	a	h	a	h	b	a	a	a	a	a	a	a	a	h	a	a	a	a	a	h	a	a	a	h	a	b	a	a	a	a	a	a	h	a	h	a	h	h	a	h	h
S7_21194683	b	h	h	b	h	b	h	a	h	h	b	h	h	a	a	h	h	b	b	h	h	h	b	h	b	h	h	h	h	a	b	h	h	h	h	b	b	h	h	b	h	h	h	h	h	h	h	h	h
S1_16655074	h	b	h	a	b	a	a	a	a	h	a	h	h	a	a	a	a	a	a	a	a	h	a	a	h	a	h	h	a	a	a	h	a	b	h	a	a	a	a	a	h	a	h	a	h	h	a	h	h
S5_11778475	h	a	h	b	a	h	a	a	a	h	a	a	h	a	h	h	a	a	h	h	h	b	h	h	a	a	a	h	h	a	h	h	a	a	h	a	a	h	b	h	h	h	h	a	a	a	h	h	h
S3_6585887	h	a	a	a	b	h	h	h	h	h	b	h	h	b	b	a	b	h	b	b	a	h	h	h	h	a	h	h	b	b	h	h	h	b	a	h	h	b	h	h	a	b	b	h	a	h	h	a	h
S7_30753761	b	h	h	b	h	b	h	h	h	h	h	h	h	a	a	h	h	b	b	b	h	h	b	h	b	b	h	h	h	a	b	h	h	h	h	b	b	h	h	b	h	h	h	h	h	h	h	h	h
S6_24907001	h	h	h	h	h	h	b	a	h	h	h	h	h	a	a	a	a	h	b	h	b	a	b	a	h	a	h	h	h	h	a	h	h	a	b	h	h	b	h	b	a	h	b	a	h	b	h	b	h
S2_34033299	h	a	h	a	h	a	h	a	h	h	h	h	a	a	h	h	h	b	h	h	h	h	a	h	b	h	h	b	a	a	b	h	h	a	h	h	b	h	h	b	h	b	h	h	b	h	b	h	h
S9_25892799	a	h	a	h	h	h	h	h	h	h	b	b	h	a	h	b	a	a	a	a	h	a	a	a	h	b	h	a	h	a	a	h	h	h	b	a	h	h	h	a	h	a	a	h	a	h	h	a	b
S1_36280048	h	h	a	a	h	h	b	a	a	a	h	b	h	a	a	h	h	h	h	h	h	h	h	h	a	h	a	h	a	a	h	a	a	h	a	h	a	a	h	h	h	a	h	a	h	a	h	h	h
S9_31943131	a	a	a	a	a	h	a	a	a	a	a	a	a	a	a	h	a	a	a	a	a	a	a	a	h	h	h	a	a	a	a	a	h	a	h	a	a	h	a	a	h	a	a	a	a	a	a	a	a
S2_38068003	h	a	h	a	h	h	h	a	b	h	h	h	a	a	h	h	h	b	h	h	h	h	a	h	b	h	h	h	a	a	b	h	h	a	h	h	h	h	h	b	a	b	h	h	b	h	b	h	h
S9_17089805	a	a	a	h	a	a	a	a	h	h	h	h	a	a	a	h	a	a	h	a	h	h	a	a	a	h	a	a	h	a	a	h	a	a	a	a	a	h	h	a	a	a	a	a	a	a	h	a	h
S4_34668451	h	h	h	h	h	h	a	h	h	a	h	b	h	h	a	b	h	a	h	h	a	h	h	h	b	a	h	a	h	h	h	a	h	h	b	h	h	h	h	h	h	h	a	h	a	h	h	h	a
S4_14796591	a	a	a	h	a	a	a	h	a	h	a	a	a	a	h	h	h	h	h	a	a	a	h	h	a	a	a	h	h	a	a	h	h	a	a	b	a	a	a	h	a	a	h	h	b	a	a	h	h
S3_24931387	h	h	a	a	b	h	h	h	h	a	b	h	h	b	b	a	b	h	b	b	a	b	a	h	h	a	h	h	b	b	h	b	a	h	a	b	a	b	a	h	a	b	b	h	h	h	h	h	b
S1_32016931	a	b	h	a	b	a	h	a	a	h	a	h	b	a	a	a	a	a	a	a	a	h	a	a	a	a	a	h	a	a	a	h	a	b	a	a	a	a	a	a	h	a	h	a	h	h	a	h	h
S3_41627104	b	h	a	h	b	h	h	a	a	h	h	h	h	h	b	h	b	h	b	h	a	h	h	h	h	h	h	h	b	b	b	b	a	a	a	h	b	h	a	h	a	h	h	h	a	b	h	h	b
S2_20648754	h	a	a	a	h	a	a	b	h	h	h	h	h	a	a	h	h	b	h	h	h	h	h	h	h	h	h	b	h	a	h	h	h	a	h	h	b	h	h	h	h	b	h	h	h	h	b	h	h
S5_2199546	a	a	a	a	a	h	a	a	h	a	h	h	h	a	a	h	a	a	a	a	a	a	a	a	h	h	a	a	a	a	a	a	h	a	h	a	h	h	a	a	a	a	a	a	a	a	a	a	a
S4_32699479	h	h	h	h	h	h	h	h	h	a	h	b	h	h	a	b	h	a	h	h	a	h	h	h	b	a	h	a	h	h	h	a	h	a	b	h	h	h	h	h	h	h	a	h	a	h	h	h	a
S8_11957458	b	h	b	b	h	h	h	h	a	a	a	a	h	a	h	h	h	h	b	h	h	h	b	a	a	h	h	a	h	h	h	a	a	a	h	a	h	a	a	h	a	h	h	a	a	a	a	h	h
S9_31039941	h	h	a	h	b	a	h	h	h	b	b	h	b	h	h	h	a	a	a	h	h	h	a	a	a	h	a	h	h	a	a	b	a	h	b	a	h	a	h	a	a	h	h	h	a	h	h	a	h
S4_34467679	h	h	h	h	h	h	a	h	h	a	h	b	h	h	a	b	h	h	h	h	a	h	h	h	b	a	h	a	h	h	h	a	h	h	b	h	h	h	h	h	h	h	a	h	a	h	h	h	a
S4_32156383	h	a	h	a	a	a	a	a	a	a	a	a	a	a	a	a	a	a	a	h	a	a	a	a	a	a	a	h	a	a	a	a	a	h	a	a	a	a	h	a	h	h	a	a	h	h	a	a	h
S5_23188813	h	a	h	b	h	b	h	a	h	h	a	a	b	a	h	b	a	a	h	h	h	b	h	h	h	a	a	h	h	a	h	a	h	a	b	a	h	b	b	h	b	h	h	a	a	a	h	h	h
S4_28751439	h	a	h	h	h	h	h	h	h	a	b	b	h	h	a	h	h	a	h	h	a	h	a	h	b	a	h	a	h	h	h	a	h	a	b	h	b	h	h	h	h	h	a	h	a	h	b	h	a
S7_142814	h	h	a	b	h	h	b	a	h	a	h	a	b	a	h	a	a	h	h	h	h	h	h	h	b	h	h	h	h	a	h	a	a	a	h	h	b	h	h	a	h	b	h	b	h	h	b	h	h
S8_23347551	a	a	a	a	a	h	h	h	a	a	a	a	a	a	a	h	a	a	a	a	a	a	a	a	h	a	a	a	a	a	a	a	h	h	a	a	a	h	a	a	h	a	a	h	a	h	a	a	a
S3_44800425	b	h	a	h	b	h	h	a	a	h	h	h	h	h	b	h	b	h	b	h	a	h	a	h	a	h	h	h	b	b	b	b	a	a	a	a	b	h	a	h	a	h	h	h	h	b	h	h	b
S3_3711214	h	a	a	a	b	h	h	h	a	h	b	h	b	b	b	a	b	h	h	b	a	h	h	h	h	a	h	h	b	b	h	h	h	b	a	h	h	b	h	h	a	b	b	h	a	h	h	a	h
S4_26800935	a	b	a	h	h	h	h	h	h	b	a	a	a	h	b	h	h	b	h	a	b	h	b	h	a	b	h	h	h	h	h	b	h	h	h	h	a	h	a	h	a	a	b	h	h	a	a	b	h
S7_563458	h	h	a	b	h	h	b	a	h	a	h	a	b	a	h	a	a	h	h	h	h	h	h	h	b	h	h	h	h	a	h	a	a	a	h	h	b	h	h	a	h	b	h	b	h	h	b	h	h
S4_6304398	h	h	h	a	h	a	a	a	a	h	a	a	h	h	h	a	a	h	a	h	h	h	a	h	a	a	a	h	a	h	h	h	a	h	a	a	a	a	h	a	h	h	h	a	h	h	a	h	h
S4_28195116	a	b	a	h	h	h	h	h	h	b	a	a	a	h	b	h	h	b	h	a	b	h	b	h	a	b	h	h	h	h	h	b	h	h	a	h	a	h	a	h	a	a	b	h	h	a	a	h	h
S7_29873630	b	h	h	b	h	b	h	h	h	h	h	h	h	a	a	h	h	b	b	b	h	h	b	h	b	b	h	h	h	a	b	h	h	h	h	b	b	h	h	b	h	h	h	h	h	h	h	h	h
S3_6281451	h	a	a	a	b	h	h	h	h	h	b	h	h	b	b	a	b	h	b	b	a	h	h	h	h	a	h	h	b	b	h	h	h	b	a	h	h	b	h	h	a	b	b	h	a	h	h	a	h
S1_33471938	h	a	a	a	a	h	h	a	a	a	h	h	a	a	a	h	h	h	h	h	h	h	h	h	a	h	a	h	a	a	h	a	a	a	a	h	a	a	h	h	a	a	h	a	a	a	h	h	h
S7_11857368	b	h	a	b	h	b	h	a	h	h	b	a	h	a	h	h	h	h	b	h	h	a	b	h	b	h	h	h	h	a	h	h	h	a	h	h	b	h	h	b	h	h	h	b	h	h	h	h	h
S2_34944532	h	a	h	a	h	h	h	a	b	h	h	h	a	a	h	h	h	b	h	h	h	h	a	h	b	h	h	h	a	a	b	h	h	a	h	h	b	h	h	b	h	b	h	h	b	h	b	h	h
S2_14566147	h	a	a	a	h	a	a	h	a	h	a	h	h	a	a	h	a	h	a	a	h	h	a	h	a	a	h	h	a	a	h	a	h	a	h	a	h	a	h	a	h	h	a	a	h	h	a	h	h
S6_22204359	h	a	h	h	a	h	a	h	h	h	a	h	h	b	b	h	b	h	h	h	a	b	a	b	a	h	a	h	h	h	b	h	h	h	a	h	h	a	h	a	h	h	a	h	h	a	b	a	h
S4_31893384	h	h	h	h	h	h	h	h	h	a	h	b	h	h	a	b	h	a	h	h	a	h	a	h	b	a	h	a	h	h	h	a	h	a	b	h	h	h	h	h	h	h	a	h	a	h	h	h	a
S8_31005556	h	b	b	h	a	h	b	h	h	a	a	h	b	a	h	h	h	a	h	a	h	a	h	h	a	h	h	a	h	a	a	h	h	h	b	b	h	h	h	h	h	a	h	h	a	b	h	a	h
S3_6363628	h	a	a	a	b	h	h	h	h	h	b	h	h	b	b	a	b	h	b	b	a	h	h	h	h	a	h	h	b	b	h	h	h	b	a	h	h	b	h	h	a	b	b	h	a	h	h	a	h
S2_40088926	h	a	h	a	h	h	h	a	b	h	h	h	a	a	h	h	h	b	h	h	h	h	h	h	b	h	h	h	a	a	h	h	b	a	h	h	h	h	h	b	a	b	h	h	b	a	b	b	h
S7_34257788	b	h	b	b	h	h	h	h	h	h	h	h	h	h	a	h	h	b	b	b	h	h	b	b	b	b	h	h	h	h	b	h	h	h	h	b	b	h	b	b	h	h	h	h	h	h	h	h	h
S2_39454583	h	a	h	a	h	h	h	a	b	h	h	h	a	a	h	h	h	b	h	h	h	h	a	h	b	h	h	h	a	a	b	h	h	a	h	h	h	h	h	b	a	b	h	h	b	a	b	h	h
S1_29025047	h	a	a	a	a	h	h	a	a	a	h	h	a	a	a	h	h	h	h	h	h	h	h	h	a	a	a	a	a	a	h	a	a	a	a	a	a	a	h	h	a	a	h	a	a	a	h	h	h
S3_27706381	h	h	a	a	b	h	h	h	a	a	b	h	h	b	b	a	b	h	b	b	a	h	h	h	h	a	h	h	b	b	h	b	a	a	a	b	b	b	a	h	a	h	h	h	h	h	h	h	b
S1_28043216	a	b	h	a	b	a	h	a	a	h	a	h	h	a	a	a	a	a	a	a	a	h	a	a	a	a	h	h	a	a	a	h	a	b	a	a	a	a	a	a	h	a	h	a	h	h	a	h	h
S5_3077369	a	h	a	a	a	h	a	a	h	a	h	h	h	a	a	h	a	a	a	a	a	a	a	a	h	h	a	a	a	a	a	a	h	a	h	a	h	h	a	a	a	a	a	a	a	a	a	a	a
S2_36986290	h	a	h	a	h	h	h	a	b	h	h	h	a	a	h	h	h	b	h	h	h	h	a	h	b	h	h	h	a	a	b	h	h	a	h	h	h	h	h	b	a	b	h	h	b	h	b	h	h
S7_728330	h	h	a	b	h	h	b	a	h	a	h	a	b	a	h	a	a	a	h	h	h	h	h	h	b	h	h	h	h	a	h	a	a	a	h	h	b	h	h	a	h	b	h	b	h	h	b	h	h
S2_40098922	h	a	h	a	h	h	h	a	b	h	h	h	a	a	h	h	h	b	h	h	h	h	a	h	b	h	h	h	a	a	h	h	h	a	h	h	h	h	h	b	a	b	h	h	b	a	b	h	h
S8_22577025	a	a	a	a	a	h	h	h	a	a	a	a	a	a	a	h	a	a	a	a	a	a	a	a	h	a	a	a	a	a	a	a	h	h	h	a	a	h	a	a	h	a	a	h	a	h	a	a	a
S3_355317	h	a	h	b	a	a	h	a	a	a	a	a	a	a	a	h	a	h	h	a	h	h	h	a	h	h	a	h	a	a	a	a	a	a	h	b	a	a	h	b	a	a	a	a	a	a	b	h	a
S5_661468	a	h	a	b	a	b	h	a	h	h	b	a	h	a	h	h	h	a	h	a	h	h	h	h	h	b	h	h	b	h	h	a	b	a	h	a	h	h	h	h	a	h	h	a	a	a	h	h	h
S5_3008038	a	h	a	a	a	h	a	a	h	a	h	h	h	a	a	h	a	a	a	a	a	a	a	a	h	h	a	a	a	a	a	a	h	a	h	a	a	h	a	a	a	a	a	a	a	a	a	a	a
S7_14175506	b	h	a	b	h	h	h	a	h	h	h	a	h	a	h	h	h	b	b	h	h	a	h	h	b	h	b	h	h	a	h	h	h	a	h	h	b	h	h	b	h	h	h	b	b	h	h	h	h
S4_16256357	h	a	h	h	h	h	b	h	h	a	b	b	h	h	a	h	h	a	h	h	h	h	a	a	b	h	h	a	h	h	h	a	a	a	h	a	b	h	h	h	h	h	a	h	a	h	b	a	a
S6_28180446	h	a	h	h	a	a	a	h	h	h	a	h	h	b	b	h	b	h	a	h	a	b	a	b	a	h	a	h	h	h	b	h	h	h	a	h	h	a	h	a	h	h	a	h	h	a	h	a	h
S7_36194932	b	h	b	h	h	h	h	h	h	h	h	h	h	h	a	h	h	h	b	b	h	h	b	b	h	b	h	h	h	h	b	h	b	h	h	b	b	h	b	b	h	h	h	h	h	h	h	h	h
S8_3191689	a	a	a	a	a	h	a	h	a	a	a	h	a	a	a	h	a	a	a	a	a	a	a	a	h	a	a	a	a	a	a	a	a	h	a	a	a	a	a	a	a	a	a	a	a	h	a	a	a
S8_30330977	h	b	b	h	a	h	b	h	h	a	a	h	b	h	h	h	a	b	h	a	h	h	h	h	a	h	h	a	h	h	h	h	h	h	b	b	h	h	h	a	h	h	h	h	a	b	h	a	h
S1_783377	h	b	h	a	h	a	a	a	h	h	a	a	a	a	a	h	a	h	a	a	h	h	a	a	h	a	h	h	a	a	h	h	a	b	h	a	a	a	a	a	h	h	a	a	h	h	a	h	a
S5_570536	a	h	a	b	a	b	h	a	h	h	b	h	h	a	h	h	h	a	h	a	h	h	h	h	h	b	h	h	b	h	h	a	b	a	h	a	h	h	h	h	a	h	h	a	a	a	h	h	h
S4_24993688	h	a	h	h	h	h	b	h	h	a	b	b	h	h	a	h	h	a	h	h	a	h	a	h	b	a	h	a	h	h	h	a	h	a	h	h	b	h	h	h	h	h	a	h	a	h	b	a	a
S2_33871586	h	a	h	a	h	a	h	a	h	h	h	h	a	a	h	h	h	h	h	h	h	h	a	h	b	h	h	b	a	a	b	h	h	a	h	h	b	h	h	b	h	b	h	h	b	h	b	h	h
S1_43817256	h	h	h	a	h	h	h	a	a	h	h	h	h	a	a	h	h	h	h	h	b	b	b	a	a	h	h	h	a	h	a	h	a	h	h	h	a	a	a	h	a	a	h	a	b	b	h	b	b
S1_36749334	h	h	a	a	h	h	b	a	a	a	h	b	h	a	a	h	h	h	h	h	h	h	h	h	a	h	a	h	a	a	h	a	a	h	a	h	a	a	h	h	h	a	h	a	h	a	h	h	h
S1_26733248	a	b	h	a	b	a	a	a	a	h	a	h	h	a	a	a	a	a	a	a	a	h	a	a	h	a	h	h	a	a	a	h	a	b	a	a	a	a	a	a	h	a	h	a	h	h	a	h	h
S2_39241530	h	a	h	a	h	h	h	a	b	h	h	h	a	a	h	h	h	b	h	h	h	h	a	h	b	h	h	h	a	a	b	h	h	a	h	h	b	h	h	b	a	b	h	h	b	h	b	h	h
S3_6916624	h	a	a	a	b	h	h	h	h	h	b	b	h	b	b	a	b	h	b	b	a	h	h	h	h	a	h	h	b	b	h	h	h	b	a	h	h	b	h	h	a	b	b	h	a	h	h	a	b
S5_1620205	h	h	a	a	a	b	a	a	h	a	h	h	h	a	a	h	a	h	a	a	h	h	a	a	h	h	a	h	a	a	h	h	h	a	h	a	b	h	h	a	a	a	h	a	h	a	a	a	h
S2_38079961	h	a	b	a	h	h	h	a	b	h	b	h	a	a	b	h	b	b	h	b	h	h	a	b	b	h	h	h	a	a	b	h	b	a	h	b	b	h	b	b	a	b	h	h	b	h	b	h	b
S2_41285895	h	a	h	a	h	h	h	a	h	h	h	h	a	a	a	h	h	b	b	b	a	h	a	h	b	h	h	h	a	a	h	h	h	a	h	h	h	h	a	b	a	b	h	h	b	a	b	h	h
S8_23362398	h	h	b	b	a	h	h	h	h	a	a	a	h	a	h	h	a	b	b	a	h	h	h	h	a	h	h	a	h	h	h	a	a	a	h	h	a	a	a	h	a	b	h	a	a	a	a	a	h
S5_41761281	h	a	h	b	h	b	b	a	h	h	a	a	b	a	h	h	h	a	h	b	b	b	a	a	a	a	h	h	h	a	h	a	h	h	b	h	h	h	h	a	b	h	h	a	h	a	h	b	a
S7_17551587	b	h	h	b	h	b	h	a	h	h	b	a	h	a	h	h	h	b	b	h	h	h	b	h	b	h	h	h	h	a	b	h	h	h	h	h	b	h	h	b	h	h	h	b	h	h	h	h	h
S9_17912699	h	a	h	a	b	h	h	a	h	h	h	h	b	h	a	h	a	h	a	h	a	h	a	a	a	a	a	h	a	a	a	a	a	h	h	a	h	a	h	a	a	h	a	a	a	h	a	h	a
S1_33761168	a	b	h	a	b	a	h	a	a	h	a	h	b	a	a	a	a	a	a	a	a	h	a	a	a	a	a	h	a	a	a	h	a	b	a	a	a	a	a	a	h	a	h	a	a	h	a	h	h
S4_34649055	a	h	a	a	h	h	h	a	h	h	a	a	h	h	h	a	a	h	a	a	h	b	a	h	a	h	h	a	a	h	h	h	a	a	a	a	a	h	a	a	a	a	h	a	a	a	a	a	a
S4_31728153	h	a	h	a	a	a	a	a	a	a	a	a	a	a	a	a	a	a	a	h	a	a	a	a	a	a	a	h	a	a	a	a	a	h	a	a	a	a	h	a	h	h	a	a	a	h	a	a	h
S6_22217925	h	a	h	h	a	h	a	h	h	h	a	h	h	b	b	h	b	h	h	h	a	b	a	b	a	h	a	h	h	h	b	h	h	h	a	h	h	a	h	a	h	h	a	h	h	a	b	a	h
S5_31775020	h	a	h	b	a	b	h	a	a	h	a	a	b	a	h	b	a	a	b	h	h	b	h	a	h	a	a	h	h	a	h	a	h	a	b	h	h	b	b	h	b	h	h	a	a	a	h	b	h
S1_5124665	h	a	a	a	a	h	h	a	a	h	h	h	a	a	a	h	b	h	h	a	h	h	a	h	a	a	a	a	a	a	h	a	a	a	a	h	a	a	h	h	a	a	h	a	a	a	h	h	a
S1_23118142	a	b	h	a	b	a	a	a	a	a	a	h	h	a	a	a	a	a	a	a	a	h	a	a	h	a	h	h	a	a	a	h	a	b	b	a	a	a	a	a	h	a	h	a	h	h	a	h	h
S8_30388362	h	b	b	h	a	h	b	h	h	a	a	h	b	h	h	h	h	b	h	a	h	h	h	h	a	h	h	a	h	h	h	h	h	h	b	b	h	h	h	a	h	h	h	h	a	b	h	a	h
S1_1077439	h	b	h	a	b	a	a	a	h	h	a	a	h	h	h	h	a	h	a	h	h	h	a	h	h	a	h	h	a	h	h	h	a	b	h	a	a	a	h	a	b	h	h	a	h	h	a	h	h
S6_25923554	h	a	h	h	a	h	a	b	h	h	a	h	h	b	b	b	b	h	a	h	a	b	a	b	a	b	a	h	h	h	b	h	h	b	a	h	h	a	h	a	b	h	a	b	h	a	h	a	h
S5_3192221	a	h	a	a	a	h	a	a	h	a	h	h	h	a	a	h	a	a	a	a	a	a	a	a	h	h	a	a	a	a	a	a	h	a	h	a	h	h	a	a	a	a	a	a	a	a	a	a	a
S7_22739631	b	h	h	b	h	b	h	a	h	h	b	h	h	a	a	h	h	b	b	h	h	h	b	h	b	h	h	h	h	a	b	h	h	h	b	b	b	h	h	b	h	h	h	h	a	h	h	h	h
S3_40167139	b	h	a	h	b	h	h	a	a	h	h	h	h	h	b	h	b	h	b	h	a	h	a	h	h	a	h	h	b	b	b	b	a	a	a	h	b	h	a	h	a	h	h	h	a	b	h	h	b
S5_8883874	h	a	a	b	a	h	a	a	a	h	a	a	a	a	h	h	a	h	h	h	h	b	h	h	a	a	a	h	h	a	h	h	a	a	h	a	a	h	b	h	h	h	b	a	a	a	h	h	h
S7_5928090	h	h	a	b	h	h	h	a	h	h	h	a	b	a	h	a	h	h	b	h	h	a	h	h	b	h	b	h	h	a	h	h	h	a	h	b	b	h	h	b	h	h	h	b	h	h	b	h	h
S1_44262446	h	h	h	a	h	h	h	a	a	h	h	h	h	a	a	h	h	h	h	h	b	b	b	a	a	h	h	h	a	h	a	h	a	h	h	h	a	a	a	h	a	a	h	a	b	h	h	b	b
S2_39052318	h	a	h	a	h	h	h	a	b	h	h	h	a	a	h	h	h	b	h	h	h	h	a	h	b	h	h	h	a	a	b	h	h	a	h	h	h	h	h	b	a	b	h	h	b	h	b	h	h
S6_22460957	h	h	h	h	h	h	b	a	h	h	h	h	h	a	a	a	a	h	b	h	b	a	b	a	h	a	b	h	h	h	a	h	h	a	b	h	h	b	h	b	a	h	b	a	h	b	a	b	h
S2_42100716	h	a	h	a	h	h	h	a	h	a	h	a	a	a	h	h	h	b	h	h	a	h	a	h	h	h	h	h	a	a	h	h	a	a	h	h	h	h	a	h	a	b	h	h	b	a	b	h	h
S4_33777024	a	a	a	a	a	a	a	a	a	a	a	b	a	h	a	b	a	a	a	h	a	h	a	a	b	a	a	a	h	h	a	a	a	a	b	a	a	a	a	a	a	a	a	h	a	h	h	a	a
S1_38716238	h	h	a	a	h	h	b	a	a	a	h	b	h	a	a	h	h	h	h	h	h	h	h	h	a	b	a	h	a	a	h	a	a	h	a	h	a	a	h	h	h	h	h	a	h	a	h	a	h
S1_43592666	h	b	h	a	b	h	b	a	a	h	h	h	b	a	a	h	h	h	h	h	b	b	h	a	a	b	h	h	a	h	a	h	a	b	h	h	a	a	a	h	h	a	h	a	b	h	h	b	b
S2_15321496	h	a	a	a	h	a	a	h	a	h	a	h	h	a	a	h	a	h	a	a	h	h	a	h	a	a	h	h	a	a	h	a	h	a	h	a	h	a	h	a	h	h	a	a	h	h	a	h	a
S7_31959589	b	h	b	b	h	b	h	h	h	h	h	h	h	a	a	h	h	b	b	b	h	h	b	h	b	b	h	h	h	a	b	h	h	h	h	b	b	h	h	b	h	h	h	h	h	h	h	h	h
S4_9519033	h	a	h	a	h	h	b	h	h	a	b	h	h	h	a	h	h	a	h	h	h	h	h	a	b	b	h	a	h	a	h	a	a	a	h	a	b	h	h	h	a	h	a	h	a	a	b	a	a
S2_18148331	h	a	a	a	h	a	a	h	a	h	a	h	h	a	a	h	a	h	a	a	h	h	a	h	a	a	h	h	a	a	h	a	h	a	h	a	b	a	h	a	h	h	a	a	h	h	a	h	a
S1_22199594	a	b	h	a	b	a	a	a	a	h	a	h	h	a	a	a	a	a	a	a	a	h	a	a	h	a	h	h	a	a	a	h	a	b	h	a	a	a	a	a	h	a	h	a	h	h	a	h	h
S2_19051083	h	a	a	a	h	a	a	h	a	h	a	h	h	a	a	h	a	h	a	a	h	h	a	h	a	a	h	h	a	a	h	a	h	a	h	a	h	a	h	a	h	h	a	h	h	h	a	h	a
S9_32595033	a	a	a	a	a	h	h	a	a	a	a	a	a	a	a	h	a	a	a	a	a	a	a	a	h	h	h	a	a	a	a	a	h	a	h	a	a	h	a	a	h	a	a	a	a	a	a	a	a
S6_18638146	h	b	h	h	b	h	b	a	h	h	a	h	h	a	a	a	h	h	h	h	b	a	b	a	b	h	b	h	h	h	a	h	h	a	b	h	h	b	h	b	a	h	b	a	h	b	a	b	h
S1_34236618	a	b	a	a	b	a	a	a	a	h	a	h	b	a	a	a	a	a	a	a	a	a	a	a	a	a	a	a	a	a	a	h	a	b	a	a	a	a	a	a	h	a	a	a	h	a	a	h	h
S2_42882489	h	a	h	a	h	h	h	a	h	h	h	h	a	a	h	h	h	h	h	b	a	h	a	h	b	h	h	h	a	a	h	h	h	a	h	h	a	h	h	b	a	b	h	h	b	a	b	h	h
S5_29363492	h	a	h	b	a	b	h	a	h	a	a	h	b	a	h	b	a	a	h	h	h	b	h	a	h	a	a	h	h	a	h	a	h	a	b	a	b	b	b	h	b	h	h	a	a	a	a	b	h
S2_33826912	h	a	h	a	h	a	h	a	h	h	h	h	a	a	h	h	h	h	h	h	h	h	a	h	b	h	h	b	a	a	b	h	h	a	h	h	b	h	h	b	h	b	h	h	b	h	b	h	h
S1_21985099	a	b	h	a	b	a	a	a	a	h	a	h	h	a	a	a	a	a	a	a	a	h	a	a	h	a	h	h	a	a	a	h	a	b	h	a	a	a	a	a	h	a	h	a	h	h	a	h	h
S3_46898679	b	h	a	h	b	h	b	a	a	h	h	h	h	h	b	h	b	h	h	h	a	h	a	h	a	h	h	b	b	b	b	b	a	a	a	a	b	h	a	b	a	h	h	h	h	b	b	h	b
S3_47021712	b	b	a	h	b	h	b	a	a	b	h	h	h	h	b	h	b	h	h	h	a	h	a	h	a	h	h	b	b	b	b	b	a	a	a	a	b	a	a	b	a	h	h	h	h	b	b	h	b
S5_11014441	a	a	a	a	a	h	h	a	h	a	a	a	h	a	a	h	a	a	a	a	a	a	a	a	h	a	a	a	a	a	a	a	h	a	h	a	b	h	a	a	a	a	a	a	a	a	a	a	a
S1_4483187	h	a	a	a	a	h	h	a	a	h	h	h	a	a	a	h	b	h	h	a	h	h	a	h	a	a	a	a	a	a	h	a	a	a	a	h	a	a	h	h	a	a	h	a	a	a	h	h	a
S2_40211467	h	a	h	a	h	h	h	a	b	h	h	h	a	a	h	h	h	b	h	h	h	h	a	h	b	h	h	h	a	a	h	h	h	a	h	h	h	h	h	b	a	b	h	h	b	a	b	h	h
S2_30785740	h	a	h	a	h	a	h	h	h	h	h	h	h	a	h	h	h	b	h	h	h	h	h	h	h	h	h	b	h	a	h	h	h	a	h	h	b	h	h	h	h	b	h	h	b	h	b	h	h
S3_47936046	b	h	a	b	b	h	b	a	h	h	h	h	h	h	b	h	b	h	h	h	a	h	a	h	a	h	h	b	b	b	b	b	a	a	a	a	h	a	a	b	h	h	h	b	h	b	b	h	b
S4_32008230	h	a	h	a	a	a	a	a	a	a	a	a	a	a	a	a	a	a	a	h	a	a	a	a	a	a	a	h	a	a	a	a	a	h	a	a	a	a	h	a	h	h	a	a	h	h	a	a	a
S2_40508683	h	a	h	a	h	h	h	a	b	h	h	h	a	a	h	h	h	b	h	b	h	h	a	h	b	h	h	h	a	a	h	h	h	a	h	h	h	h	a	b	a	b	h	h	b	a	b	h	h
S5_40569893	h	a	h	b	h	b	b	a	h	h	a	a	b	a	h	h	h	h	h	b	b	b	h	a	a	a	h	h	a	a	h	a	h	h	b	h	a	h	h	a	b	h	h	a	h	a	h	b	a
S5_11000013	h	a	h	b	a	h	a	a	a	h	a	a	h	a	h	h	a	h	h	h	h	b	h	h	a	a	a	h	h	a	h	h	a	a	h	a	a	h	b	h	h	h	h	a	a	a	h	h	h
S5_36902479	h	a	h	b	a	b	h	a	h	h	a	a	b	a	h	h	a	a	h	h	b	b	h	a	a	a	h	h	h	a	h	a	h	h	b	h	h	b	b	h	b	h	h	a	h	a	h	b	a
S3_48082291	h	h	a	b	h	h	b	a	h	h	h	h	h	h	h	h	b	h	h	h	a	h	a	h	a	h	h	h	b	h	h	h	a	a	a	a	h	a	a	b	h	h	h	b	h	h	b	h	h
S2_35801154	h	a	h	a	h	a	h	a	b	h	h	h	a	a	h	h	h	b	h	h	h	h	a	h	b	h	h	h	a	a	b	h	h	a	h	h	h	h	h	b	a	b	h	h	b	h	b	h	h
S1_702878	h	b	h	a	h	a	a	a	h	h	a	a	a	a	a	h	a	h	a	a	h	h	a	a	h	a	h	h	a	a	h	h	a	b	h	a	a	a	a	a	h	h	a	a	h	h	a	h	a
S2_33364896	h	a	h	a	h	a	h	a	h	h	h	h	a	a	h	h	h	b	h	h	h	h	a	h	b	h	h	b	a	a	b	b	h	a	h	h	b	h	h	b	h	b	h	h	b	h	b	h	h
S4_8119491	a	b	h	a	h	a	a	h	h	a	a	h	h	h	h	h	h	h	a	h	h	h	a	h	a	a	h	h	h	b	h	h	h	h	h	a	a	h	h	a	b	h	h	h	b	h	h	h	h
S2_23145660	h	a	a	a	h	a	h	b	h	h	h	h	h	a	a	h	h	b	h	h	h	h	h	h	h	h	h	b	h	a	h	h	h	a	h	h	b	h	h	h	h	b	h	h	h	h	b	h	h
S8_16624960	h	h	b	b	a	h	h	h	h	a	a	a	h	a	h	h	h	b	b	a	h	h	b	a	a	h	h	a	h	h	h	a	a	a	h	h	h	a	a	h	a	b	h	a	a	a	a	h	h
S3_49614258	h	a	a	a	h	a	a	a	a	a	a	a	a	a	h	a	a	h	a	a	h	h	a	h	a	a	a	h	a	h	h	h	a	a	a	a	a	a	a	a	a	a	a	a	h	h	a	h	h
S1_37943587	a	h	h	a	h	a	a	a	a	h	a	a	h	a	a	a	a	a	a	a	a	b	a	a	a	a	a	a	a	a	a	h	a	h	a	a	a	a	a	a	a	a	h	a	h	h	a	h	h
S2_20726141	a	a	a	a	h	a	a	b	h	a	h	a	a	a	a	a	h	b	h	h	a	h	h	h	h	h	h	b	a	a	a	h	h	a	h	a	b	h	a	h	h	b	h	a	a	h	b	h	a
S1_27577980	h	b	h	a	b	h	b	a	a	a	h	b	h	a	a	h	h	h	h	h	h	b	h	h	a	a	h	h	a	a	h	h	a	b	a	a	a	a	h	a	h	a	b	a	h	h	h	b	b
S7_29247163	b	h	h	b	h	b	h	a	h	h	h	h	h	a	a	h	h	b	b	b	h	h	b	h	b	b	h	h	h	a	b	h	h	h	h	b	b	h	h	b	h	h	h	h	h	h	h	h	h
S5_34113342	h	a	h	b	a	b	h	a	h	h	a	a	b	a	h	b	a	a	h	h	h	b	h	a	h	a	a	h	h	a	h	a	h	a	b	h	h	b	b	h	b	h	h	a	a	a	h	b	h
S4_32956355	h	h	h	h	h	h	h	h	h	a	h	b	h	h	a	b	h	h	h	h	a	h	h	h	b	a	h	a	h	h	h	a	h	a	b	h	h	h	h	h	h	h	a	h	a	h	h	h	a
S6_29566829	a	a	a	a	a	h	h	a	h	a	a	h	h	a	a	a	a	a	a	a	a	a	a	a	a	a	a	a	a	a	a	a	h	a	h	a	h	h	a	a	a	a	a	a	a	h	a	a	a
S8_31606301	h	h	h	h	a	h	b	h	h	a	a	h	h	a	h	h	h	a	h	a	h	h	a	h	a	h	h	a	h	a	a	h	h	h	b	b	a	h	h	h	h	a	h	h	a	h	h	a	h
S4_5584511	a	h	a	b	a	h	a	h	h	h	a	h	a	a	h	h	h	h	h	a	a	a	h	h	h	a	h	h	h	h	a	h	h	h	b	b	a	h	h	h	h	a	h	h	b	h	a	a	h
S7_5324907	h	h	a	b	h	h	h	a	h	h	h	a	b	a	h	a	h	h	b	h	h	a	h	h	b	h	b	h	h	a	h	h	h	a	h	h	b	h	h	b	h	h	h	b	h	h	b	h	h
S4_25665240	h	a	h	h	h	h	h	h	h	a	b	b	h	h	a	h	h	a	h	h	a	h	a	h	b	a	h	a	h	h	h	a	h	a	h	h	b	h	h	h	h	h	a	h	a	h	b	a	a
S4_28715356	h	b	h	h	h	h	h	h	h	b	a	a	h	h	b	h	h	b	h	h	b	h	b	h	a	b	h	b	h	h	h	b	h	b	a	h	a	h	h	h	h	h	b	h	b	h	a	h	b
S3_1353468	a	b	h	a	a	a	a	h	h	a	a	a	a	a	a	h	a	h	a	a	h	h	a	h	a	h	h	a	a	a	h	h	h	a	h	a	h	a	a	a	h	a	a	h	h	h	a	h	h
S3_9004431	h	a	a	a	b	h	h	h	h	h	b	h	h	b	b	a	b	h	b	b	a	h	h	h	h	a	h	h	b	b	h	h	h	h	a	b	h	b	h	h	a	b	b	h	a	h	h	a	h
S6_3933838	h	b	h	h	b	a	h	b	a	b	h	h	h	h	a	b	h	h	a	h	h	h	b	h	b	a	h	h	h	b	h	h	a	h	b	b	a	h	h	b	h	b	h	b	b	h	a	h	a
S6_35809493	h	h	h	a	b	b	b	a	h	h	h	a	h	a	a	a	a	h	b	h	b	a	h	h	h	a	h	h	h	h	a	b	h	a	b	h	b	b	a	a	b	h	b	a	h	b	h	b	b
S8_28911811	h	h	h	b	a	b	b	b	h	a	a	h	h	a	h	h	a	h	h	a	h	h	h	h	a	h	h	a	h	a	a	a	h	h	b	b	h	h	h	h	h	a	h	h	a	h	h	a	h
S9_10544335	a	h	a	a	a	a	a	h	a	a	a	a	a	a	a	a	a	a	a	a	a	a	a	a	h	h	h	a	a	a	a	a	a	a	a	a	b	h	a	a	a	a	a	h	a	a	a	a	a
S4_14025056	h	a	h	h	h	h	b	h	h	a	b	b	h	h	a	h	h	a	h	h	h	h	h	a	b	b	h	a	h	h	h	a	a	a	h	a	b	h	h	h	h	h	a	h	a	a	b	a	a
S8_9659111	b	h	b	b	h	h	h	h	a	a	a	a	h	a	h	h	h	b	b	h	h	h	b	a	a	h	h	a	h	h	h	a	a	h	h	h	b	a	a	h	a	h	h	a	a	a	a	h	a
S6_29291435	h	h	h	h	h	h	h	a	a	h	h	a	a	a	a	a	a	h	b	h	b	a	b	a	h	a	h	h	h	h	a	h	a	a	h	h	a	h	h	b	a	h	b	a	b	h	h	b	h
S5_5593214	h	a	a	b	a	h	a	a	a	h	h	a	a	a	h	h	a	h	h	a	b	b	h	h	a	a	h	h	b	a	h	h	h	a	h	a	a	h	b	h	h	h	b	a	a	a	h	h	b
S1_5424790	a	a	h	b	a	h	h	b	h	a	h	h	h	h	h	a	a	a	h	h	a	a	b	a	h	b	h	h	b	h	a	h	b	a	a	h	b	b	a	h	a	h	a	b	h	h	h	a	h
S3_8987444	h	a	a	a	b	h	h	h	h	h	b	h	h	b	b	a	b	h	b	b	a	h	h	h	h	a	h	h	b	b	h	h	h	h	a	b	h	b	h	h	a	b	b	h	a	h	h	a	h
S1_4648226	h	h	a	a	a	h	h	a	a	h	h	h	a	a	a	h	b	b	h	a	b	h	a	b	a	a	a	a	a	a	h	a	a	a	a	h	a	a	b	a	a	a	b	a	a	a	h	h	a
S1_41960121	h	b	h	a	b	h	b	a	a	h	h	b	b	a	a	h	h	h	h	h	h	b	h	a	a	b	h	h	a	a	a	h	a	b	a	h	a	a	h	h	a	a	h	a	b	h	h	b	b
S4_27783612	h	b	h	a	h	h	h	h	a	b	a	a	h	h	b	h	h	h	h	h	b	h	b	h	a	b	h	b	h	h	h	b	h	b	h	h	a	h	h	h	h	h	b	h	b	h	a	h	b
S9_31066981	h	h	b	h	a	h	h	h	h	a	a	h	a	h	h	a	b	b	b	h	h	h	b	b	h	a	h	h	h	b	b	a	h	h	a	b	h	h	h	b	h	h	h	h	b	h	h	b	h
S2_41439869	h	a	h	a	h	h	h	a	h	h	h	h	a	a	h	h	h	b	b	b	a	h	a	h	b	h	h	h	a	a	h	h	h	a	h	h	h	h	a	b	a	b	h	h	b	a	b	h	h
S5_9147353	a	a	a	a	a	h	h	a	h	a	a	h	h	a	a	h	a	a	a	a	a	a	a	a	h	a	a	a	a	a	a	a	h	a	h	a	h	h	a	a	a	a	a	a	a	a	a	a	a
S3_34382791	b	h	a	h	b	h	h	a	a	a	h	h	h	h	b	a	b	h	b	h	a	h	a	h	h	a	h	h	b	b	b	b	a	a	a	b	b	h	a	h	a	h	h	h	h	h	h	h	b
S1_37119916	h	b	a	a	b	h	b	a	a	a	h	b	b	a	a	h	h	h	h	h	h	b	h	h	a	h	a	h	a	a	h	a	a	b	a	h	a	a	h	h	h	a	b	a	b	a	h	b	b
S7_33578824	b	h	b	b	h	h	h	h	h	h	h	h	h	a	a	h	h	b	b	b	h	h	b	b	b	b	h	h	h	h	b	h	h	h	h	b	b	h	h	b	h	h	h	h	h	h	h	h	h
S7_12027525	b	h	a	b	h	b	h	a	h	b	b	a	h	a	h	h	h	b	b	h	h	a	b	h	b	h	h	h	h	a	h	h	h	a	h	h	b	h	h	b	h	h	h	b	a	h	h	h	h
S1_31374462	a	b	h	a	b	a	h	a	a	h	a	h	b	a	a	a	a	a	a	a	a	h	a	a	a	a	a	h	a	a	a	h	a	b	a	a	a	a	a	a	h	a	h	a	h	h	a	h	h
S3_1081134	h	a	b	b	a	h	h	h	a	a	a	a	a	a	a	h	a	h	h	a	h	h	h	a	h	h	h	h	a	a	h	a	a	a	b	b	h	a	h	h	a	a	a	a	h	a	b	h	a
S4_27492811	h	a	h	a	a	a	a	a	a	a	a	a	h	a	a	a	a	a	a	h	a	a	a	a	a	a	a	h	a	a	a	a	a	h	a	a	a	a	h	a	h	h	a	a	h	h	a	a	h
S1_29752640	a	b	h	a	b	a	h	a	a	h	a	h	b	a	a	a	a	a	a	a	a	h	a	a	a	a	h	h	a	a	a	h	a	b	a	a	a	a	a	a	h	a	h	a	h	h	a	h	h
S2_34780058	h	a	h	a	h	a	h	a	b	h	h	h	a	a	h	h	h	b	h	h	h	h	a	h	b	h	h	b	a	a	b	h	h	a	h	h	b	h	h	b	h	b	h	h	b	h	b	h	h
S7_27143423	b	h	h	b	h	b	h	a	h	h	h	h	h	a	a	h	h	b	b	h	h	b	b	h	b	h	h	h	h	a	b	h	h	h	h	b	b	h	h	b	h	h	h	h	h	h	h	h	h
S7_821158	h	h	a	b	h	h	b	a	a	a	h	a	b	a	h	a	a	h	h	h	h	h	h	h	b	h	h	h	h	a	h	a	a	a	h	h	b	h	h	a	h	b	h	b	h	h	b	h	h
S2_13511481	h	a	a	a	h	a	a	h	a	h	a	a	h	a	a	h	a	h	a	a	h	h	a	h	a	a	h	h	a	a	h	a	h	a	h	a	h	a	h	a	h	h	a	a	h	h	a	h	h
S2_36789661	h	a	h	a	h	h	h	a	b	h	h	h	a	a	h	h	h	h	h	h	h	h	a	h	b	h	h	h	a	a	b	h	h	a	h	h	h	h	h	b	a	b	h	h	b	h	b	h	h
S6_34787698	h	a	h	b	a	a	a	h	h	h	a	h	h	b	b	h	b	h	a	h	a	b	h	h	a	h	a	h	h	h	b	h	h	h	a	h	h	a	b	a	a	h	a	h	h	a	h	a	a
S2_26902504	h	a	h	a	h	a	h	h	h	h	h	h	h	a	h	h	h	h	h	h	h	h	h	h	h	h	h	b	h	a	h	h	h	a	h	h	b	h	h	h	h	b	h	h	h	h	b	h	h
S3_49635216	b	h	a	b	b	h	b	a	h	h	h	h	h	h	b	h	b	h	h	h	h	h	h	h	a	h	b	b	h	b	h	b	a	a	a	a	h	a	a	b	h	h	h	b	h	b	h	h	b
S6_20395371	h	a	h	h	a	h	a	b	h	h	b	h	h	b	b	b	b	h	h	h	a	b	a	b	a	b	a	h	h	h	b	h	h	b	a	h	h	a	h	a	b	h	a	b	h	a	b	a	h
S7_31148922	b	h	b	b	h	b	h	h	h	b	h	a	h	a	a	h	h	b	b	b	h	h	b	h	b	b	h	h	h	a	b	h	h	h	h	b	b	h	h	b	h	h	h	h	h	h	h	h	h
S1_49182481	h	b	h	a	b	a	b	h	a	h	h	b	b	a	a	b	h	h	a	h	b	b	b	a	a	b	h	h	a	h	a	h	a	b	h	h	h	a	a	h	h	a	h	a	b	h	b	b	b
S1_36174428	h	b	h	a	b	h	b	a	a	h	h	b	b	a	a	h	h	h	h	h	h	b	h	h	a	h	a	h	a	a	h	h	a	b	a	b	a	a	h	h	h	a	b	a	b	h	h	b	b
S3_5870195	h	a	a	a	b	h	h	h	h	h	b	h	h	b	b	a	b	h	b	b	a	h	h	h	h	a	h	h	b	b	h	h	h	b	a	h	a	b	h	h	a	b	b	h	a	h	h	a	h
S6_9204217	h	b	h	h	b	a	h	b	a	h	h	a	a	a	a	h	h	h	a	h	b	a	b	h	b	a	h	h	h	h	a	h	a	h	b	b	a	h	h	b	h	b	h	h	b	h	a	b	a
S7_22155154	b	h	h	b	h	b	h	a	h	h	b	h	h	a	a	h	h	b	b	h	h	b	b	h	b	h	h	h	h	a	b	h	h	h	h	b	b	h	h	b	h	h	h	h	h	h	h	h	h
S5_41686648	h	a	h	b	h	b	b	a	h	h	a	a	b	a	h	h	h	a	h	b	b	b	a	a	a	a	h	h	h	a	h	a	h	h	b	h	h	h	h	a	b	h	h	a	h	a	h	b	a
S6_4976120	h	b	h	h	b	a	h	b	a	b	h	a	a	h	a	b	h	h	a	h	b	h	b	h	b	a	h	h	h	b	h	h	a	h	b	b	a	h	h	b	h	b	h	b	b	h	a	h	a
S7_3342530	h	h	a	b	h	h	b	a	h	a	h	a	b	a	h	a	a	h	b	h	h	a	h	h	b	h	h	h	h	a	h	h	h	a	h	h	b	h	h	h	h	b	h	b	h	h	b	h	h
S1_38176268	h	b	h	a	b	h	b	a	a	h	h	b	b	a	a	h	h	h	h	h	h	b	h	h	a	h	a	h	a	a	h	h	a	b	a	h	a	a	h	h	h	a	b	a	b	h	h	b	b
S2_14775623	h	a	a	a	h	a	a	b	h	h	a	h	h	a	a	h	b	b	h	h	h	h	a	h	h	a	h	b	b	a	h	h	h	a	h	b	b	h	h	h	h	b	h	a	h	h	h	h	h
S1_28161832	h	a	a	a	a	h	h	a	a	a	h	h	a	a	a	h	h	h	h	h	h	h	h	h	a	a	a	a	a	a	h	a	a	a	a	a	a	a	h	h	a	a	h	a	a	a	h	h	h
S4_33085316	h	h	h	h	h	h	h	h	h	a	h	b	h	h	a	b	h	h	h	h	a	h	h	h	b	a	h	a	h	h	h	a	h	a	b	h	h	h	h	h	h	h	a	h	a	h	h	h	a
S2_28875234	h	a	h	a	h	a	h	h	h	h	h	h	h	a	h	h	h	b	h	h	h	h	h	h	h	h	h	b	h	a	h	h	h	a	h	h	b	h	h	h	h	b	h	h	b	h	b	h	h
S4_13383911	h	b	h	a	h	h	a	a	h	h	a	a	h	h	h	a	a	h	a	h	h	h	a	h	a	a	h	h	a	h	h	h	h	b	h	a	a	h	h	a	h	h	h	a	h	b	a	h	h
S4_28696570	h	a	h	h	h	h	h	h	h	a	b	b	h	h	a	h	h	a	h	h	a	h	a	h	b	a	h	a	h	h	h	a	h	a	b	h	b	h	h	h	h	h	a	h	a	h	b	h	a
S4_20180807	h	a	h	h	h	h	b	h	h	a	b	b	h	h	a	h	h	a	h	h	a	h	a	h	b	h	h	a	h	h	h	a	a	a	h	h	b	h	h	h	h	h	a	h	a	h	b	a	a
S1_1159755	h	b	h	a	h	a	a	a	h	h	a	a	a	a	a	h	a	h	a	a	a	h	a	a	h	a	h	h	a	a	h	h	a	b	h	a	a	a	a	a	h	h	a	a	h	h	a	h	a
S8_23539345	a	a	a	a	a	h	h	h	a	a	a	a	a	a	a	h	a	a	a	a	a	a	a	a	h	a	a	a	a	a	a	a	h	h	h	a	a	h	a	a	h	a	a	h	a	h	a	a	a
S2_23358474	h	a	a	a	h	a	h	b	h	h	h	h	h	a	a	h	h	b	h	h	h	h	h	h	h	h	h	b	h	a	h	h	b	a	h	h	b	h	h	h	h	b	h	h	h	h	b	h	h
S1_1485686	h	b	h	a	h	a	a	a	h	h	a	a	a	a	a	h	a	h	a	a	a	b	a	a	h	a	h	h	a	a	h	h	a	b	h	a	a	a	a	a	h	h	a	a	b	h	a	h	a
S4_24200074	h	b	h	a	h	h	a	a	h	h	a	a	h	h	h	a	a	h	a	h	h	h	a	h	a	h	h	h	a	h	h	h	a	b	h	a	a	h	h	a	h	h	h	a	h	h	a	h	h
S1_38358664	h	h	a	a	h	h	b	a	a	a	h	b	h	a	a	h	h	h	h	h	h	h	h	h	a	h	a	h	a	a	h	a	a	h	a	h	a	a	h	h	h	a	h	a	h	a	h	h	h
S1_48092758	h	b	h	a	b	a	b	h	a	h	h	b	b	a	a	b	h	h	a	h	b	b	b	a	a	b	h	h	a	h	a	h	a	b	h	h	h	a	a	h	h	a	h	a	b	h	h	b	b
S5_290512	a	h	h	b	a	b	h	a	h	b	b	h	h	a	h	h	h	a	h	a	h	h	h	h	h	b	h	h	b	h	h	a	b	a	h	a	h	h	h	h	a	h	h	a	a	a	h	h	h
S1_31900849	a	b	h	a	b	a	h	a	a	h	a	h	b	a	a	a	a	a	a	a	a	h	a	a	a	a	a	h	a	a	a	h	a	b	a	a	a	a	a	a	h	a	h	a	h	h	a	h	h
S9_10024211	a	h	a	a	a	a	a	h	a	a	a	a	a	a	a	a	a	a	a	a	a	a	a	a	h	h	h	a	a	a	a	a	h	a	a	a	h	h	a	a	a	a	a	h	a	a	a	a	a
S5_3110731	a	h	a	a	a	h	a	a	h	a	h	h	h	a	a	h	a	a	a	a	a	a	a	a	h	h	a	a	a	a	a	a	h	a	h	a	h	h	a	a	a	a	a	a	a	a	a	a	a
S7_4827447	h	h	a	b	h	h	b	a	h	a	h	a	b	a	h	a	h	b	b	h	h	a	h	h	b	h	b	h	h	a	h	h	h	a	h	h	b	h	h	b	h	h	h	b	h	h	b	h	h
S4_27662216	h	a	h	a	a	a	a	a	a	a	a	a	h	a	a	a	a	a	a	h	a	a	a	a	a	a	a	h	a	a	a	a	a	h	a	a	a	a	h	a	h	h	a	a	h	h	a	a	h
S2_40171633	h	a	h	a	h	h	h	a	b	h	h	h	a	a	h	h	h	b	h	h	h	h	a	h	b	h	h	h	a	a	h	h	h	a	h	h	h	h	h	b	a	b	h	h	b	a	b	h	h
S9_8840596	a	h	a	a	a	a	a	h	a	a	a	h	a	a	a	a	a	a	a	a	a	a	a	a	h	h	h	a	a	a	a	a	a	a	a	a	h	h	a	a	a	a	a	h	a	a	a	a	a
S4_19758876	h	a	h	h	h	h	b	h	h	a	b	b	h	h	a	h	h	h	h	h	a	h	a	h	b	h	h	a	h	h	h	a	a	a	h	h	b	h	h	h	h	h	a	h	a	h	b	a	a
S8_17381886	a	a	a	a	a	h	a	h	a	a	a	a	a	a	a	h	a	a	a	a	a	a	a	a	h	a	a	a	a	a	a	a	h	h	a	a	a	h	a	a	h	a	a	h	a	h	a	a	a
S4_16070766	a	a	a	h	a	a	a	h	a	h	a	a	a	a	h	h	h	h	h	a	a	a	b	h	a	h	a	h	h	a	a	h	h	a	a	b	a	a	a	h	a	a	h	h	b	a	a	h	h
S3_34179209	b	h	a	h	b	h	h	a	a	a	h	h	h	b	b	a	b	h	b	h	a	h	a	h	h	a	h	h	b	b	b	b	a	a	a	b	b	b	a	h	a	h	h	h	h	h	h	h	b
S8_2025100	b	h	h	h	h	b	h	h	a	h	a	h	a	h	h	b	h	b	h	h	h	b	b	a	b	h	h	a	h	a	h	a	a	b	h	h	b	a	h	h	a	h	h	a	a	a	h	h	a
S1_41454192	h	h	h	a	h	h	h	a	a	b	h	h	h	a	a	h	h	h	h	h	h	b	h	a	a	h	h	h	a	a	h	h	a	h	a	h	a	a	h	h	a	a	h	a	b	h	h	b	b
S1_25291851	h	a	a	a	a	h	h	a	a	a	h	h	a	a	a	h	h	h	b	h	h	h	h	h	a	a	a	a	a	a	h	a	a	a	a	a	a	a	h	h	a	a	h	a	a	a	h	h	a
S6_337682	a	a	a	b	a	a	h	h	a	h	h	h	a	a	a	h	h	h	a	a	a	a	b	a	h	a	h	a	h	h	a	a	h	a	h	b	a	a	h	b	a	h	h	h	a	a	h	h	a
S6_36479383	h	a	h	b	a	a	a	h	h	h	a	h	h	b	b	h	b	h	a	h	a	b	h	h	a	h	a	h	h	h	b	a	h	h	h	h	a	a	b	b	a	h	a	h	h	a	h	a	a
S6_18409577	a	h	a	a	h	a	a	h	a	a	h	a	a	a	a	h	a	a	a	a	a	a	a	a	h	h	a	a	a	a	a	a	a	h	h	a	a	a	a	a	h	a	a	h	a	a	a	a	a
S1_45642108	h	b	h	a	b	h	b	a	a	h	h	b	b	a	a	b	h	a	h	h	b	b	b	a	a	b	h	h	a	h	a	h	a	b	h	h	a	a	a	h	h	a	h	a	b	h	h	b	b
S8_20412293	h	h	b	b	a	b	b	b	h	a	a	a	h	a	h	b	a	b	b	a	h	h	b	a	h	h	h	a	h	h	h	a	h	h	b	h	h	h	a	h	h	b	h	h	a	h	a	h	h
S2_30694110	h	a	h	a	h	a	h	h	h	h	h	h	h	a	h	h	h	b	h	h	h	h	h	h	h	h	h	b	h	a	h	h	h	a	h	h	b	h	h	h	h	b	h	h	b	h	b	h	h
S2_17967599	h	a	a	a	h	a	a	h	a	h	a	h	h	a	a	h	a	h	a	a	h	h	a	h	a	a	h	h	a	a	h	a	h	a	h	a	h	a	h	a	h	h	a	a	h	h	a	h	a
S2_37153508	h	a	h	a	h	h	h	a	b	h	h	h	a	a	h	h	h	b	h	h	h	h	a	h	b	h	h	h	a	a	b	h	h	a	h	h	h	h	h	b	a	b	h	h	b	h	b	h	h
S3_13357510	h	a	a	a	b	h	h	h	h	h	b	h	h	b	b	a	b	h	b	b	a	h	h	h	h	a	h	h	b	b	h	b	h	h	a	b	h	b	h	h	a	b	b	h	a	h	h	a	h
S8_19069560	h	h	b	b	a	h	h	h	h	a	a	a	h	a	h	h	h	b	b	a	h	h	b	a	a	h	h	a	h	h	h	a	a	a	h	h	h	a	a	h	a	b	h	a	a	a	a	h	h
S2_28028866	h	a	h	a	h	a	h	h	h	h	h	h	h	a	h	h	h	h	h	h	h	h	h	h	h	h	h	b	h	a	h	h	h	a	h	h	b	h	h	h	h	b	h	h	b	h	b	h	h
S3_45626088	b	h	a	h	b	h	h	a	a	h	h	h	h	h	b	h	b	h	b	h	a	h	a	h	a	h	h	h	b	b	b	b	a	a	a	a	b	h	a	h	a	h	h	h	h	b	h	h	b
S4_30793957	h	h	h	h	h	h	h	h	h	a	h	b	h	h	a	b	h	a	h	h	a	h	a	h	b	a	h	a	h	h	h	a	h	a	b	h	b	h	h	h	h	h	a	h	a	h	h	h	a
S2_17537467	h	a	h	b	a	h	h	a	a	h	a	h	a	h	h	h	a	a	h	a	h	h	h	h	a	h	h	a	a	h	h	a	h	a	h	h	a	a	h	h	a	a	a	h	h	a	a	h	a
S2_28208633	h	a	h	a	h	a	h	h	h	h	h	h	h	a	h	h	h	b	h	h	h	h	h	h	h	h	h	b	h	a	h	h	h	a	h	h	b	h	h	h	h	b	h	h	b	h	b	h	h
S7_36229362	b	h	b	h	h	h	h	h	h	h	h	h	h	h	a	h	h	h	b	b	h	h	b	b	h	b	h	h	h	h	b	h	b	h	h	b	b	h	b	b	h	h	h	h	h	h	h	h	h
S8_1488425	b	h	h	h	h	b	h	b	a	h	a	h	a	h	h	b	h	b	h	h	h	b	b	a	b	h	h	a	h	a	h	a	a	b	h	h	b	a	h	h	a	h	h	a	a	h	h	h	a
S1_2734523	h	a	a	a	h	h	h	a	h	h	h	h	h	h	b	h	b	h	h	h	b	h	a	b	a	a	a	a	a	h	h	a	a	a	a	h	a	a	b	h	h	a	b	a	a	a	a	h	h
S3_45744337	b	h	a	h	b	h	h	a	a	h	h	h	h	h	b	h	b	h	b	h	a	h	a	h	a	h	h	h	b	b	b	b	a	a	a	a	b	h	a	h	a	h	h	h	a	b	h	h	b
S6_9128528	h	b	h	h	b	a	h	b	a	h	h	a	a	a	a	h	h	h	a	h	b	a	b	h	b	a	h	h	h	h	a	h	a	h	b	b	a	h	h	b	h	b	h	h	b	h	a	b	a
S4_27582088	h	a	h	h	h	h	h	h	h	a	b	b	h	h	a	h	h	a	h	h	a	h	a	h	b	a	h	a	h	h	h	a	h	a	a	h	b	h	h	h	h	h	a	h	a	h	b	a	a
S2_25515901	h	a	a	a	h	a	h	b	h	h	h	h	h	a	h	h	h	h	h	h	h	h	h	h	h	h	h	b	h	a	h	h	h	a	h	h	b	h	h	h	h	b	h	h	h	h	b	h	h
S9_21767892	h	h	h	h	b	a	h	a	h	b	b	b	b	h	h	b	a	a	a	h	h	b	a	a	a	h	a	h	h	a	a	h	a	h	b	a	h	a	b	a	a	h	a	a	a	h	h	a	h
S1_44299502	h	h	h	a	h	h	h	a	a	h	h	h	h	a	a	h	h	h	h	h	b	b	b	a	a	h	h	h	a	h	a	h	a	h	h	h	a	a	a	h	a	a	h	a	b	h	h	b	b
S1_26819937	h	a	a	a	a	h	h	a	a	a	h	h	a	a	a	h	h	h	h	h	h	h	h	h	a	a	a	a	a	a	h	a	a	a	a	a	a	a	h	h	a	a	h	a	a	a	a	h	h
S8_5680315	a	a	a	a	a	h	a	h	a	a	a	a	a	a	a	h	a	a	a	a	a	a	a	a	h	a	a	a	a	a	a	a	a	h	a	a	b	h	a	a	a	a	a	a	a	h	a	a	a
S5_31062696	h	a	h	b	a	b	h	a	h	h	a	a	b	a	h	b	a	a	h	h	h	b	h	a	h	a	a	h	h	a	h	a	h	a	b	h	h	b	b	h	b	h	h	a	a	a	h	b	h
S7_29196802	b	h	h	b	h	b	h	a	h	h	h	h	h	a	a	h	h	b	b	b	h	h	b	h	b	b	h	h	h	a	b	h	h	h	h	b	b	h	h	b	h	h	h	h	h	h	h	h	h
S4_29970689	h	a	h	a	a	a	a	a	a	a	a	a	a	a	a	a	a	a	a	h	a	a	a	a	a	a	a	h	a	a	a	a	a	h	a	a	a	a	h	a	h	h	a	a	h	h	a	a	h
S4_23582906	a	a	a	h	a	a	a	b	a	h	a	a	a	a	h	h	h	h	h	a	h	a	b	a	a	h	a	h	h	a	a	h	h	a	a	h	a	a	a	h	a	a	h	h	h	a	a	h	h
S2_34615617	b	h	h	b	h	b	h	a	h	h	b	h	h	a	a	h	h	h	b	h	h	h	b	h	b	h	h	h	h	a	b	h	h	h	h	b	b	h	h	b	h	h	h	h	h	h	h	h	h
S3_46937858	b	h	a	h	b	h	b	a	a	h	h	h	h	h	b	h	b	h	h	h	a	h	a	h	a	h	h	b	b	b	b	b	a	a	a	a	b	h	a	b	a	h	h	h	h	b	b	h	b
S7_3384558	b	h	a	b	h	h	b	a	b	a	h	a	b	a	h	a	a	h	b	h	h	a	b	h	b	h	b	h	h	a	h	h	h	a	h	b	b	h	h	h	h	b	h	b	b	h	b	h	h
S3_13207209	h	a	a	a	b	h	h	h	h	h	b	h	h	b	b	a	b	b	b	b	a	h	a	h	h	a	h	h	b	b	h	b	h	h	a	b	h	b	h	h	a	b	b	h	a	h	h	a	h
S8_99596	b	h	h	h	h	b	a	b	a	h	a	h	a	h	h	b	h	b	h	b	h	b	b	a	b	h	h	a	h	a	h	a	a	b	h	h	b	a	h	h	a	h	h	a	a	h	h	h	a
S3_38232234	b	h	a	h	b	h	h	a	a	h	h	h	h	h	b	h	b	h	b	h	a	h	a	h	h	a	h	h	b	b	b	b	a	a	a	h	b	h	a	h	a	h	h	h	h	b	h	h	b
S6_13138684	h	b	h	h	b	a	h	a	a	h	a	a	a	a	a	a	h	h	h	h	b	a	b	h	b	a	h	h	h	h	a	h	a	a	b	b	a	a	h	b	a	h	b	a	h	h	a	b	a
S1_45835528	h	h	h	a	h	h	h	a	a	b	h	h	h	a	a	h	h	h	h	h	b	b	b	a	a	h	h	h	a	h	a	h	a	h	h	h	a	a	a	h	a	a	h	a	b	a	h	b	b
S8_12911774	b	h	b	b	h	b	h	b	a	a	a	a	h	a	h	b	h	b	b	h	h	h	b	a	h	h	h	a	h	h	h	a	a	h	h	h	b	h	a	h	a	h	h	h	a	h	a	h	h
S2_40411421	h	a	h	a	h	h	h	a	b	h	h	h	a	a	h	h	h	h	h	h	h	h	a	h	b	h	h	h	a	a	h	h	h	a	h	h	a	h	a	b	a	b	h	h	b	a	b	h	h
S5_30952528	h	a	h	b	a	b	h	a	h	h	a	a	b	a	h	b	a	a	h	h	h	b	h	a	h	a	a	h	h	a	h	a	h	a	b	h	h	b	b	h	b	h	h	a	a	a	h	b	h
S6_3607160	a	a	a	h	a	a	h	h	a	h	a	h	a	a	a	h	h	h	a	a	a	a	b	a	h	a	h	h	h	h	a	h	a	a	h	b	a	h	h	b	a	h	h	h	h	a	a	h	a
S1_29296628	h	a	a	a	a	h	h	a	a	a	h	h	a	a	a	h	h	h	h	h	h	h	h	h	a	a	a	a	a	a	h	a	a	a	a	a	a	a	h	h	a	a	h	a	a	a	h	h	h
S1_28769298	h	a	a	a	a	h	h	a	a	a	h	h	a	a	a	h	h	h	h	h	h	h	h	h	a	a	a	a	a	a	h	a	a	a	a	a	a	a	h	h	a	a	h	a	a	a	h	h	h
S1_36271499	h	h	a	a	h	h	b	a	a	a	h	b	h	a	a	h	h	h	h	h	h	h	h	h	a	h	a	h	a	a	h	a	a	h	a	h	a	a	h	h	h	a	h	a	h	a	h	h	h
S4_33834198	h	h	h	h	h	h	h	h	h	a	h	b	h	h	a	b	h	a	h	h	a	h	h	h	b	a	h	a	h	h	h	a	h	h	b	h	h	h	h	h	h	h	a	h	a	h	h	h	a
S3_36988688	b	h	a	h	b	h	h	a	a	h	h	h	h	h	b	h	b	h	b	h	a	h	a	h	h	a	h	h	b	b	b	b	a	a	a	h	b	h	a	h	a	h	h	h	h	h	h	h	b
S5_33217296	h	a	h	b	a	b	h	a	h	h	a	a	b	a	h	b	a	a	h	h	h	b	h	a	h	a	a	h	h	a	h	a	h	a	b	h	h	b	b	h	b	h	h	a	a	a	h	b	h
S3_10965534	h	a	a	a	b	h	h	h	h	h	b	b	h	b	b	a	b	h	b	b	a	h	h	h	h	a	h	h	b	b	h	h	h	h	a	b	h	b	h	h	a	b	b	h	a	h	h	a	h
S9_31519122	a	a	a	a	a	h	a	a	a	a	a	a	a	a	a	h	a	a	a	a	a	a	a	a	h	h	h	a	a	a	a	a	h	a	h	a	a	h	a	a	h	a	a	a	a	a	a	a	a
S3_1197175	a	b	h	a	a	a	a	h	h	a	a	a	a	a	a	h	a	h	a	a	h	b	a	h	a	h	h	a	a	a	h	h	h	a	h	a	h	a	a	a	h	a	a	h	h	h	a	h	h
S7_34792365	b	h	b	h	h	h	b	h	h	h	h	h	h	h	a	h	h	b	b	b	b	h	b	b	b	b	h	h	h	h	b	h	b	h	h	b	b	h	b	b	h	h	h	h	h	h	h	h	h
S4_31035479	h	a	h	a	a	a	a	a	a	a	a	a	a	a	a	a	a	a	a	h	a	a	a	a	a	a	a	h	a	a	a	a	a	h	a	a	a	a	h	a	h	h	a	a	h	h	a	a	h
S2_34740900	h	a	h	a	h	a	h	a	h	h	h	h	a	a	h	h	h	b	h	h	h	h	a	h	b	h	h	b	a	a	b	h	h	a	h	h	b	h	h	b	h	b	h	h	b	h	b	h	h
S2_27685535	h	a	h	a	h	a	h	h	h	h	h	h	h	a	h	h	h	h	h	h	h	h	h	h	h	h	h	b	h	a	h	h	h	a	h	h	b	h	h	h	h	b	h	h	h	h	b	h	h
S7_29561783	b	h	h	b	h	b	h	h	h	h	h	h	h	a	a	h	h	b	b	b	h	h	b	h	b	b	h	h	h	a	b	h	h	h	h	b	b	h	h	b	h	h	h	h	h	h	h	h	h
S4_27315323	h	a	b	h	h	h	h	h	h	a	b	b	h	h	a	h	h	a	h	h	a	h	a	h	b	a	h	a	h	h	h	a	h	a	h	h	b	h	h	h	h	h	a	h	a	h	b	a	a
S7_11914611	b	h	a	b	h	b	h	a	h	h	b	a	h	a	h	h	h	h	b	h	h	a	b	h	b	h	h	h	h	a	h	h	h	a	h	h	b	h	h	b	h	h	h	b	h	h	h	h	h
S9_17061625	h	h	h	a	b	h	h	h	h	h	h	h	b	h	a	h	a	a	a	h	a	h	a	a	h	h	h	h	a	a	a	a	h	h	h	a	b	h	h	a	h	h	a	h	a	b	a	h	a
S1_31424740	a	b	h	a	b	a	h	a	a	h	a	h	b	a	a	a	a	a	a	a	a	h	a	a	a	a	a	h	a	a	a	h	a	b	a	a	a	a	a	a	h	a	h	a	h	h	a	h	h
S4_10731792	h	a	h	h	h	h	b	h	h	a	b	h	h	h	a	h	h	a	h	h	h	h	h	a	b	b	h	a	h	a	h	a	a	a	h	a	b	h	h	h	a	h	a	h	a	a	b	a	a
S8_26937527	h	h	h	b	a	b	b	b	h	a	a	h	h	a	h	h	a	h	b	a	h	h	b	h	h	h	h	a	h	a	a	a	h	h	b	h	h	h	h	h	h	a	h	h	a	h	a	a	h
S8_20750636	h	h	b	b	a	h	h	h	h	a	a	a	h	a	h	h	a	h	b	a	h	h	b	a	a	h	h	a	h	h	h	a	a	a	h	h	h	a	a	h	a	b	h	a	a	a	a	h	h
S7_6546387	h	b	a	b	h	h	h	a	b	b	h	a	b	a	h	a	h	b	b	h	h	a	b	h	b	h	b	h	h	a	b	h	h	a	h	b	b	h	h	b	h	b	h	b	h	h	b	h	h
S2_39103522	h	a	h	a	h	h	h	a	b	h	h	h	a	a	h	h	h	b	h	h	h	h	a	h	b	h	h	h	a	a	b	h	h	a	h	h	h	h	h	b	a	b	h	h	b	h	b	h	h
S4_22159660	h	a	h	h	h	h	b	h	h	a	b	b	h	h	a	h	h	h	h	h	a	h	a	h	b	a	h	a	h	h	h	a	a	a	h	h	b	h	h	h	h	h	a	h	a	h	b	a	a
S3_43805784	b	h	a	h	b	h	h	a	a	h	h	h	h	h	b	h	b	h	b	h	a	h	a	h	h	h	h	h	b	b	b	b	a	a	a	h	b	h	a	h	a	h	h	h	h	b	h	h	b
S2_33349466	h	a	h	a	h	a	h	a	h	h	h	h	a	a	h	h	h	b	h	h	h	h	a	h	b	h	h	b	a	a	b	h	h	a	h	h	b	h	h	b	h	b	h	h	b	h	b	h	h
S2_26275784	h	a	a	a	h	a	h	h	h	h	h	h	h	a	h	h	h	h	h	h	h	h	h	h	h	h	h	b	h	a	h	h	h	a	h	h	b	h	h	h	h	b	h	h	h	h	b	h	h
S6_21607579	h	h	h	h	h	h	b	a	h	h	h	h	h	a	a	a	a	b	h	h	b	a	b	a	h	a	b	h	h	h	a	h	h	a	b	h	h	b	h	b	a	h	b	a	h	b	a	b	h
S1_48688258	h	b	h	a	b	a	b	h	a	h	h	b	b	a	a	b	h	h	a	h	b	b	b	a	a	b	h	h	a	h	a	h	a	b	h	h	h	a	a	h	h	a	h	a	b	h	h	b	b
S5_14369593	a	a	a	b	a	b	h	a	h	h	a	a	b	a	h	b	a	a	h	a	a	b	h	h	h	a	a	h	h	a	h	a	h	a	b	a	b	b	b	h	b	h	a	a	a	a	h	h	a
S7_27926882	b	h	h	b	h	b	h	a	h	h	h	h	h	a	a	h	h	b	b	h	h	h	b	h	b	b	h	h	h	a	b	h	h	h	b	b	b	h	h	b	h	h	h	h	h	h	h	h	h
S5_12018736	a	a	a	a	a	h	h	a	h	a	a	a	h	a	a	h	a	a	a	a	a	a	a	a	h	a	a	a	a	a	a	a	h	a	h	a	h	h	a	a	a	a	a	a	a	a	a	a	a
S5_26937619	h	a	a	h	a	h	a	a	h	h	a	a	h	a	h	h	a	a	h	a	h	h	a	a	h	a	a	a	h	a	h	a	h	a	h	a	a	h	h	h	h	h	a	a	a	a	a	h	a
S5_5108460	a	h	a	a	a	h	a	a	h	a	h	h	h	a	a	h	a	a	a	a	a	a	a	a	h	h	a	a	a	a	a	a	h	a	h	a	h	h	a	a	a	a	a	a	a	a	a	a	a
S6_30892592	a	h	a	a	h	a	a	h	a	a	h	a	a	a	a	h	a	a	a	a	a	a	a	a	h	h	h	a	a	a	a	a	a	h	a	a	a	a	a	a	h	a	a	h	a	a	a	a	a
S1_28452906	h	b	h	a	b	h	b	a	a	h	h	b	h	a	a	h	h	h	h	h	h	b	h	h	a	a	h	h	a	a	h	h	a	b	a	a	a	a	h	h	h	a	b	a	h	h	h	b	b
S7_3842068	h	h	a	b	h	h	b	a	h	a	h	a	b	a	h	a	h	h	b	h	h	a	h	h	b	h	b	h	h	a	h	h	h	a	h	h	b	h	h	h	h	b	h	b	h	h	b	h	h
S4_17154242	h	b	h	a	h	h	a	a	h	h	a	a	h	h	h	a	a	h	a	h	h	h	a	h	a	a	h	h	a	h	h	h	h	b	h	a	a	h	h	a	h	h	h	a	a	h	a	h	h
S2_19112048	h	a	a	a	h	a	a	h	a	h	a	h	h	a	a	h	a	h	a	a	h	h	a	h	a	a	h	h	a	a	h	a	h	a	h	a	h	a	h	a	h	h	a	h	h	h	a	h	a
S9_2017079	h	a	h	h	h	h	h	a	b	b	b	h	h	b	h	b	a	a	h	h	h	h	a	h	a	h	a	b	h	a	a	h	h	h	h	a	a	h	b	h	b	h	a	a	b	a	h	h	h
S2_35060611	h	h	h	h	h	h	h	h	a	h	h	h	b	b	h	h	h	a	h	h	h	h	h	h	a	h	h	h	h	h	a	h	h	h	h	h	h	h	h	a	b	a	h	h	a	h	a	h	h
S8_27965863	h	h	h	b	a	b	b	b	h	a	a	h	h	a	h	h	a	h	b	a	h	h	b	h	a	h	h	a	h	a	a	a	h	h	b	h	h	a	h	h	h	a	h	h	a	h	h	a	h
S6_29499750	h	h	h	h	h	b	b	a	h	h	h	h	b	a	a	a	a	h	b	h	b	a	b	a	h	a	h	h	h	h	a	h	h	a	b	h	h	b	h	b	a	h	b	a	h	b	h	b	h
S1_3166976	h	b	h	a	h	a	a	a	h	h	a	a	a	a	a	h	a	h	a	a	a	h	a	a	h	a	h	h	a	a	h	h	a	b	h	a	a	a	a	a	h	h	a	a	h	h	a	h	a
S1_31825418	a	b	h	a	b	a	h	a	a	h	a	h	b	a	a	a	a	a	a	a	a	h	a	a	a	a	a	h	a	a	a	h	a	b	a	a	a	a	a	a	h	a	h	a	h	h	a	h	h
S8_24286925	h	a	h	b	a	b	b	b	h	a	a	a	a	a	h	b	a	h	b	a	h	h	b	h	h	h	h	a	h	a	a	a	h	h	b	h	h	h	a	h	h	h	h	h	a	h	a	a	h
S5_27039456	h	a	h	b	h	b	h	a	h	h	a	a	b	a	h	b	a	a	h	h	h	b	h	a	h	a	a	h	h	a	h	a	h	a	b	a	h	b	b	h	b	h	h	a	a	a	h	b	h
S1_93797	h	b	h	a	h	a	a	a	h	h	h	a	a	a	a	h	a	h	a	a	h	h	a	a	h	a	h	h	a	h	h	h	a	b	h	a	a	a	a	a	h	h	a	a	h	h	a	h	a
S7_17737444	b	h	h	b	h	b	h	a	h	h	b	a	h	a	h	h	h	h	b	h	h	h	h	h	b	h	h	h	h	a	b	h	h	h	h	h	b	h	h	b	h	h	h	b	h	h	h	h	h
S4_28427785	a	b	a	h	h	h	h	h	h	b	a	a	a	h	b	h	h	b	h	a	b	h	b	h	a	b	h	h	h	h	h	b	h	h	a	h	a	h	a	h	a	a	b	h	h	a	a	h	h
S2_23117930	h	a	a	a	h	a	h	b	h	h	h	h	h	a	a	h	h	b	h	h	h	h	h	h	h	h	h	b	h	a	h	h	h	a	h	h	b	h	h	h	h	b	h	h	h	h	b	h	h
S8_10376877	b	h	b	b	h	b	h	b	a	a	a	a	h	a	h	b	h	b	b	b	h	h	b	a	h	h	h	a	h	h	h	a	a	h	h	h	b	h	a	h	h	h	h	h	a	h	a	h	h
S2_10663765	h	a	a	a	h	a	a	h	a	h	a	a	h	a	a	h	a	h	a	a	h	h	a	h	a	a	h	h	a	a	h	a	h	a	h	a	h	a	h	a	h	h	a	a	h	h	a	h	h
S1_17095101	h	b	h	a	b	a	a	a	a	h	a	h	h	a	a	a	a	a	a	a	a	h	a	a	h	a	h	h	a	a	a	h	a	b	h	a	a	a	a	a	h	a	h	a	h	h	a	h	h
S1_6571542	h	b	h	a	b	a	a	a	h	h	a	h	a	a	a	h	a	a	a	a	a	h	a	a	h	a	h	h	a	a	h	h	a	b	h	a	a	a	a	a	h	h	a	a	h	h	a	h	a
S2_16129930	h	h	a	a	h	h	h	h	a	a	h	a	h	h	h	a	h	a	h	h	a	h	a	a	h	a	h	h	h	h	h	h	h	h	a	h	a	h	a	h	a	h	h	h	h	h	h	a	h
S7_21931169	b	h	h	b	h	b	h	a	h	h	b	h	h	a	a	h	h	b	b	h	h	h	b	h	b	h	h	h	h	a	b	h	b	h	h	b	b	h	h	b	h	h	h	h	h	h	h	h	h
S4_14007244	h	b	h	a	h	h	a	a	h	h	a	a	h	h	h	a	a	h	a	h	h	h	a	h	a	a	h	h	a	h	h	h	h	b	h	a	a	h	h	a	h	h	h	a	h	b	a	h	h
S8_18068700	h	h	b	b	a	h	h	h	h	a	a	a	h	a	h	h	h	b	b	a	h	h	b	a	a	h	h	a	h	h	h	a	a	a	h	h	a	a	a	h	a	b	h	a	a	a	a	h	h
S1_21348270	a	b	h	a	b	a	a	a	a	h	a	h	h	a	a	a	a	a	a	a	a	h	a	a	h	a	h	h	a	a	a	h	a	b	h	a	a	a	a	a	h	a	h	a	h	h	a	h	h
S5_4274906	a	h	a	a	a	h	a	a	h	a	h	h	h	a	a	h	a	a	a	a	a	a	a	a	h	a	a	a	a	a	a	a	h	a	a	a	h	h	a	a	a	a	a	a	a	a	a	a	a
S3_36322109	b	h	a	h	b	h	h	a	a	h	h	h	h	h	b	h	b	h	b	h	a	h	a	h	h	a	h	h	b	b	b	b	a	a	a	h	b	h	a	h	a	h	h	h	h	h	h	h	b
S4_18472637	h	a	h	h	h	h	b	h	h	a	b	b	h	h	a	h	h	a	h	h	a	h	a	h	b	h	h	a	h	h	h	a	a	a	h	h	b	h	h	h	h	h	a	h	a	h	b	a	a
S4_16996849	h	a	h	h	h	h	b	h	h	a	b	b	h	h	a	h	h	a	h	h	h	h	a	a	b	h	h	a	h	h	h	a	a	a	h	h	b	h	h	h	h	h	a	h	a	h	b	a	a
S9_2584537	a	h	a	a	a	a	a	h	a	a	a	h	a	a	a	a	a	a	a	a	a	a	a	a	h	h	h	a	a	a	a	a	h	a	a	a	h	h	a	a	a	a	a	h	a	h	a	a	a
S5_41944232	h	a	h	b	h	b	b	a	h	h	a	a	b	a	h	h	h	a	h	b	b	b	a	a	a	a	h	h	h	a	h	a	h	h	b	h	h	h	h	a	b	h	h	a	h	a	h	b	a
S1_9772397	a	a	a	a	a	a	a	a	a	a	a	a	h	h	h	a	a	h	a	h	h	a	a	h	a	a	a	a	a	h	a	a	a	a	a	a	a	a	h	a	h	a	h	a	a	a	a	a	h
S8_5353007	a	a	a	a	a	h	a	h	a	a	a	a	a	a	a	h	a	a	a	a	a	a	a	a	h	a	a	a	a	a	a	a	a	h	a	a	a	h	a	a	a	a	a	a	a	h	a	a	a
S5_40791441	h	a	h	b	h	b	b	a	h	h	a	a	b	a	h	h	h	a	h	b	b	b	h	a	a	a	h	h	h	a	h	a	h	h	b	h	h	h	h	a	b	h	h	a	b	a	h	b	a
S7_34717931	b	h	b	h	h	h	h	h	h	h	h	h	h	h	a	h	h	h	b	b	h	h	b	b	h	b	h	h	h	h	b	h	h	h	h	b	b	h	b	b	h	h	h	h	h	h	h	h	h
S3_7981883	h	a	a	a	b	h	h	h	h	h	b	h	h	b	b	a	b	h	b	b	a	h	h	h	h	a	h	h	b	b	h	h	h	h	a	b	h	b	h	h	a	b	b	h	a	h	h	a	h
S3_32803056	b	h	a	h	b	h	h	h	a	a	h	h	h	b	b	a	b	h	b	b	a	h	a	h	h	a	h	h	b	b	b	b	a	a	a	b	b	b	a	h	a	h	h	h	h	h	h	h	b
S8_11548020	h	a	a	a	h	h	h	h	h	h	h	h	h	h	h	a	h	h	h	h	a	h	h	h	h	a	h	h	h	h	h	h	h	h	a	h	h	h	h	h	a	h	h	h	a	h	h	a	h
S4_12373574	h	a	h	h	h	h	b	h	h	a	b	b	h	h	a	h	h	a	h	h	h	h	h	a	b	b	h	a	h	a	h	a	a	a	h	a	b	h	h	h	h	h	a	h	a	a	b	a	a
S3_39676284	b	h	a	h	b	h	h	a	a	b	h	h	h	h	b	h	b	h	b	h	a	h	a	h	h	a	h	h	b	b	b	b	a	a	a	h	b	h	a	h	a	h	h	h	h	b	h	h	b
S7_22587235	b	h	h	b	h	b	h	a	h	h	b	h	h	a	a	h	h	h	b	h	h	h	b	h	b	h	h	h	h	a	b	h	h	h	h	b	b	h	h	b	h	h	h	h	h	h	h	h	h
S7_32858365	b	h	b	b	h	h	h	h	h	h	h	h	h	a	a	h	h	b	b	b	h	h	b	b	b	b	h	h	h	h	b	h	h	h	h	b	b	h	h	b	h	h	h	h	h	h	h	h	h
S3_32095626	b	h	a	h	b	h	h	h	a	a	h	b	h	b	b	a	b	h	b	b	a	h	a	h	b	a	b	h	b	b	b	b	a	a	a	b	b	b	a	h	a	h	h	h	h	h	h	h	b
S6_4094375	a	a	a	h	a	a	h	h	a	h	a	h	a	a	a	h	h	h	a	a	a	a	b	a	h	a	h	h	h	h	a	h	a	a	h	b	a	h	h	b	a	h	h	h	h	a	a	h	a
S2_6262999	h	a	a	a	h	a	a	b	h	h	a	a	h	a	a	h	b	b	h	a	h	h	h	h	h	a	h	h	b	a	h	h	h	a	h	b	h	h	h	h	h	b	h	a	h	h	h	h	b
S8_16769047	a	a	a	a	a	h	a	h	a	a	a	a	a	a	a	h	a	a	a	a	a	a	a	a	h	a	a	a	a	a	a	a	h	h	a	a	a	h	a	a	h	a	a	h	a	h	a	a	a
S2_3941427	h	a	a	a	h	a	a	b	h	h	a	a	b	a	a	h	b	b	h	a	h	h	h	h	h	a	h	h	b	a	h	h	h	a	h	b	h	h	h	h	h	b	h	h	h	h	h	h	b
S7_30916666	b	h	h	b	h	b	h	h	h	h	h	h	h	a	a	h	h	h	b	b	h	h	b	h	b	b	h	h	h	a	b	h	h	h	h	b	b	h	h	b	h	h	h	h	h	h	h	h	h
S7_27469976	b	h	h	b	h	b	h	a	h	h	h	h	h	a	a	h	h	b	b	h	h	h	b	h	b	h	h	h	h	a	b	h	h	h	h	b	b	h	h	b	h	h	h	h	a	h	h	h	h
S3_7385036	h	a	a	a	b	h	h	h	h	h	b	h	h	b	b	a	b	h	b	b	a	h	h	h	h	a	h	h	b	b	h	h	h	h	a	h	h	b	h	h	a	b	b	h	a	h	h	a	h
S5_37239090	h	a	h	b	h	b	h	a	h	h	a	a	b	a	h	h	a	a	h	h	b	b	h	a	a	a	h	h	h	a	h	a	h	h	b	h	h	b	b	h	b	h	h	a	h	a	h	b	a
S7_25422236	b	h	h	b	h	b	h	a	h	h	b	h	h	a	a	h	h	h	b	h	h	h	b	h	b	h	h	h	h	a	b	h	h	h	h	b	b	h	h	b	h	h	h	h	h	h	h	h	h
S8_8314339	a	a	a	a	a	h	a	h	a	a	a	a	a	a	a	h	a	a	a	a	a	a	a	a	h	a	a	a	a	a	a	a	a	h	a	a	h	h	a	a	a	a	a	h	a	h	a	a	a
S3_34125627	b	h	a	h	b	h	h	a	a	a	h	h	h	b	b	a	b	h	b	h	a	h	a	h	h	a	h	h	b	b	b	b	a	a	a	b	b	b	a	h	a	h	h	h	h	h	h	h	b
S7_24999575	b	h	h	b	h	b	h	a	h	h	b	h	h	a	a	h	h	b	b	h	h	h	b	h	b	h	h	h	h	a	b	h	h	h	h	b	b	h	h	b	h	h	h	h	a	h	h	h	h
S7_26350333	b	h	h	b	h	b	h	a	h	h	b	h	h	a	a	h	h	b	b	h	h	h	b	h	b	h	h	h	h	a	b	h	h	h	h	b	b	h	h	b	h	h	h	h	h	h	h	h	h
S5_13562773	a	a	a	b	a	b	h	a	h	h	a	a	h	a	h	b	a	a	h	a	a	h	h	h	h	a	a	h	h	a	h	a	h	a	b	a	h	b	h	h	h	h	a	a	a	a	h	h	a
S7_65856	h	h	a	b	h	h	b	a	h	a	h	a	b	a	h	a	a	h	h	h	h	b	h	h	b	h	h	h	h	a	h	a	a	a	h	b	b	h	h	a	h	b	h	b	b	h	b	h	h
S4_25560828	h	a	h	h	h	h	b	h	h	a	b	b	h	h	a	h	h	h	h	h	a	h	a	h	b	a	h	a	h	h	h	a	h	a	h	h	b	h	h	h	h	h	a	h	a	h	b	a	a
S4_25679323	h	b	h	h	h	h	h	h	h	b	a	a	h	h	b	h	h	h	h	h	b	h	b	h	a	b	h	b	h	h	h	b	h	b	h	h	a	h	h	h	h	h	b	h	b	h	a	b	b
S1_1457552	h	b	h	a	h	a	a	a	h	h	a	a	a	a	a	h	a	h	a	a	a	h	a	a	h	a	h	h	a	a	h	h	a	b	h	a	a	a	a	a	h	h	a	a	h	h	a	h	a
S4_5592527	a	h	a	b	a	h	a	h	h	h	a	h	a	a	h	h	h	h	h	a	a	a	h	h	h	a	h	h	h	h	a	h	h	h	b	b	a	h	h	h	h	a	h	h	a	h	a	a	h
S8_16003206	a	a	a	a	a	b	a	h	a	a	a	a	a	a	a	h	a	a	a	a	a	a	a	a	h	a	a	a	a	a	a	a	a	h	a	a	a	h	a	a	h	a	a	h	a	a	a	a	a
S6_155594	a	a	a	b	a	a	h	h	a	h	h	a	a	a	a	h	h	h	a	a	a	a	h	a	h	a	h	a	h	h	a	a	h	a	h	b	a	a	h	b	a	h	h	h	a	a	h	h	a
S2_34780162	h	a	h	a	h	a	h	a	b	h	h	h	a	a	h	h	h	b	h	h	h	h	a	h	b	h	h	b	a	a	b	h	h	a	h	h	b	h	h	b	h	b	h	h	b	h	b	h	h
S7_36028505	b	h	b	h	h	h	h	h	h	h	h	h	h	h	a	h	h	b	b	b	h	h	b	b	h	b	h	h	h	h	b	h	b	h	h	b	b	h	b	b	h	h	h	h	h	b	h	h	h
S3_5281244	h	a	a	a	b	h	h	h	h	h	b	h	h	b	b	a	b	h	b	b	a	b	h	h	h	a	h	h	b	b	h	h	h	b	a	h	h	b	h	h	a	b	b	h	a	b	h	a	h
S3_49477422	h	a	a	a	h	a	a	a	a	a	a	a	a	a	h	a	a	h	a	a	h	h	a	h	a	a	a	h	a	h	b	b	a	a	a	a	a	a	a	a	a	a	a	a	b	b	a	b	b
S5_39594780	h	a	h	b	h	b	h	a	h	h	a	a	b	a	h	h	h	h	h	h	b	b	h	a	a	a	h	h	a	a	h	a	h	h	b	h	h	h	h	a	b	h	h	a	h	a	h	b	a
S6_9760011	h	a	a	a	h	h	h	h	b	h	h	h	h	h	h	a	h	h	h	h	a	h	h	h	h	a	h	h	h	h	h	h	h	h	a	a	h	h	h	h	a	h	h	h	a	h	h	a	h
S8_15032726	b	h	b	b	h	b	h	h	b	a	a	a	h	a	h	h	h	b	b	a	b	h	b	a	a	h	h	a	a	h	h	a	a	a	h	h	h	a	a	h	a	h	h	a	a	a	a	h	a
S1_42154468	h	h	h	a	h	h	h	a	a	h	h	h	h	a	a	h	h	h	h	h	h	b	h	a	a	h	h	h	a	a	a	h	a	h	a	h	a	a	h	h	a	a	h	a	b	h	h	b	b
S4_33354330	a	h	a	h	h	h	h	h	h	b	h	a	h	h	b	a	h	b	h	a	b	h	a	h	a	b	h	h	h	h	h	b	h	h	a	h	h	h	a	h	a	a	b	h	h	a	h	h	h
S1_41765208	a	h	a	a	h	a	h	a	a	a	a	h	h	a	a	a	a	a	a	a	a	a	a	a	a	h	a	a	a	a	a	a	a	h	a	a	a	a	a	a	h	a	a	a	a	a	a	a	a
S5_39059078	h	a	h	b	h	b	h	a	h	h	a	a	b	a	h	h	a	a	h	h	b	b	h	a	a	a	h	h	a	a	h	a	h	h	b	h	h	h	h	h	b	h	h	a	h	a	h	b	a
S2_18533043	h	a	a	a	h	a	a	h	a	h	a	h	h	a	a	h	a	h	a	a	h	b	a	h	a	a	h	h	a	a	h	a	h	a	h	a	h	a	h	a	h	h	a	h	h	h	a	h	a
S1_1400921	h	a	a	a	h	h	h	a	h	h	h	h	h	h	b	h	b	h	h	h	b	h	a	b	a	a	a	a	a	h	h	a	a	a	a	h	a	a	b	h	h	a	b	a	a	a	a	h	a
S9_27833157	b	h	h	h	b	a	h	h	h	b	b	b	b	h	h	b	a	a	a	h	h	h	a	a	a	h	a	h	h	a	a	b	a	h	b	a	b	a	b	a	a	h	a	b	a	h	h	a	h
S7_30345547	b	h	h	b	h	b	h	h	a	h	h	h	h	a	a	h	h	b	b	b	h	b	b	h	b	b	h	h	h	a	b	h	a	h	h	b	b	h	h	b	h	h	h	h	a	h	h	h	h
S7_9264195	b	h	a	b	h	b	h	a	h	h	b	a	h	a	h	h	h	b	b	h	h	a	h	h	b	h	h	h	h	a	h	h	h	a	b	h	b	h	h	b	h	h	h	b	h	h	h	h	h
S7_13696607	b	h	h	b	h	b	h	a	h	a	b	a	h	a	h	h	h	b	b	h	b	a	b	h	b	h	h	h	h	a	h	h	b	h	h	h	b	h	h	b	h	h	h	b	a	h	b	h	h
S1_787717	h	b	h	a	h	a	a	a	h	b	a	a	a	a	a	h	a	h	a	a	h	h	a	a	h	a	h	h	a	a	h	h	a	b	h	a	a	a	a	a	h	h	a	a	h	h	a	h	a
S6_155491	h	b	a	a	b	a	a	h	a	h	h	a	b	h	a	a	a	a	a	h	h	h	a	h	h	a	a	a	a	a	h	h	h	h	h	a	a	a	a	a	h	a	a	h	h	h	a	a	a
S5_39702347	h	a	h	b	h	b	h	a	h	h	a	a	b	a	h	h	h	a	h	h	b	b	a	a	a	a	h	h	a	a	h	a	h	h	b	h	h	h	h	a	b	h	h	a	h	a	h	b	a
S6_32384162	a	h	a	a	h	a	a	h	a	a	h	a	a	a	a	h	a	a	a	a	a	a	a	a	h	h	h	a	a	a	a	a	a	h	a	a	a	a	a	a	h	a	a	h	a	a	a	a	a
S8_5800294	b	h	b	b	h	b	h	b	a	a	a	a	h	h	h	b	h	b	b	h	h	b	b	a	h	h	h	a	h	h	h	a	a	b	h	h	b	h	a	h	a	h	h	h	a	h	h	h	a
S7_28253913	b	h	h	b	h	b	h	a	h	h	h	b	h	a	a	h	h	h	b	b	h	b	b	h	b	b	h	h	h	a	b	h	h	h	h	b	b	h	h	b	h	h	h	h	h	h	h	h	h
S9_28965915	a	h	a	h	h	a	h	h	h	b	b	h	h	a	h	h	a	a	a	a	h	a	a	a	a	h	a	a	h	a	a	h	a	h	b	a	h	a	h	a	a	a	a	h	a	h	h	a	h
S4_27451896	h	a	h	a	a	a	a	a	a	a	a	a	h	a	a	a	a	a	a	h	a	a	a	a	a	a	a	h	a	a	a	a	a	h	a	a	a	a	h	a	h	h	a	a	a	h	a	a	h
S1_40183750	a	h	h	a	h	a	a	a	a	h	a	a	h	a	a	a	a	a	a	a	a	h	a	a	a	a	a	a	a	a	a	h	a	h	a	a	a	a	a	a	a	a	a	a	b	h	a	a	h
S1_5045592	a	a	h	b	a	h	h	b	h	a	h	h	h	h	h	a	a	a	h	h	a	a	b	a	h	b	h	h	b	h	a	h	b	a	a	h	b	b	a	h	a	h	a	b	a	h	h	a	h
S7_21062561	b	h	h	b	h	b	h	a	h	h	b	h	h	a	a	h	h	b	b	h	h	h	b	h	b	h	h	h	h	a	b	h	h	h	h	b	b	h	h	b	h	h	h	h	h	h	h	h	h
S8_22438319	a	a	a	a	a	h	h	h	a	a	a	a	a	a	a	h	a	a	a	a	a	a	a	a	h	a	a	a	a	a	a	a	h	h	h	a	a	h	a	a	h	a	a	h	a	h	a	a	a
S1_42319415	h	h	h	a	h	h	h	a	a	h	h	h	h	a	a	h	h	h	h	h	h	b	h	a	a	h	h	h	a	a	a	h	a	h	a	h	a	a	h	h	a	a	h	a	b	h	h	b	b
S2_10665284	h	a	a	a	h	a	a	h	a	a	a	a	h	a	a	h	a	h	a	a	h	h	a	h	a	a	h	h	a	a	h	a	h	a	h	a	b	a	h	a	h	h	a	a	h	h	a	h	a
S6_32021091	a	a	h	h	a	a	a	b	a	a	a	h	a	b	b	h	b	h	a	a	a	b	a	h	a	h	a	h	a	a	b	a	h	h	a	h	a	a	b	a	a	h	a	h	a	a	a	a	a
S1_3416616	h	b	h	a	b	a	a	a	h	h	a	a	a	a	a	h	a	h	a	a	a	h	a	a	h	a	h	h	a	a	h	h	a	b	h	a	a	a	a	a	h	h	a	a	h	h	a	h	a
S4_35349101	a	h	a	a	h	h	h	a	h	h	a	a	h	h	h	a	a	h	a	a	h	h	a	h	a	h	h	a	a	h	h	h	a	a	a	a	a	h	a	a	a	a	h	a	a	a	a	a	a
S9_29848028	h	a	h	a	h	h	a	a	a	h	a	a	h	h	a	h	a	a	a	h	a	h	a	a	h	h	h	h	a	a	a	h	h	a	a	a	a	h	a	a	h	h	h	a	a	a	a	a	a
S2_18913581	h	a	a	a	h	a	a	h	a	h	a	h	h	a	a	h	a	h	a	a	h	a	a	h	a	a	h	h	a	a	h	a	h	a	h	a	h	a	h	a	h	h	a	h	h	h	a	h	a
S1_44235613	h	h	h	a	h	h	h	a	a	h	h	h	h	a	a	h	h	h	h	h	b	b	b	a	a	h	h	h	a	h	a	h	a	h	h	h	-	a	a	h	a	a	h	a	b	h	h	b	b
S6_27365592	h	b	h	h	b	h	h	a	a	b	b	a	a	a	a	a	a	h	b	h	b	a	b	a	b	a	b	h	h	h	a	h	a	a	h	h	a	h	h	b	a	h	b	a	b	h	h	b	h
S2_22909270	h	a	a	a	h	a	h	b	h	h	h	h	h	a	a	h	h	b	h	h	h	h	a	h	h	h	h	b	h	a	h	h	h	a	h	h	-	h	h	h	h	b	h	h	h	h	b	h	h
S7_34792532	b	h	b	h	h	h	h	h	b	h	b	h	h	h	a	h	h	b	b	b	h	h	b	b	h	b	h	h	h	h	b	h	b	h	h	b	b	h	b	b	h	h	h	h	h	h	h	h	h
S9_11263479	h	a	h	a	b	b	h	h	h	h	h	h	b	h	a	h	a	h	a	h	a	a	a	a	a	h	h	h	a	a	a	a	h	h	h	a	h	h	h	a	h	a	a	h	b	b	a	h	a
S9_25700537	a	h	a	h	h	h	h	h	h	h	b	b	h	a	h	b	a	a	a	a	h	a	a	a	a	b	h	a	h	a	a	h	h	h	b	a	h	h	h	a	h	a	a	h	a	h	h	a	h
S1_22490385	h	a	a	a	a	h	h	a	a	a	h	h	a	a	a	h	h	h	b	h	h	h	h	h	a	a	a	a	a	a	h	a	a	a	a	a	a	a	h	h	a	a	h	a	a	a	h	h	h
S2_37883860	h	a	h	a	h	h	h	a	b	h	h	h	a	a	h	h	h	h	h	h	h	h	a	h	b	h	h	h	a	a	b	h	h	a	h	h	h	h	h	b	a	b	h	h	b	h	b	h	h
S8_21861811	h	h	b	b	a	h	h	h	h	a	a	a	h	a	h	h	a	b	b	a	h	h	b	h	a	h	h	a	h	h	h	a	a	a	h	h	b	a	a	h	a	b	h	a	a	a	a	a	h
S9_32876174	b	b	a	a	h	a	a	h	h	b	b	h	b	a	h	h	a	a	a	a	h	a	a	a	a	h	a	a	h	b	h	b	a	h	h	a	h	a	a	h	a	b	a	h	a	h	h	a	h
S3_23606032	h	h	a	a	b	h	h	h	h	a	b	h	h	b	b	a	b	h	b	b	a	h	a	h	h	a	h	h	b	b	h	b	a	h	a	b	h	b	a	h	a	b	b	h	h	h	h	h	b
S1_21723223	h	a	a	a	a	h	h	a	a	a	h	h	a	a	a	h	h	h	b	h	h	b	h	h	a	a	a	a	a	a	h	a	a	a	a	a	a	a	h	h	a	a	h	a	a	a	h	h	h
S8_649626	b	h	h	h	h	h	a	h	a	h	a	a	a	h	h	h	h	b	h	b	h	b	b	a	h	h	h	a	h	a	h	a	a	h	h	h	h	a	h	h	a	h	h	a	a	a	h	h	a
S6_28790757	h	h	h	h	h	h	h	a	a	b	h	a	a	a	a	a	a	h	b	h	b	a	b	a	h	a	h	h	h	h	a	h	a	a	a	h	a	h	h	b	a	h	b	a	h	h	h	b	h
S4_34491178	h	h	h	h	h	h	a	h	h	a	h	b	h	h	a	b	h	a	h	h	a	h	h	h	b	a	h	a	h	h	h	a	h	h	b	h	h	h	h	h	h	h	a	h	a	h	h	h	a
S7_24128142	b	h	h	b	h	b	h	a	h	b	b	h	h	a	a	h	h	b	b	h	h	h	b	h	b	h	h	h	a	a	b	h	h	h	h	b	b	h	h	b	h	h	h	h	a	h	h	h	h
S9_33049778	b	b	a	a	h	a	a	h	h	b	h	h	b	h	h	h	a	a	a	h	h	h	a	a	a	h	a	h	h	b	h	b	a	h	h	a	b	a	a	h	a	b	h	h	a	h	h	a	h
S1_34308646	h	b	h	a	b	h	b	a	a	h	h	b	b	a	a	h	h	h	h	h	h	b	b	h	a	h	a	b	a	a	h	h	a	b	a	h	a	a	h	h	b	a	b	a	h	h	b	b	b
S6_28553781	h	b	h	h	b	h	h	h	a	h	b	a	a	a	a	h	a	h	b	h	b	a	b	a	b	h	b	h	h	h	a	h	a	h	h	a	a	h	h	b	h	h	b	h	h	h	h	b	h
S1_43600493	a	h	a	a	h	a	h	a	a	a	a	a	h	a	a	a	a	a	a	a	a	a	a	a	a	h	a	a	a	a	a	a	a	h	a	a	a	a	a	a	h	a	a	a	a	a	a	a	a
S8_2589895	b	h	b	h	h	h	h	h	a	h	a	a	a	h	h	h	h	h	h	h	h	b	b	a	h	h	h	a	h	a	h	a	a	h	h	h	h	a	h	h	a	h	h	a	a	a	h	h	a
S8_16581474	b	h	b	b	a	b	h	b	h	a	a	a	h	a	h	b	h	b	b	a	h	h	b	a	h	h	h	a	h	h	h	a	h	h	h	h	h	h	a	h	h	b	h	h	a	h	a	h	h
S3_24894224	h	h	a	a	b	h	h	h	h	a	b	h	h	b	b	a	b	h	b	b	a	h	a	h	h	a	h	h	b	b	h	b	h	h	a	b	h	b	a	h	a	b	b	h	b	h	h	h	b
S7_33639521	b	h	b	b	h	h	h	h	h	h	h	h	h	a	a	h	h	b	b	b	h	h	b	b	b	b	h	h	h	h	b	h	h	h	h	b	b	h	h	b	h	h	h	h	-	h	h	h	h
S8_24492530	h	h	b	b	a	b	b	b	h	a	a	a	b	a	h	b	a	h	b	a	h	h	b	h	h	h	h	a	h	h	h	a	h	h	b	h	a	h	a	h	h	b	h	h	a	h	a	a	h
S5_1909241	h	h	a	a	a	h	a	a	h	a	h	h	h	a	a	h	a	h	a	a	h	h	a	a	h	h	a	h	a	a	h	h	h	a	h	a	h	h	h	a	a	a	h	a	a	a	a	a	h
S7_31843992	b	h	b	b	h	b	h	h	h	h	h	h	h	a	a	h	h	b	b	b	h	h	b	h	b	b	h	h	h	a	b	h	h	h	h	b	b	h	h	b	h	h	h	h	b	h	h	h	h
S4_30366764	h	h	h	h	h	h	h	h	h	a	h	b	h	h	a	b	h	h	h	h	a	h	a	h	b	a	h	a	h	h	h	a	h	a	b	h	b	h	h	h	h	h	a	h	a	h	h	h	a
S1_40336900	h	h	a	a	h	h	b	a	a	a	h	b	h	a	a	h	h	h	h	b	h	h	h	h	a	b	a	h	a	a	h	a	a	h	a	h	a	a	h	h	h	a	h	a	b	a	h	h	h
S3_11548658	h	a	a	a	b	h	h	h	h	h	b	h	h	b	b	a	b	b	b	b	a	h	h	h	h	a	h	h	b	b	h	h	a	h	a	b	a	b	h	h	a	b	b	h	-	h	h	a	h
S3_9560769	h	a	a	a	b	h	h	h	h	h	b	h	h	b	b	a	b	h	b	b	a	h	h	h	h	a	h	h	b	b	h	h	a	h	a	b	b	b	h	h	a	b	b	h	a	h	h	a	h
S8_28864180	h	h	h	b	a	b	b	b	h	a	a	h	h	a	h	h	a	h	h	a	h	h	h	h	a	h	h	a	h	a	a	a	h	h	b	b	h	h	h	h	h	a	h	h	a	h	h	a	h
S7_16599565	b	h	a	b	h	b	h	a	h	h	b	a	h	a	b	h	h	b	b	h	h	a	b	h	b	h	h	h	h	a	h	h	h	a	h	h	b	h	h	b	h	h	h	b	h	h	h	h	h
S6_19253007	a	h	a	a	h	a	a	h	a	a	h	a	a	a	a	h	a	a	a	a	a	a	a	a	h	h	a	a	a	a	a	a	a	h	a	a	a	a	a	a	h	a	a	h	a	a	a	a	a
S1_32008613	a	b	h	a	b	a	h	a	a	h	a	h	b	a	a	a	a	a	a	a	a	h	a	a	a	a	a	h	a	a	a	h	a	b	a	a	a	a	a	a	h	a	h	a	a	h	a	h	h
S6_18274504	h	h	h	h	h	h	b	a	h	h	a	h	h	a	a	a	h	h	h	h	b	a	h	a	h	a	b	h	h	h	a	h	h	a	h	h	h	b	h	b	a	h	b	a	h	b	a	b	h
S2_17388224	h	a	a	a	h	a	a	h	a	h	a	b	h	a	a	h	a	h	a	a	h	b	a	h	a	a	h	h	a	a	h	a	b	a	b	a	b	a	h	a	h	h	a	a	b	h	a	h	a
S6_2802227	h	b	h	a	b	a	a	a	a	a	a	a	h	h	a	h	a	a	a	h	h	h	a	h	h	a	a	a	a	a	a	a	a	h	h	a	a	a	a	a	h	a	a	a	h	h	a	a	a
S2_40563439	a	a	h	a	h	h	h	a	b	h	h	h	a	a	h	h	h	h	b	b	a	h	a	h	b	h	h	h	a	a	h	h	h	a	a	a	a	h	a	b	a	b	h	h	b	a	b	a	h
S2_21031188	h	a	a	a	h	a	h	b	h	h	h	h	h	a	a	h	h	h	h	h	h	h	h	h	h	h	h	b	h	a	h	h	b	a	h	h	b	h	h	h	h	b	h	h	h	h	b	h	h
S4_34453498	h	h	h	h	h	h	b	h	h	b	h	a	h	a	b	a	h	b	h	h	b	h	h	h	a	b	h	b	h	h	h	b	h	h	a	h	b	h	h	a	h	h	b	h	-	h	h	h	b
S3_13503919	h	a	a	a	b	h	h	h	h	h	b	h	h	b	b	a	b	h	b	b	a	a	h	h	h	a	h	h	b	b	h	b	h	h	a	b	h	b	h	h	a	b	b	h	a	h	h	a	h
S6_29911896	a	h	a	a	h	h	h	h	h	a	h	h	h	a	a	h	a	a	a	a	a	a	a	a	h	h	h	a	a	a	a	a	h	h	h	a	h	h	a	a	h	a	a	h	a	h	a	a	a
S1_28624821	h	b	h	a	b	h	b	a	a	h	h	b	h	a	a	h	h	h	h	h	h	b	h	h	a	a	h	h	a	a	h	h	a	b	a	a	a	a	h	h	h	a	b	a	h	h	h	b	b
S2_42152933	h	a	h	a	h	h	h	a	h	h	h	h	a	a	h	h	h	b	b	b	a	h	a	h	b	h	h	h	a	a	h	h	h	a	h	h	h	h	a	b	a	b	h	h	b	a	b	h	h
S9_7622709	a	h	a	a	a	a	a	h	a	a	a	h	a	a	a	a	a	a	a	a	a	a	a	a	h	h	h	a	a	a	a	a	a	a	a	a	h	h	a	a	a	a	a	h	a	h	a	a	a
S6_31425499	h	a	h	h	a	a	a	h	h	h	a	h	h	b	b	h	b	h	a	h	a	b	a	h	a	h	a	h	h	h	b	h	h	h	a	h	h	a	b	a	h	h	a	h	h	a	h	a	a
S6_31469228	h	a	h	h	a	a	a	h	h	h	a	h	h	b	b	h	b	h	a	h	a	b	a	h	a	h	a	h	h	h	b	h	h	h	a	h	h	a	b	a	h	h	a	h	h	a	h	a	a
S2_3091349	h	a	a	a	h	a	a	h	a	a	a	a	b	a	a	a	a	h	a	a	h	h	a	h	a	a	h	h	a	a	h	a	b	a	h	a	a	a	h	a	h	h	a	a	h	h	a	h	h
S5_1175679	a	a	a	b	a	h	h	a	a	h	h	a	a	a	h	h	h	a	h	a	h	h	h	h	a	h	h	h	b	h	h	a	h	a	a	a	a	a	h	h	a	h	h	a	a	a	h	h	a
S2_26794666	h	a	h	a	h	a	h	h	h	h	h	h	h	a	h	h	h	b	h	h	h	h	h	h	h	h	h	b	h	a	h	h	h	a	h	h	b	h	h	h	h	b	h	h	h	h	b	h	h
S4_35009552	h	a	h	h	a	a	h	h	a	h	h	a	a	a	h	a	h	h	h	h	h	a	h	a	a	h	a	b	h	a	a	h	h	h	a	h	h	a	h	h	h	h	h	h	b	h	h	h	b
S6_24814485	h	h	a	h	h	h	h	h	h	a	h	a	h	a	h	h	a	h	h	h	h	h	h	h	h	h	h	h	h	a	h	h	a	h	h	h	h	h	h	a	h	h	h	h	h	h	h	h	h
S9_10524300	h	h	h	h	a	h	h	h	a	a	a	a	a	a	b	a	b	h	h	h	h	h	b	b	h	a	h	h	h	b	b	h	h	h	h	b	h	a	a	h	h	h	b	h	h	a	h	h	h
S7_10593629	b	h	a	b	h	b	h	a	h	h	b	a	h	a	h	h	h	h	b	h	h	a	b	h	b	h	h	h	h	a	h	h	h	a	h	h	b	h	h	b	h	h	h	b	h	h	h	h	h
S3_6522504	h	a	a	a	b	h	h	h	h	h	b	h	h	b	b	a	b	h	b	b	a	h	h	h	h	a	h	h	b	b	h	h	h	b	a	h	a	b	h	h	a	b	b	h	a	h	h	a	h
S9_3624182	a	h	a	a	a	a	a	h	a	a	a	h	a	a	a	a	a	a	a	a	a	a	a	a	h	h	h	a	a	a	a	a	h	a	a	a	a	h	a	a	a	a	a	h	a	b	a	a	a
S7_34742721	b	h	b	h	b	h	h	h	h	h	h	h	h	h	a	h	h	b	b	b	h	h	b	b	h	b	h	h	h	h	b	h	b	h	h	b	b	h	b	b	h	h	h	h	h	h	h	h	h
S2_15544321	h	a	h	b	a	h	h	a	a	h	h	h	a	h	h	h	a	a	h	a	h	h	h	h	a	h	h	a	a	h	h	a	h	a	h	a	a	a	h	h	a	a	a	h	h	a	h	h	a
S4_29699947	h	a	h	a	a	a	a	a	a	a	a	a	a	a	a	a	a	a	a	h	a	a	a	a	a	a	a	h	a	a	a	a	a	h	a	a	a	a	h	a	h	h	a	a	a	h	a	a	h
S3_8782657	h	a	a	a	b	h	h	h	a	h	b	h	h	b	b	a	b	h	b	b	a	b	h	h	h	a	h	h	b	b	h	h	h	h	a	b	h	b	h	h	a	b	b	h	a	h	h	a	h
S5_30983796	h	a	h	b	a	b	h	a	h	h	a	a	b	a	h	b	a	a	b	h	h	b	b	a	h	a	a	h	h	a	h	a	b	a	b	h	h	b	b	h	b	h	h	a	a	a	h	b	h
S4_22252243	h	a	h	h	h	h	b	h	h	a	b	b	h	h	a	h	h	a	h	h	a	h	a	h	b	a	h	a	h	h	h	a	a	a	h	h	b	h	h	h	h	h	a	h	a	h	b	a	a
S2_19270443	h	a	a	a	h	a	a	h	a	h	a	h	h	a	a	h	a	h	a	a	h	h	a	h	a	a	h	h	a	a	h	a	h	a	h	a	h	a	h	a	h	h	a	h	h	h	a	h	a
S8_20449598	h	h	b	b	a	b	b	b	h	a	a	a	h	a	h	b	a	b	b	a	h	h	b	a	h	h	h	a	h	h	h	a	h	h	b	h	h	h	a	h	h	b	h	h	a	h	a	h	h
S5_39524430	h	a	h	b	h	b	h	a	h	h	a	a	b	a	h	h	h	a	h	h	b	b	h	a	a	a	h	h	a	a	h	a	h	h	b	h	h	h	h	a	b	h	h	a	b	a	h	b	a
S8_31544062	h	h	h	h	a	a	b	h	h	a	a	h	h	a	h	h	h	a	a	a	h	a	h	h	a	h	h	a	h	a	a	h	h	h	b	b	h	h	h	h	h	a	h	h	a	h	h	a	h
S2_17559642	h	a	h	b	a	h	h	a	a	h	a	h	a	h	a	h	a	a	h	a	h	h	h	h	a	h	h	a	a	h	h	a	h	a	h	h	a	a	h	h	a	a	a	h	a	a	a	h	a
S2_27154448	h	a	h	a	h	a	h	h	h	h	h	h	h	a	h	h	h	b	h	h	h	h	h	h	h	h	h	b	h	a	h	h	a	a	h	h	b	h	h	h	h	b	h	h	a	h	b	h	h
S5_33500833	h	a	h	b	a	b	h	a	h	h	a	a	b	a	h	b	a	a	h	h	h	b	h	a	h	a	a	h	h	a	h	a	h	a	b	h	h	b	b	h	b	h	h	a	a	a	h	b	h
S2_40800208	h	a	h	a	h	h	h	a	b	h	h	h	a	a	h	h	h	b	b	b	h	h	a	h	b	h	h	h	a	a	h	h	h	a	h	h	h	h	a	b	a	b	h	h	b	a	b	h	h
S5_27227280	h	a	h	b	a	b	h	a	h	h	a	a	b	a	h	b	a	a	h	h	h	b	h	a	h	a	a	h	h	a	h	a	h	a	b	a	h	b	b	h	b	h	h	a	a	a	h	b	h
S9_27718820	a	a	a	a	a	h	a	a	a	a	a	a	a	a	a	a	a	a	a	a	a	a	a	a	h	h	h	a	a	a	a	a	h	a	a	a	a	h	a	a	h	a	a	a	a	a	a	a	a
S1_6295356	h	b	h	a	b	a	a	a	h	h	a	h	h	h	h	h	a	h	a	h	h	h	a	h	h	a	h	h	a	h	h	h	a	b	h	a	a	a	h	a	b	h	h	a	h	h	a	h	h
S7_567780	h	h	a	b	h	h	b	a	h	a	h	a	b	a	h	a	a	h	h	h	h	h	h	h	b	h	h	h	h	a	h	a	a	a	h	h	b	h	h	a	h	b	h	b	h	h	b	h	h
S6_26619857	h	a	h	h	a	h	a	h	h	h	a	h	h	b	b	h	b	h	a	h	a	b	a	b	a	h	a	h	h	h	b	h	h	h	a	h	b	a	h	a	h	h	a	h	a	a	h	a	h
S7_12111731	b	h	a	b	h	b	h	a	h	h	b	a	h	a	h	h	h	b	b	h	h	a	b	h	b	h	h	h	h	a	h	h	h	a	h	h	b	h	h	b	h	h	h	b	h	h	h	h	h
S8_19951626	h	h	b	b	a	h	h	h	h	a	a	a	h	a	h	h	a	h	b	a	h	h	b	a	a	h	h	a	h	h	h	a	a	a	h	h	h	a	a	h	a	b	h	a	a	a	a	h	h
S7_123400	h	h	a	b	h	h	b	a	h	a	h	a	b	a	h	a	a	h	h	h	h	h	h	h	b	h	h	h	h	a	h	a	a	a	h	h	b	h	h	a	h	b	h	b	h	h	b	h	h
S2_270851	h	h	a	h	h	a	a	b	h	a	a	a	h	a	a	a	b	b	h	a	h	h	h	h	b	a	h	h	b	a	a	h	h	h	h	b	h	h	h	h	h	b	h	h	h	h	h	h	b
S5_37349716	h	a	h	b	h	b	h	a	h	h	a	a	b	a	h	h	a	a	h	h	b	b	h	a	a	a	h	h	h	a	h	a	h	h	b	h	h	b	b	h	b	h	h	a	h	a	h	b	a
S8_12652138	a	a	a	a	a	h	a	h	a	a	a	a	a	a	a	h	a	a	a	a	a	a	a	a	h	a	a	a	a	a	a	a	a	h	a	-	a	h	a	a	a	a	a	h	a	b	a	a	a
S9_10545246	a	h	a	a	a	a	a	h	a	a	a	a	a	a	a	a	a	a	a	a	a	a	a	a	h	h	h	a	a	a	a	a	h	a	a	a	h	h	a	a	a	a	a	h	a	a	a	a	a
S2_13106705	h	a	a	a	h	a	a	h	a	h	a	a	h	a	a	h	a	a	a	a	h	a	a	h	a	a	h	h	a	a	h	a	a	a	h	a	b	a	h	a	h	h	a	a	a	h	a	h	h
S8_3624231	a	a	a	a	a	h	a	h	a	a	a	h	a	a	a	h	a	a	a	a	a	a	a	a	h	a	a	a	a	a	a	a	a	h	a	a	h	h	a	a	a	a	a	a	a	h	a	a	a
S3_29552729	b	h	a	a	b	h	h	h	a	a	b	h	h	b	b	a	b	h	b	b	a	h	h	h	h	a	h	h	b	b	b	b	a	a	a	b	b	b	a	h	a	h	h	h	h	h	h	h	b
S2_19244919	a	a	a	a	a	a	a	h	h	a	h	a	a	a	a	a	h	h	h	h	a	a	h	a	h	h	a	h	h	a	a	h	a	a	a	h	h	h	a	h	a	h	h	a	a	a	b	a	h
S3_2346623	h	a	a	a	b	h	h	h	h	b	b	b	b	b	b	a	b	a	h	b	a	a	h	h	h	a	h	h	b	b	h	h	h	b	a	h	h	b	h	h	h	b	b	h	a	h	h	a	h
S4_21019291	h	b	h	a	h	h	a	a	h	b	a	a	h	h	h	a	a	h	a	h	h	h	a	h	a	h	h	h	a	h	h	h	h	b	h	a	a	h	h	a	h	h	h	a	h	h	a	h	b
S1_33687283	a	b	h	a	b	a	h	a	a	h	a	h	b	a	a	a	a	a	a	a	a	h	a	a	a	a	a	h	a	a	a	h	a	b	a	a	a	a	a	a	h	a	h	a	a	h	a	h	h
S2_16007627	h	a	a	a	h	a	a	h	a	h	a	h	h	a	a	h	a	h	a	a	h	h	a	h	a	a	h	h	a	a	h	a	h	a	h	a	b	a	h	a	h	h	a	a	a	h	a	h	a
S5_36928860	h	a	h	b	a	b	h	a	h	h	a	a	b	a	h	h	a	a	h	h	b	b	h	a	a	a	h	h	h	a	h	a	h	h	b	h	h	b	b	h	b	h	h	a	h	a	h	b	a
S1_4940798	h	a	a	a	a	h	h	a	a	a	h	h	a	a	a	h	b	h	h	a	h	h	a	h	a	a	a	a	a	a	h	a	a	a	a	h	a	a	h	h	a	a	h	a	a	a	h	h	a
S8_28794997	h	b	b	b	a	b	b	b	h	a	a	h	b	h	h	h	a	h	h	a	h	h	h	h	a	h	h	a	h	h	h	a	h	h	b	b	h	h	h	h	h	h	h	h	a	b	h	a	h
S7_30339139	b	h	h	b	h	b	h	h	h	h	h	h	h	a	a	h	h	b	b	b	h	h	b	h	b	b	h	h	h	a	b	h	h	h	h	b	b	h	h	b	h	h	h	h	h	h	h	h	h
S8_1362257	b	h	h	h	h	b	h	b	a	h	a	h	a	h	h	b	h	h	h	h	h	b	b	a	b	h	h	a	h	a	h	a	a	b	h	h	b	a	h	h	a	h	h	a	a	h	h	h	a
S9_29282324	a	h	a	h	b	a	h	h	h	b	b	h	b	a	h	h	a	a	a	a	h	a	a	a	a	h	a	a	h	a	a	b	a	h	b	a	h	a	h	a	a	a	a	h	a	h	h	a	h
S5_1244991	h	h	a	a	a	h	a	a	h	h	h	h	h	a	a	h	a	h	a	a	h	h	a	a	h	h	a	h	a	a	h	h	h	a	h	a	h	h	h	a	a	a	h	a	h	a	a	a	h
S9_26046923	a	a	a	a	a	h	a	a	a	a	a	a	a	a	a	a	a	a	a	a	a	a	a	a	h	h	h	a	a	a	a	a	h	a	a	a	a	h	a	a	h	a	a	a	a	a	a	a	a
S1_21774317	a	b	h	a	b	a	a	a	a	h	a	h	h	a	a	a	a	a	a	a	a	b	a	a	h	a	h	h	a	a	a	h	a	b	b	a	a	a	a	a	h	a	h	a	h	h	a	h	h
S4_18669309	h	a	h	h	h	h	b	h	h	a	b	b	h	h	a	h	h	a	h	h	a	h	a	h	b	h	h	a	h	h	h	a	a	a	h	h	b	h	h	h	h	h	a	h	a	h	b	a	a
S9_29847886	h	a	h	a	h	h	a	a	a	h	a	a	h	h	a	h	a	a	a	h	a	h	a	a	h	h	h	h	a	a	a	h	h	a	a	a	a	h	a	a	h	h	h	a	a	a	a	a	a
S1_22851457	a	b	h	a	b	a	a	a	a	h	a	a	h	a	a	a	a	a	a	a	a	h	a	a	h	a	h	h	a	a	a	h	a	b	h	a	a	a	a	a	h	a	h	a	h	h	a	h	b
S8_30468056	h	h	h	h	a	h	b	h	h	a	a	h	h	a	h	h	h	h	h	a	h	h	h	h	a	h	h	a	h	a	a	h	b	a	b	b	b	h	h	a	h	a	h	h	a	h	h	a	h
S4_18116539	h	a	h	h	h	h	b	h	h	a	b	b	h	h	a	h	h	a	h	h	a	h	a	a	b	h	h	a	h	h	h	a	a	a	h	h	b	h	h	h	h	h	a	a	a	h	b	a	a
S8_11948989	b	h	b	b	h	h	h	h	a	a	a	a	h	a	h	h	h	h	b	h	h	h	b	a	a	h	h	a	h	h	h	a	a	a	h	h	h	a	a	h	a	h	h	a	a	a	a	h	h
S7_26102555	b	h	h	b	h	b	h	a	h	h	b	h	h	a	a	h	h	h	b	h	h	h	b	h	b	h	h	h	h	a	b	h	h	h	h	b	b	h	h	b	h	h	h	h	a	h	h	h	h
S1_703813	h	b	h	a	h	a	a	a	h	h	a	a	a	a	a	h	a	h	a	a	h	h	a	a	h	a	h	h	a	a	h	h	a	b	h	a	a	a	a	a	h	h	a	a	h	a	a	h	a
S3_47548411	b	h	a	b	b	h	b	a	h	h	h	h	h	h	b	h	b	h	h	h	a	h	a	h	a	h	h	b	b	b	b	b	a	a	a	a	h	a	a	b	h	h	h	h	h	b	b	h	b
S5_9680219	h	a	a	b	a	h	a	a	a	h	a	a	h	a	h	h	a	h	h	h	h	b	h	h	a	a	a	h	h	a	h	h	a	a	h	a	a	h	b	h	h	h	b	a	a	a	h	h	h
S8_31559782	h	h	h	h	a	h	b	h	h	a	a	h	h	a	h	h	h	a	h	a	h	a	h	h	a	h	h	a	h	a	a	h	h	h	b	b	h	h	h	h	h	a	h	h	a	h	h	a	h
S8_25539193	h	h	b	b	a	b	b	b	h	a	a	h	b	a	h	h	a	b	b	a	h	h	b	h	h	h	h	a	h	h	h	a	h	h	b	h	h	h	a	h	h	b	h	h	a	h	a	a	h
S6_4919996	h	h	h	h	h	a	h	h	a	b	a	a	a	h	a	h	h	h	a	h	b	b	b	h	h	a	h	h	h	b	h	h	a	a	h	b	a	h	h	b	a	b	h	h	b	h	a	h	a
S6_22205266	h	h	h	h	h	h	b	a	h	h	h	h	h	a	a	a	a	h	h	h	b	a	b	a	h	a	b	h	h	h	a	h	h	a	b	h	h	b	h	b	a	h	b	a	h	b	a	b	h
S4_33656014	h	h	h	h	h	h	h	h	h	a	h	b	h	h	a	b	h	a	h	h	a	h	h	h	b	a	h	a	h	h	h	a	h	h	b	h	h	h	h	h	h	h	a	h	a	h	h	h	a
S1_37298785	a	h	h	a	h	a	a	a	a	a	a	a	h	a	a	a	a	a	a	a	a	h	a	a	a	a	a	a	a	a	a	h	a	h	a	a	a	a	a	a	a	a	h	a	h	h	a	a	h
S8_21978715	a	a	a	a	a	h	h	h	a	a	a	a	a	a	a	h	a	a	a	a	a	a	a	a	h	a	a	a	a	a	a	a	h	h	a	a	a	h	a	a	h	a	a	h	a	h	a	a	a
S6_12564906	a	a	a	a	a	h	h	a	h	a	a	h	h	a	a	a	a	a	a	a	a	a	a	a	a	h	h	a	a	a	a	a	h	a	a	a	h	h	a	a	a	a	a	a	a	h	a	a	a
S8_19127521	a	a	a	a	a	b	h	a	a	a	a	a	a	a	a	h	a	a	a	a	a	a	a	a	h	a	a	a	a	a	a	a	h	h	h	a	a	h	a	a	h	a	a	h	a	h	a	a	a
S6_33406819	a	a	a	a	a	h	h	a	h	a	a	h	h	a	a	a	a	a	a	a	a	a	a	a	a	a	a	a	a	a	a	a	h	a	h	a	b	h	a	a	a	a	a	a	a	h	a	a	a
S5_33156244	h	a	h	b	a	b	h	a	h	h	a	a	b	a	h	b	a	a	h	h	h	b	h	a	h	a	a	h	h	a	h	a	h	a	b	h	h	b	b	h	b	h	h	a	a	a	h	b	h
S3_13358524	h	a	a	a	b	h	h	h	h	h	b	h	h	b	b	a	b	h	b	b	a	h	a	h	h	a	h	h	b	b	h	b	h	h	a	b	h	b	h	h	a	b	b	h	a	h	h	a	h
S8_1560576	b	h	h	h	h	b	h	b	a	h	a	h	a	h	h	b	h	h	h	h	h	b	b	a	b	h	h	a	h	a	h	a	a	b	h	h	b	a	h	h	a	h	h	a	a	h	h	h	a
S3_33756901	b	h	a	h	b	h	h	a	a	a	h	h	h	b	b	a	b	h	b	h	a	h	a	h	h	a	h	h	b	b	b	b	a	a	a	b	b	b	a	h	a	h	h	h	h	h	h	h	b
S4_34751101	h	h	h	h	h	h	a	h	h	a	h	b	h	h	a	b	h	a	h	h	a	b	a	h	b	a	h	a	h	h	h	a	h	h	b	h	a	h	h	h	h	h	a	h	a	h	h	h	a
S6_22471328	h	h	h	h	h	h	b	a	h	b	b	h	h	a	a	a	a	h	b	h	b	a	b	a	h	a	b	h	h	h	a	h	h	a	b	h	h	b	h	b	a	h	b	a	b	b	a	b	h
S1_38365773	a	h	h	a	h	a	a	a	a	h	a	a	h	a	a	a	a	a	a	a	a	h	a	a	a	a	a	a	a	a	a	h	a	h	a	a	a	a	a	a	a	a	h	a	h	h	a	h	h
S1_38754597	h	h	a	a	h	b	b	a	a	a	h	b	h	a	a	h	b	a	h	h	h	h	a	h	a	b	a	h	a	a	h	a	a	h	a	a	a	a	h	b	h	a	h	a	a	a	a	a	h
S4_15147503	a	a	a	h	a	a	a	h	a	h	a	a	a	a	h	h	h	h	b	a	a	a	h	h	a	h	a	h	h	a	a	h	h	a	a	b	a	a	a	h	a	a	h	h	h	a	a	h	h
S6_29583793	h	a	h	h	a	a	a	h	h	h	a	h	h	b	b	h	b	h	a	h	a	b	a	b	a	h	a	h	h	h	b	h	h	h	a	h	h	a	b	a	h	h	a	h	b	a	h	a	h
S2_39154724	h	a	h	a	h	h	h	a	b	h	h	h	a	a	h	h	h	b	h	h	h	h	a	h	b	h	h	h	a	a	b	h	h	a	h	h	b	h	h	b	a	b	h	h	b	h	b	h	h
S3_32804206	b	h	a	h	b	h	h	h	a	a	h	h	h	b	b	a	b	h	b	b	a	a	a	h	h	a	h	h	b	b	b	b	a	a	a	b	b	b	a	h	a	h	h	h	h	h	h	h	b
S1_6393564	h	b	h	a	b	a	a	a	h	h	a	h	a	a	a	h	a	a	a	a	a	h	a	a	h	a	h	h	a	a	h	h	a	b	h	a	a	a	a	a	h	h	a	a	h	h	a	h	a
S6_33530773	h	a	h	h	a	a	a	h	h	h	a	a	h	b	b	h	b	h	a	h	a	b	a	h	a	h	a	h	h	h	b	h	h	h	a	h	h	a	b	a	a	h	a	h	h	a	h	a	a
S3_1867496	a	b	h	a	a	a	a	h	h	a	a	a	a	a	a	h	a	h	a	a	h	h	a	h	a	h	h	a	a	a	h	h	h	a	h	a	h	a	a	a	h	a	a	h	h	h	a	h	h
S1_31061519	a	b	h	a	b	a	h	a	a	h	a	h	b	a	a	a	a	a	a	a	a	h	a	a	a	a	h	h	a	a	a	h	a	b	a	a	a	a	a	a	h	a	h	a	h	h	a	h	h
S2_18286732	b	a	h	b	h	h	h	h	a	b	a	b	h	h	h	b	a	h	h	a	b	b	h	b	a	h	b	h	a	h	b	a	b	a	b	b	b	a	b	h	h	h	a	h	b	h	a	b	a
S8_12864483	b	h	b	b	h	b	h	b	a	a	a	a	h	a	h	b	h	b	b	h	h	h	b	a	h	h	h	a	h	h	h	a	a	h	h	h	b	h	a	h	a	h	h	h	a	h	a	h	h
S6_31736561	h	a	h	h	a	a	a	h	h	h	a	h	h	b	b	h	b	h	a	h	a	b	a	h	a	h	a	h	h	h	b	h	h	h	a	h	h	a	b	a	a	h	a	h	h	a	h	a	a
S6_32384041	h	h	h	h	h	b	b	a	h	h	h	h	h	a	a	a	a	h	b	h	b	a	b	h	h	a	h	h	h	h	a	h	h	a	b	h	h	b	a	b	h	h	b	a	h	b	h	b	b
S7_29874972	b	h	h	b	h	b	h	h	h	b	h	h	h	a	a	h	h	b	b	b	h	h	b	h	b	b	h	h	h	a	b	h	h	h	h	b	b	h	h	b	h	h	h	h	b	h	h	h	h
S2_33497519	h	a	h	a	h	a	h	a	h	h	h	h	a	a	h	h	h	b	h	h	h	h	a	h	b	h	h	b	a	a	b	h	h	a	h	h	b	h	h	b	h	b	h	h	b	h	b	h	h
S4_16788285	h	a	h	h	h	h	b	h	h	a	b	b	h	h	a	h	h	h	h	h	h	h	a	a	b	h	h	a	h	h	h	a	a	a	h	h	b	h	h	h	h	h	a	h	a	h	b	a	a
S4_25381260	a	b	a	h	h	h	a	h	h	b	a	a	a	h	b	h	h	h	h	a	b	h	b	h	a	b	h	h	h	h	h	b	h	h	h	h	a	h	a	h	a	a	b	h	h	a	a	b	b
S1_29032005	a	b	h	a	b	a	h	a	a	b	a	h	h	a	a	a	a	a	a	a	a	h	a	a	a	a	h	h	a	a	a	h	a	b	a	a	a	a	a	a	h	a	h	a	h	h	a	h	h
S6_32286201	h	h	h	h	a	a	a	b	h	h	a	h	h	b	b	b	b	h	a	h	a	b	a	h	a	b	a	h	h	h	b	h	h	b	a	h	h	a	b	a	a	h	a	b	h	a	h	a	a
S3_49638340	b	h	a	b	b	h	b	a	h	h	h	h	h	h	b	h	b	h	h	h	h	h	h	h	a	h	b	b	h	b	h	b	a	a	a	a	h	a	a	b	h	h	h	b	a	b	h	h	b
S4_24982391	h	a	a	h	h	h	b	h	h	a	b	b	h	h	a	h	h	a	h	h	a	a	a	h	b	a	h	a	h	h	h	a	h	a	h	h	b	h	h	h	h	h	a	h	a	h	b	a	a
S3_1003721	h	a	a	a	b	h	h	h	h	b	b	b	b	b	b	a	b	h	h	b	a	a	h	h	h	a	h	h	b	b	h	h	h	b	a	a	h	b	h	h	h	b	b	h	a	h	a	a	h
S1_45064478	h	b	h	a	b	h	b	a	a	h	h	b	b	a	a	b	h	h	h	h	b	b	b	a	a	b	h	h	a	h	a	h	a	b	h	h	a	a	a	h	a	a	h	a	b	h	h	b	b
S9_18068975	a	a	a	a	-	h	a	a	a	a	a	a	b	h	a	a	a	a	a	a	a	a	a	a	a	a	a	a	a	a	a	a	a	a	a	a	a	a	a	a	a	a	a	a	a	h	a	a	a
S7_29735338	b	h	h	b	h	b	h	h	h	a	h	h	h	a	a	h	h	h	b	b	h	h	b	h	b	b	h	h	h	a	b	h	h	h	h	b	b	h	h	b	h	h	h	h	a	h	h	h	h
S7_13868044	b	h	a	b	h	h	h	a	h	h	h	a	h	a	h	h	h	h	b	a	h	a	h	h	b	h	b	h	h	a	h	h	h	a	h	h	b	h	h	b	h	h	h	b	b	h	h	b	h
S1_42701484	h	b	h	a	b	h	b	a	a	h	h	b	b	a	a	h	h	h	h	h	h	b	h	a	a	b	h	h	a	a	a	h	a	b	a	h	a	a	h	h	a	a	h	a	b	h	h	b	b
S1_43092723	h	h	h	a	h	h	a	a	a	h	h	h	h	a	a	h	h	h	a	h	h	b	h	a	a	h	h	h	a	a	a	h	a	h	a	h	a	a	a	h	a	a	h	a	b	h	h	b	b
S5_23381578	h	a	h	b	h	b	h	a	h	h	a	a	b	a	h	b	a	a	h	h	h	b	h	h	h	a	a	h	h	a	h	a	h	a	b	a	h	b	b	h	b	h	h	a	a	a	h	h	h
S6_16335668	a	h	a	a	h	a	a	h	a	a	h	a	a	a	a	h	a	a	a	a	a	a	a	a	h	h	a	a	a	a	a	a	a	h	h	a	-	a	a	a	h	a	a	h	a	a	a	a	a
S5_4455298	a	h	a	a	a	h	a	a	h	a	h	h	h	a	a	h	a	a	a	a	a	a	a	a	h	h	a	a	a	a	a	a	h	a	h	a	h	h	a	a	a	a	a	a	a	a	a	a	a
S1_27034883	h	a	a	a	a	h	h	a	a	a	h	h	a	a	a	h	a	h	h	h	h	h	h	h	a	a	a	a	a	a	h	a	a	a	a	a	a	a	h	h	a	a	h	a	a	a	h	h	h
S6_30273352	a	h	a	a	h	h	h	h	h	a	h	h	h	a	a	h	a	a	a	a	a	a	a	a	h	h	h	a	a	a	a	a	h	h	h	a	b	h	a	a	h	a	a	h	a	h	a	a	a
S2_20095315	h	a	a	a	h	a	a	b	h	h	h	h	h	a	a	h	h	b	h	h	h	h	h	h	h	h	h	b	h	a	h	h	h	a	h	h	b	h	h	h	h	b	h	h	h	h	b	h	h
S3_49385237	b	h	a	b	b	h	b	a	h	h	h	h	h	h	b	h	b	h	h	h	h	h	a	h	a	h	h	b	b	b	h	b	a	a	a	a	h	a	a	b	h	h	h	b	h	b	b	h	b
S6_21609263	h	h	h	h	h	h	b	a	b	h	h	h	h	a	a	a	a	h	h	b	b	a	b	a	h	a	b	h	h	h	a	h	h	a	b	b	h	b	h	b	a	h	b	a	h	b	a	b	b
S6_1136176	h	b	h	h	b	a	h	b	a	b	b	h	h	h	a	h	h	h	a	h	h	h	a	h	b	a	h	a	h	h	h	h	h	h	b	b	a	a	h	b	h	h	h	b	b	h	h	h	a
S8_31185501	h	b	b	h	a	h	b	h	h	a	a	h	b	h	h	h	h	h	h	a	h	a	a	h	a	h	h	a	h	h	h	h	h	h	b	b	b	h	h	h	h	h	h	h	a	b	h	a	h
S2_40787155	h	a	h	a	h	h	h	a	b	h	h	b	a	a	h	h	h	b	b	b	h	h	a	h	b	h	h	h	a	a	h	h	h	a	h	a	h	h	a	b	a	b	h	h	b	a	b	h	h
S1_32924550	h	a	a	a	a	h	h	a	a	a	h	h	a	a	a	h	h	h	h	h	h	h	h	h	a	h	a	h	a	a	h	a	a	a	a	h	a	a	h	h	a	a	h	a	a	a	h	h	b
S2_25228404	h	a	a	a	h	a	h	b	h	b	h	h	h	a	h	h	h	b	h	a	h	h	h	h	h	h	h	b	h	a	h	h	h	a	h	a	b	h	h	b	h	b	h	h	h	h	b	h	a
S5_3194262	a	h	a	a	a	h	a	a	h	a	h	h	h	a	a	h	a	a	a	a	a	a	a	a	h	h	a	a	a	a	a	a	h	a	h	a	b	h	a	a	a	a	a	a	a	a	a	a	a
S2_42868474	h	a	h	a	h	h	h	a	h	h	h	h	a	a	h	h	h	b	h	b	a	h	a	h	b	h	h	h	a	a	h	h	h	a	h	h	b	h	h	b	a	b	h	h	b	a	b	h	h
S1_5512535	h	a	a	a	a	h	h	a	a	h	h	h	a	a	a	h	b	b	h	a	h	h	a	h	a	a	a	a	a	a	h	a	a	a	a	h	a	a	h	h	a	a	h	a	a	a	b	h	a
S6_36337752	h	a	h	b	a	a	a	h	h	h	a	h	h	b	b	h	b	h	a	h	a	b	h	h	a	h	a	h	h	h	b	a	h	h	h	h	a	a	b	b	a	h	a	h	h	a	h	a	a
S3_45385532	b	h	a	a	b	h	h	a	a	a	h	h	h	h	b	h	b	h	b	h	a	h	a	h	a	h	h	a	b	b	b	b	a	a	a	a	b	h	a	h	a	a	h	h	a	b	h	h	b
S9_25720825	a	h	a	h	h	h	h	h	h	h	b	b	h	a	h	b	a	a	a	a	h	a	a	a	h	b	h	a	h	a	a	h	h	h	b	a	h	h	h	a	h	a	a	h	a	h	h	a	h
S7_4854036	h	h	a	b	h	h	b	a	b	a	h	a	b	a	h	a	h	h	b	h	h	a	h	h	b	h	b	h	h	a	h	h	h	a	b	h	b	h	h	b	h	h	h	b	a	h	b	h	h
S2_22705769	h	a	a	a	h	a	h	b	h	h	h	h	h	a	a	h	h	b	h	h	h	h	h	h	h	h	h	b	h	a	h	h	h	a	h	h	b	h	h	h	h	b	h	h	h	h	b	h	h
S1_43982800	h	h	h	a	h	h	h	a	a	h	h	h	h	a	a	h	h	h	h	h	b	b	b	a	a	h	h	h	a	h	a	h	a	h	h	h	a	a	a	h	a	a	h	a	b	h	h	b	b
S6_13783856	a	h	a	a	h	a	a	h	a	a	h	a	a	a	a	h	a	a	a	a	a	a	a	a	h	a	a	a	a	a	a	a	a	h	h	a	a	a	a	a	h	a	a	a	a	a	a	a	a
S8_20801051	h	h	b	b	a	b	b	b	h	a	a	a	h	a	h	b	a	b	b	a	h	h	b	a	h	h	h	a	h	h	h	a	h	h	b	h	a	h	a	h	h	b	h	h	a	h	a	h	h
S4_30726428	h	h	h	h	h	h	h	h	h	a	h	b	h	h	a	b	h	a	h	h	a	b	a	h	b	a	h	a	h	h	h	a	h	a	b	h	b	h	h	h	h	h	a	h	a	h	h	h	a
S6_822615	a	a	a	b	a	a	h	h	a	h	h	h	a	a	a	h	h	h	a	a	a	a	h	a	h	a	h	a	h	h	a	a	h	a	h	b	a	a	h	b	a	h	h	h	h	a	h	h	a
S8_24693050	h	h	b	b	a	b	b	b	b	a	a	a	b	a	h	b	a	b	b	a	h	h	b	h	h	h	h	a	h	h	h	a	h	h	b	h	h	h	a	h	h	b	h	h	a	h	a	a	h
S6_20370087	h	h	h	h	h	h	b	a	h	h	a	h	h	a	a	a	a	h	h	h	b	a	b	a	h	a	b	h	h	h	a	h	h	a	b	h	b	b	h	b	a	h	b	a	h	b	a	b	h
S1_3800119	h	a	a	a	a	h	h	a	a	h	h	h	h	h	h	h	b	h	h	h	b	h	a	b	a	a	a	a	a	h	h	a	a	a	a	h	a	a	b	h	h	a	b	a	a	a	a	h	h
S8_23769798	h	a	h	b	a	b	b	b	h	a	a	a	a	a	h	b	a	h	b	a	h	h	b	h	h	h	h	a	h	a	a	a	h	h	b	h	h	h	a	h	h	h	h	h	a	h	a	a	h
S6_9645689	h	h	h	h	h	a	h	h	a	h	a	a	a	a	a	a	h	h	a	h	b	a	b	h	h	a	h	h	h	h	a	h	a	a	h	b	a	h	h	b	a	b	b	a	b	h	a	b	a
S6_31738682	h	h	h	h	h	b	b	a	h	h	h	h	h	a	a	a	a	h	b	h	b	a	b	h	h	a	h	h	h	h	a	h	h	a	b	h	h	b	a	b	h	h	b	a	h	b	h	b	b
S3_902558	h	a	a	a	b	h	h	h	h	b	b	b	b	b	b	a	b	h	h	b	a	a	h	h	h	a	h	h	b	b	h	h	h	b	a	a	h	b	h	h	h	b	b	h	a	h	a	a	h
S5_1608306	h	h	a	a	a	h	a	a	h	a	h	h	h	a	a	h	a	h	a	a	h	h	a	a	h	h	a	h	a	a	h	h	h	a	a	a	b	b	h	a	a	a	h	a	h	a	a	a	h
S5_21336636	h	a	h	b	h	b	h	a	h	h	a	a	b	a	h	b	a	a	h	h	h	b	h	h	h	a	a	h	h	a	h	a	h	a	b	a	a	b	b	h	b	h	h	a	a	a	h	h	h
S1_30258660	h	a	a	a	a	h	h	a	a	a	h	h	a	a	a	h	h	h	h	h	h	h	h	h	a	a	a	h	a	a	h	a	a	a	a	a	a	a	h	h	a	a	h	a	a	a	h	h	h
S8_26510219	h	h	h	b	a	b	b	b	h	a	a	h	h	a	h	h	a	h	b	a	h	h	b	h	h	h	h	a	h	a	a	a	h	h	b	h	h	h	a	h	h	a	h	h	a	h	a	a	h
S9_12754148	a	a	a	h	a	a	a	a	h	h	h	h	a	h	a	h	a	a	h	a	h	a	a	a	a	h	a	a	h	a	a	h	a	a	a	a	a	h	h	a	a	a	a	a	a	a	h	a	h
S7_34375381	b	h	b	h	h	h	h	h	h	h	h	h	h	h	a	h	h	b	b	b	h	h	b	b	b	b	h	h	h	h	b	h	h	h	h	b	b	h	b	b	h	h	h	h	h	h	h	h	h
S7_34276175	b	h	b	h	h	h	h	h	h	h	h	h	h	h	a	h	h	b	b	b	h	h	b	b	b	b	h	h	h	h	b	h	h	h	h	b	b	h	b	b	h	h	h	h	h	h	h	h	h
S4_32763240	a	h	a	h	h	h	h	h	h	b	h	a	h	h	b	a	h	b	h	a	b	h	a	h	a	b	h	h	h	h	h	b	h	h	a	h	h	h	a	h	a	a	b	h	h	a	h	h	h
S6_23622273	h	a	h	h	a	h	a	h	b	a	a	h	h	b	b	h	b	h	a	h	a	b	a	b	a	h	a	h	h	h	b	h	h	h	a	h	h	a	h	a	h	h	a	h	h	a	b	a	h
S6_863569	a	a	a	b	a	a	h	h	a	h	h	h	a	a	a	h	h	h	a	a	a	a	h	a	h	a	h	a	h	h	a	a	h	a	h	b	a	a	h	b	a	h	h	h	h	a	h	h	a
S3_8365261	h	a	a	a	b	h	h	h	h	h	b	h	h	b	b	a	b	a	b	b	a	h	h	h	h	a	h	h	b	b	h	h	h	h	a	b	h	b	h	h	a	b	b	h	a	h	h	a	h
S3_6194335	a	a	h	b	a	a	h	a	a	h	a	h	a	a	a	h	a	h	a	a	h	a	h	a	h	h	h	h	a	a	a	a	a	a	a	h	a	a	h	h	a	a	a	a	b	a	h	h	a
S8_254907	b	h	h	h	h	b	a	b	h	h	a	h	a	h	h	b	h	b	h	b	h	b	b	a	b	h	h	a	h	a	h	a	a	b	h	h	b	a	h	h	a	h	h	a	a	h	h	h	a
S2_40234277	h	a	h	a	h	h	h	a	b	a	h	h	a	a	h	h	h	h	h	h	h	h	a	h	b	h	h	h	a	a	h	h	h	a	h	h	a	h	h	b	a	b	h	h	b	a	b	h	h
S4_27454480	h	a	h	a	a	a	a	a	a	a	a	a	h	a	a	a	a	a	a	h	a	a	a	a	a	a	a	h	a	a	a	a	a	h	a	a	a	a	h	a	h	h	a	a	h	h	a	a	h
S2_32975781	h	a	h	a	h	a	h	a	h	h	h	h	h	a	h	h	h	b	h	h	h	h	a	h	b	h	h	b	a	a	b	h	h	a	h	h	b	h	h	h	h	b	h	h	b	h	b	h	h
S4_35015097	a	h	a	a	h	h	h	a	h	h	a	a	h	h	h	a	a	h	a	a	h	h	a	h	a	h	h	a	a	h	h	h	a	a	a	a	a	h	a	a	a	a	h	a	a	a	a	a	a
S9_22384552	h	h	h	h	b	a	h	a	h	b	b	b	b	h	h	b	a	a	a	h	h	h	a	a	a	b	a	h	h	a	a	b	a	h	b	a	h	a	b	a	a	h	a	a	a	h	h	a	h
S3_2051036	h	a	a	a	b	h	h	h	h	b	b	b	b	b	b	a	b	h	h	b	a	a	h	h	h	a	h	h	b	b	h	h	h	b	a	h	h	b	h	h	h	b	b	h	a	h	h	a	h
S2_42037928	h	a	h	a	h	h	h	a	h	h	h	h	a	a	h	h	h	b	b	b	a	h	a	h	b	h	h	h	a	a	h	h	h	a	h	h	h	h	a	b	a	b	h	h	b	a	b	h	h
S7_12724294	b	h	h	b	h	b	h	a	b	a	b	a	h	a	h	a	h	h	b	h	h	a	b	b	b	h	h	h	a	a	h	h	b	a	h	a	b	h	h	b	h	h	h	b	a	h	h	h	h
S5_7805267	h	a	a	b	a	h	a	a	a	a	h	a	a	a	h	h	a	h	a	a	b	b	h	h	a	a	a	h	h	a	h	a	b	a	a	a	a	h	b	h	h	h	b	a	a	a	h	h	b
S4_12973104	h	a	h	h	h	h	b	h	h	a	b	b	h	h	a	h	h	a	h	h	h	h	h	a	b	b	h	a	h	a	h	a	a	a	h	a	b	h	h	h	h	h	a	h	a	a	b	a	a
S9_5404445	a	h	a	a	a	a	a	h	a	a	a	h	a	a	a	a	a	a	a	a	a	a	a	a	h	h	h	a	a	a	a	a	h	a	a	a	h	h	a	a	a	a	a	h	a	h	a	a	a
S3_8244446	h	a	a	a	b	h	h	h	h	h	b	h	h	b	b	a	b	h	b	b	a	h	h	h	h	a	h	h	b	b	h	h	h	h	a	b	h	b	h	h	a	b	b	h	a	h	h	a	h
S6_36496204	h	h	h	a	b	b	b	a	h	h	h	a	h	a	a	a	a	h	b	h	b	a	h	h	h	a	h	h	h	h	a	b	h	a	h	h	b	b	a	a	b	h	b	a	h	b	h	b	b
S2_43862647	h	a	h	a	h	h	h	a	h	h	h	h	a	a	h	h	h	b	h	b	a	h	a	h	b	h	h	h	a	a	h	h	a	a	h	h	a	h	h	b	a	b	a	h	b	a	b	h	h
S3_6994486	h	a	a	a	b	h	h	h	a	h	b	h	h	b	b	a	b	h	b	b	a	h	h	h	h	a	h	h	b	b	h	h	h	h	a	h	b	b	h	h	a	b	b	h	a	h	h	a	h
S4_12704420	a	a	a	h	a	a	a	h	a	h	a	a	a	a	h	h	h	h	h	a	a	a	h	h	a	a	a	h	h	h	a	h	h	a	a	b	a	a	a	h	a	a	h	h	a	a	a	h	h
S6_27381658	h	h	h	h	h	h	h	a	a	h	h	a	a	a	a	a	a	h	b	h	b	a	b	a	h	a	h	h	h	h	a	h	a	a	b	h	a	h	h	b	a	h	b	a	a	h	h	h	h
S6_34664526	h	b	h	h	b	h	h	h	a	h	b	a	a	a	a	h	a	h	b	h	b	a	b	h	b	h	b	h	h	h	a	h	h	h	h	h	a	h	a	b	b	h	b	h	h	h	h	b	b
S6_28337844	h	a	h	h	a	a	a	h	h	h	a	h	h	b	b	h	b	h	a	h	a	b	a	b	a	h	a	h	h	h	b	h	h	h	a	h	h	a	h	a	h	h	a	h	h	a	h	a	h
S4_21162398	h	b	h	a	h	h	a	a	h	h	a	a	h	h	h	a	a	h	a	h	h	h	a	h	a	h	h	h	a	h	h	h	h	b	h	a	a	h	h	a	h	h	h	a	h	h	a	h	h
S3_49388194	h	a	a	a	h	a	a	a	a	a	a	a	a	a	h	a	a	h	a	a	h	h	a	h	a	a	a	h	a	h	h	h	a	a	a	a	a	a	a	a	a	a	a	a	h	h	a	h	h
S5_991749	h	h	a	b	a	b	h	a	h	b	b	b	h	a	h	b	h	h	h	a	b	b	b	h	h	b	h	b	b	h	b	h	b	a	h	a	b	h	b	b	a	h	b	a	h	a	h	h	b
S6_737014	a	a	a	b	a	a	h	h	a	h	h	h	a	a	a	h	h	h	a	a	a	a	h	a	h	a	h	a	h	h	a	a	h	a	h	b	a	a	h	b	a	h	h	h	h	a	h	h	a
S1_42916374	h	h	h	a	h	h	h	a	a	h	h	h	h	a	a	h	h	h	h	h	h	b	h	a	a	h	h	h	a	a	a	h	a	h	h	h	a	a	a	h	a	a	h	a	b	h	h	b	b
S3_6248167	h	a	h	b	a	h	h	a	a	b	a	h	a	a	a	h	a	a	a	a	h	h	h	a	h	h	h	h	a	a	a	a	a	a	h	h	a	a	h	h	a	a	a	a	b	a	h	h	a
S3_32292827	b	h	a	h	b	h	h	h	a	a	h	h	h	b	b	a	b	h	b	b	a	h	h	h	h	a	h	h	b	b	b	b	a	a	a	b	b	b	a	h	a	h	h	h	h	h	h	h	b
S7_122881	h	h	a	b	h	h	b	a	h	a	h	a	b	a	h	a	a	h	h	h	h	h	h	h	b	h	h	h	h	a	h	a	a	a	h	h	b	h	h	a	h	b	h	b	b	h	b	a	h
S6_31674017	a	a	h	h	a	a	a	h	a	h	a	h	a	b	b	h	b	h	a	h	a	b	a	h	a	h	a	a	h	h	b	a	h	h	a	h	a	a	b	a	a	a	a	h	a	a	a	a	a
S2_24245719	h	a	a	a	h	a	h	b	h	h	h	h	h	a	a	h	h	b	h	h	h	h	h	h	h	h	h	b	h	a	h	h	h	a	h	h	b	h	h	h	h	b	h	h	h	h	b	h	h
S1_35481629	h	h	a	a	b	h	b	a	a	a	h	b	b	a	a	h	h	h	h	h	h	b	h	h	a	h	a	a	a	a	h	a	a	b	a	h	a	a	h	h	h	a	b	a	-	a	h	b	b
S4_9854205	a	h	a	b	a	b	a	h	h	h	a	h	a	a	h	h	h	h	h	a	a	a	h	h	a	a	h	h	h	h	a	h	b	h	h	b	a	h	a	h	h	a	h	h	h	h	a	h	h
S4_28135923	h	a	h	h	h	h	h	h	h	a	b	b	h	h	a	h	h	a	h	h	a	h	a	h	b	a	h	a	h	h	h	a	b	a	h	h	b	h	h	h	h	h	a	h	a	h	b	h	a
S6_1735956	h	b	h	h	b	a	h	b	a	b	b	h	h	h	a	b	h	h	a	h	h	h	b	h	b	a	h	h	h	h	h	a	h	h	b	b	h	a	h	b	h	h	h	b	b	h	h	h	a
S5_10460242	a	a	a	a	a	h	h	a	h	a	a	a	h	a	a	h	a	a	a	a	a	a	a	a	h	a	a	a	a	a	a	a	h	a	h	a	b	h	a	a	a	a	a	a	a	a	a	a	a
S3_20695121	h	h	a	a	b	h	h	h	h	a	b	h	h	b	b	a	b	h	b	b	a	h	a	a	h	a	h	h	b	b	h	b	a	h	a	b	a	b	a	h	a	b	b	h	h	h	h	h	b
S7_5080766	h	h	a	b	h	h	b	a	h	a	h	a	b	a	h	a	h	b	b	h	h	a	h	h	b	h	b	h	h	a	h	h	h	a	h	h	b	h	h	b	h	h	h	b	h	h	b	h	h
S7_709183	h	h	a	b	h	h	b	a	h	a	h	a	b	a	h	a	a	h	h	h	h	h	h	h	b	h	h	h	h	a	h	a	a	a	h	h	b	h	h	a	h	b	h	b	h	h	b	h	b
S6_34879125	h	a	h	h	a	a	a	b	h	h	a	b	h	b	b	b	b	h	a	h	a	b	h	h	a	b	a	h	h	h	b	h	h	b	a	h	h	a	b	a	a	h	a	b	h	a	h	a	a
S6_31867604	h	b	h	h	b	h	h	h	a	h	b	a	a	a	a	h	a	h	b	h	b	a	b	h	b	h	b	h	h	h	a	h	a	h	h	h	a	h	a	b	b	h	b	h	h	h	h	b	b
S7_3345677	b	h	a	b	h	h	b	a	-	a	h	a	b	a	h	a	a	h	b	h	h	a	b	h	b	h	h	h	h	a	h	h	h	a	a	h	b	h	h	h	h	b	h	b	a	h	b	h	h
S7_32081726	a	a	a	a	a	a	h	h	h	h	h	h	h	h	h	h	h	h	a	a	h	h	a	h	a	a	h	h	h	h	a	h	h	h	h	a	a	h	h	a	h	h	h	h	h	h	h	h	a
S2_25597197	h	a	a	a	h	a	h	b	h	b	h	h	h	a	h	h	h	b	h	h	h	h	h	h	h	h	h	b	h	a	h	h	h	a	h	h	b	h	h	h	h	b	h	h	b	h	b	h	h
S5_25172136	h	a	h	b	h	b	h	a	b	h	a	a	b	a	h	b	a	a	a	h	h	b	h	h	h	a	a	h	h	a	h	a	a	a	b	a	h	b	b	h	b	h	h	a	a	a	h	b	h
S8_21090114	h	h	b	b	a	b	b	b	h	a	a	a	h	a	h	b	a	h	b	a	h	h	b	a	h	h	h	a	h	h	h	a	h	h	b	h	b	h	a	h	h	b	h	h	a	h	a	h	h
S6_33211444	a	h	h	h	h	b	b	a	h	h	h	h	h	a	a	a	a	h	b	h	b	a	b	h	h	a	h	h	h	h	a	h	h	a	b	h	b	b	a	b	h	h	b	a	b	b	h	b	b
S3_45999809	b	h	a	h	b	h	h	a	a	h	h	b	h	h	b	h	b	h	b	h	a	h	a	h	a	h	h	b	b	b	b	b	a	a	a	a	b	h	a	b	a	h	h	h	h	b	h	h	b
S1_31060275	h	a	a	a	a	h	h	a	a	a	h	h	a	a	a	h	h	h	h	h	h	h	h	h	a	a	a	h	a	a	h	a	a	a	a	h	a	a	h	h	a	a	h	a	a	a	h	h	h
S4_20336186	h	a	h	h	h	h	b	h	h	a	b	b	h	h	a	h	h	a	h	h	a	b	a	h	b	h	h	a	h	h	h	a	a	a	h	h	b	h	h	h	h	h	a	h	a	h	b	a	a
S1_50715974	h	b	a	a	b	h	b	h	a	h	h	b	b	a	a	b	b	h	a	b	b	b	b	a	a	b	h	h	a	h	a	h	a	b	h	h	h	a	a	h	h	a	h	a	b	a	b	h	b
S3_41387192	b	h	a	h	b	h	h	a	a	h	h	h	h	h	b	h	b	h	b	h	a	h	a	h	a	h	h	h	b	b	b	b	a	a	a	h	b	h	a	h	a	h	h	h	h	b	h	h	b
S1_31056892	h	a	a	a	a	h	h	a	a	a	h	h	a	a	a	h	h	h	h	h	h	h	h	h	a	a	a	h	a	a	h	a	a	a	a	h	a	a	h	h	a	a	h	a	a	a	h	h	h
S9_32246184	a	a	a	a	a	h	a	a	a	a	a	a	a	a	a	h	a	a	a	a	a	a	a	a	h	h	h	a	a	a	a	a	h	a	h	a	a	h	a	a	h	a	a	a	a	a	a	a	a
S6_17875469	a	h	a	a	h	a	a	h	a	a	h	a	a	a	a	h	a	a	a	a	a	a	a	a	h	h	a	a	a	a	a	a	a	h	h	a	a	a	a	a	h	a	a	h	a	a	a	a	a
S8_21126241	h	h	b	b	a	b	b	b	h	a	a	a	h	a	h	b	a	b	b	a	h	h	b	a	h	h	h	a	h	h	h	a	h	h	b	h	h	h	a	h	h	b	h	h	a	h	a	h	h
S1_44235467	h	h	h	a	h	h	h	a	a	h	h	h	h	a	a	h	h	h	a	h	b	b	b	a	a	h	h	h	a	h	a	h	a	h	h	h	a	a	a	h	a	a	h	a	b	h	h	b	b
S2_42035256	h	a	h	a	h	h	h	a	h	h	h	h	a	a	h	h	h	b	b	b	a	h	a	h	b	h	h	h	a	a	h	h	h	a	h	h	a	h	a	b	a	b	h	h	b	a	b	h	h
S8_729442	a	a	a	a	a	h	a	h	a	a	a	h	a	a	a	h	a	a	a	a	a	a	a	a	h	a	a	a	a	a	a	a	a	h	a	a	h	a	a	a	a	a	a	a	a	h	a	a	a
S9_22253932	a	a	a	a	a	h	a	h	a	h	b	b	a	a	a	h	a	a	a	a	a	a	a	a	h	b	h	a	a	a	a	a	h	a	b	a	a	h	h	a	h	a	a	h	a	a	h	a	a
S2_33277251	h	a	h	a	h	a	h	a	h	h	h	h	a	a	h	h	h	b	h	h	h	h	a	h	b	h	h	b	a	a	b	h	h	a	h	h	b	h	h	h	h	b	h	h	b	h	b	h	h
S3_42453609	b	h	a	h	b	h	h	a	a	h	h	h	h	h	b	h	b	h	b	h	a	h	a	h	h	h	h	h	b	b	b	b	a	a	a	h	b	h	a	h	a	h	h	h	a	b	h	h	b
S3_42077190	b	h	a	h	b	a	h	a	a	h	h	h	h	h	b	h	b	h	b	h	a	h	a	h	h	h	h	h	b	b	b	b	a	a	a	h	b	h	a	h	a	h	h	h	h	b	h	h	b
S8_31466156	h	a	h	h	a	a	b	h	h	a	a	h	h	a	h	h	h	a	a	a	h	a	h	h	a	h	h	a	h	a	a	h	h	h	b	b	b	h	h	h	h	a	h	h	a	a	h	a	h
S2_38466178	h	a	a	a	h	h	h	a	b	h	h	h	a	a	h	h	h	h	h	h	h	h	a	h	h	h	h	h	a	a	b	h	h	a	h	h	-	h	h	b	a	b	h	h	b	h	b	h	h
S9_31688627	a	a	a	a	a	h	a	a	a	a	a	a	a	a	a	h	a	a	a	a	a	a	a	a	h	h	h	a	a	a	a	a	h	a	h	a	a	h	a	a	h	a	a	a	a	a	a	a	a
S3_34288092	b	h	a	h	b	h	h	a	a	a	h	b	h	h	b	a	b	h	b	h	a	h	a	h	h	a	h	h	b	b	b	b	a	a	a	b	b	h	a	h	a	h	h	h	h	h	h	h	b
S1_36087335	h	h	a	a	h	h	h	a	a	a	h	h	h	a	a	h	h	h	h	h	a	h	h	h	a	h	a	h	a	a	h	a	a	h	a	a	a	a	h	h	h	a	h	a	b	a	h	h	h
S9_5841997	h	a	h	h	b	h	h	a	b	b	b	h	b	b	h	b	a	h	h	h	h	h	a	a	a	h	a	b	h	a	a	h	h	h	h	a	a	h	b	h	h	h	a	a	a	h	h	h	h
S3_1300522	h	h	h	b	h	h	h	h	a	h	h	a	h	h	a	h	a	h	h	h	h	h	h	h	h	h	a	h	a	h	h	a	a	h	b	h	a	a	h	h	h	h	a	h	-	h	b	b	a
S3_46381852	b	h	a	h	b	h	h	a	a	h	h	h	h	h	b	h	b	h	b	h	a	h	a	h	a	h	h	b	b	b	b	b	a	a	a	a	b	h	a	b	a	h	h	h	h	h	h	h	b
S9_20587575	h	h	h	a	b	a	h	a	h	h	h	h	b	h	a	h	a	a	a	h	a	h	a	a	a	a	a	h	a	a	a	a	a	h	h	a	h	a	h	a	a	h	a	a	a	h	a	a	a
S8_20600124	h	h	b	b	a	b	b	b	h	a	a	a	h	a	h	b	a	b	b	a	h	h	b	a	h	h	h	a	h	h	h	a	h	h	b	h	h	h	a	h	h	b	h	h	a	h	a	h	h
S8_14972352	b	h	b	b	h	h	h	h	h	a	a	a	h	a	h	h	h	h	b	a	h	h	b	a	a	h	h	a	h	h	h	a	a	a	h	h	b	a	a	h	a	h	h	a	a	a	a	h	h
S5_38567125	h	a	h	b	h	b	h	a	h	h	a	a	b	a	h	h	a	a	h	h	b	b	h	a	a	a	h	h	a	a	h	a	h	h	b	h	h	h	h	h	b	h	h	a	h	a	h	b	a
S6_26520836	h	a	h	h	a	h	a	h	h	h	a	h	h	b	b	h	b	h	a	h	a	b	h	b	a	h	a	h	h	h	b	h	h	h	a	h	a	a	h	a	h	h	a	h	h	a	h	a	h
S5_40554746	h	a	h	b	h	b	b	a	h	h	a	a	b	a	h	h	h	h	h	b	b	b	a	a	a	a	h	h	a	a	h	a	h	h	b	h	h	h	h	a	b	h	h	a	a	a	h	b	a
S6_23975094	a	h	a	a	h	a	a	h	a	a	h	a	a	a	a	h	a	a	a	a	a	a	a	a	b	h	h	a	a	a	a	a	a	h	a	a	a	a	a	a	h	a	a	h	a	a	a	a	a
S3_6261054	h	a	a	a	b	h	h	h	h	h	b	h	h	b	b	a	b	h	b	b	a	h	h	h	h	a	h	h	b	b	h	h	h	b	a	h	h	b	h	h	a	b	b	h	a	h	h	a	h
S8_23919699	h	a	h	b	a	b	b	b	h	a	a	a	a	a	h	b	a	h	b	a	h	h	b	h	h	h	h	a	h	a	a	a	h	h	b	h	h	h	a	b	h	h	h	h	a	h	a	a	h
S7_31964049	b	h	b	b	h	b	h	h	h	h	h	h	h	a	a	h	h	b	b	b	h	h	b	h	b	b	h	h	h	a	b	h	h	h	h	b	b	h	h	b	h	h	h	h	h	h	h	h	h
S7_34262736	b	h	b	b	h	h	h	h	h	h	h	h	h	h	a	h	h	h	b	b	h	h	b	b	b	b	h	h	h	h	b	h	h	h	h	b	b	h	b	b	h	h	h	h	h	b	h	h	h
S7_33559349	b	h	b	b	h	h	h	h	h	h	h	h	h	a	a	h	h	b	b	b	h	h	b	b	b	b	h	h	h	h	b	h	h	h	h	b	b	h	h	b	h	h	h	h	h	h	h	h	h
S9_26007486	a	a	a	a	a	h	a	a	a	a	a	a	a	a	a	a	a	a	a	a	a	a	a	a	h	h	h	a	a	a	a	a	h	a	a	a	a	h	a	a	h	a	a	a	a	a	a	a	a
S3_46884517	b	h	a	h	b	h	b	a	a	h	h	h	h	h	b	h	b	h	h	h	a	h	a	h	a	h	h	b	b	b	b	b	a	a	a	a	b	h	a	b	a	h	h	h	h	b	b	h	b
S6_23888256	a	h	a	a	h	a	a	h	a	a	h	a	a	a	a	h	a	a	a	a	a	a	a	a	h	h	h	a	a	a	a	a	a	h	a	a	a	a	a	a	h	a	a	h	a	a	a	a	a
S6_30320718	h	h	h	h	h	h	h	a	a	h	h	a	a	a	a	a	a	h	b	h	b	a	b	h	h	a	h	h	h	h	a	h	a	a	h	h	a	h	a	b	a	h	b	a	h	h	h	b	h
S9_25906612	a	a	a	a	a	a	a	a	a	a	a	a	a	a	a	a	a	a	a	a	a	a	a	a	h	h	h	a	a	a	a	a	h	a	a	a	a	h	a	a	h	a	a	a	a	a	a	a	a
S1_1083647	h	b	h	a	b	a	a	a	h	h	a	a	h	h	h	h	a	h	a	h	h	b	a	h	h	a	h	h	a	h	h	h	a	b	h	a	-	a	h	a	b	h	h	a	h	h	a	h	h
S4_32898284	a	h	a	h	h	h	h	h	h	b	h	a	h	h	b	a	h	b	a	a	b	h	h	h	a	b	h	h	h	h	h	b	h	h	a	h	h	h	a	h	a	a	b	h	h	a	h	h	h
S1_45484294	h	b	h	a	b	h	b	a	a	h	h	b	b	a	a	b	h	h	h	h	b	b	b	a	a	b	h	h	a	h	a	h	a	b	h	h	a	a	a	h	h	a	h	a	b	h	h	b	b
S7_33825289	b	h	b	b	h	h	h	h	h	h	h	h	h	h	a	h	h	h	b	b	h	h	b	b	b	b	h	h	h	h	b	h	h	h	h	b	b	h	b	b	h	h	h	h	h	h	h	h	h
S5_12171893	h	a	h	b	a	h	a	a	a	h	a	a	h	a	h	h	a	h	h	h	h	b	h	h	a	a	a	h	h	a	h	h	a	a	h	a	a	h	b	h	h	h	h	a	a	a	h	h	h
S9_17283429	a	h	a	a	a	a	a	h	a	a	a	a	a	a	a	a	a	a	a	a	a	a	a	a	h	h	h	a	a	a	a	a	a	a	a	a	a	h	a	a	h	a	a	b	a	a	a	a	a
S6_32284713	h	a	h	h	a	a	a	h	h	h	a	h	h	b	b	h	b	h	a	h	a	b	a	h	a	h	a	h	h	h	b	h	h	h	a	h	h	a	b	a	a	h	a	h	b	a	h	a	a
S4_9502743	h	h	h	a	h	a	a	a	a	h	a	a	h	h	a	a	a	b	a	h	h	b	a	h	a	a	a	h	a	h	h	h	a	h	a	a	a	a	h	a	h	h	h	a	-	h	a	h	h
S4_34487625	h	h	h	a	h	h	h	a	h	h	a	a	h	h	h	a	a	h	a	h	h	h	a	h	a	h	h	h	a	h	h	h	a	h	a	a	a	h	h	a	h	h	a	a	a	h	a	b	h
S1_1189058	h	b	h	a	h	a	a	a	h	h	a	a	a	a	a	h	a	h	a	a	a	h	a	a	h	a	h	h	a	a	h	h	a	b	h	a	a	a	a	a	h	h	a	a	a	h	a	a	a
S1_40647872	h	b	h	a	b	h	b	a	a	h	h	b	b	a	a	h	h	h	h	h	h	b	h	h	a	b	h	h	a	a	h	h	a	b	a	h	a	a	h	h	h	a	h	a	b	h	h	b	b
S7_3285894	h	h	a	b	h	h	b	a	h	a	h	a	b	a	h	a	a	h	b	h	h	a	h	h	b	h	h	h	h	a	h	h	h	a	h	h	b	h	h	h	h	b	h	b	h	h	b	h	h
S1_41204590	a	h	h	a	h	a	a	a	a	a	a	a	h	a	a	a	a	a	a	a	a	h	a	a	a	a	a	a	a	a	a	h	a	h	a	a	a	a	a	a	a	a	a	a	b	h	a	h	h
S3_10833380	h	a	a	a	b	h	h	h	h	h	b	h	h	b	b	a	b	h	b	b	a	h	h	h	h	a	h	h	b	b	h	h	h	h	a	b	h	b	h	h	a	b	b	h	a	h	h	a	h
S6_31612633	h	h	h	h	h	h	h	a	a	h	h	a	a	a	a	a	a	h	b	h	b	a	b	h	h	a	h	h	h	h	a	h	a	a	h	h	a	h	a	b	h	h	b	a	a	h	h	b	b
S2_13134193	h	a	a	a	h	a	a	h	a	h	a	a	h	a	a	h	a	h	a	a	h	h	a	h	a	a	h	h	a	a	h	a	h	a	h	a	h	a	h	a	h	h	a	a	h	h	a	h	h
S1_47149559	h	b	h	a	b	h	b	h	a	h	h	b	b	a	a	b	h	h	h	h	b	b	b	a	a	b	h	h	a	h	a	h	a	b	h	h	a	a	a	h	h	a	h	a	b	h	h	b	b
S8_31551399	h	h	h	h	a	h	b	h	h	a	a	h	h	a	h	h	h	a	h	a	h	a	h	h	a	h	h	a	h	a	a	h	h	h	b	b	b	h	h	h	h	a	h	h	a	h	h	a	h
S7_7490326	h	h	a	b	h	h	h	a	h	h	h	a	h	a	h	a	h	h	b	h	h	a	h	h	b	h	b	h	h	a	h	h	h	a	h	h	b	h	h	b	h	h	h	b	b	h	b	h	h
S1_49333034	h	b	h	a	b	a	b	h	a	h	a	b	b	a	a	b	h	h	a	h	b	b	b	a	a	b	h	h	a	h	a	a	a	b	h	h	h	a	a	h	h	a	h	a	b	h	b	b	b
S8_15530422	a	a	a	a	a	h	a	h	a	a	a	a	a	a	a	h	a	a	a	a	a	a	a	a	h	a	a	a	a	a	a	a	a	h	a	a	a	h	a	a	h	a	a	h	a	h	a	a	a
S2_25418321	h	a	a	a	h	a	h	b	h	h	h	h	h	a	h	h	h	b	h	h	h	h	h	h	h	h	h	b	h	a	h	h	h	a	h	h	b	h	h	h	h	b	h	h	h	h	b	h	h
S3_42238732	b	h	a	h	b	h	h	a	a	h	h	h	h	h	b	h	b	h	b	h	a	h	a	h	h	h	h	h	b	b	b	b	a	a	a	h	b	h	a	h	a	h	h	h	h	b	h	h	b
S2_35097065	h	a	h	a	h	h	h	a	b	h	h	h	a	a	h	h	h	h	h	h	h	h	a	h	b	h	h	h	a	a	b	h	h	a	h	h	h	h	h	b	a	b	h	h	b	h	b	h	h
S6_29143832	a	b	a	a	h	h	h	h	h	a	h	h	h	a	a	h	a	a	a	a	a	a	a	a	h	h	h	a	a	a	a	a	h	h	b	a	a	h	a	a	h	a	a	h	a	h	a	a	a
S1_14141590	h	a	a	a	a	h	h	a	a	a	h	h	a	a	a	h	h	h	b	h	h	h	h	h	a	a	a	a	a	a	h	a	a	a	a	h	a	a	h	h	a	a	h	a	a	a	h	h	h
S6_27196608	h	b	h	h	b	h	h	h	a	h	b	a	a	a	a	h	a	h	b	h	b	a	h	a	b	h	b	h	h	h	a	h	a	h	h	h	a	h	h	b	h	h	b	h	h	h	h	b	h
S1_50712535	h	b	a	a	b	h	b	h	a	h	h	b	b	a	a	b	b	h	a	b	b	b	h	a	a	b	h	h	a	h	a	h	a	b	h	h	h	a	a	h	h	a	h	a	b	a	b	h	b
S5_7314962	a	a	a	a	a	h	h	a	h	a	a	h	h	a	a	h	a	a	a	a	a	a	a	a	h	a	a	a	a	a	a	a	h	a	h	a	h	h	a	a	a	a	a	a	a	a	a	a	a
S3_3716735	h	a	a	a	b	h	h	h	h	h	b	h	b	b	b	a	b	h	h	b	a	h	h	h	h	a	h	h	b	b	h	h	h	b	a	h	h	b	h	h	a	b	b	h	a	h	h	a	h
S9_22086702	a	a	a	a	a	h	a	h	a	a	a	a	a	a	a	a	a	a	a	a	a	a	a	a	h	h	h	a	a	a	a	a	h	a	a	a	a	h	a	a	h	a	a	h	a	a	a	a	a
S4_9130665	h	b	a	b	h	h	a	a	h	b	a	h	a	h	h	h	h	h	h	a	h	h	h	h	a	a	h	h	h	h	a	b	b	b	h	b	a	h	h	h	h	a	b	h	h	h	a	b	h
S5_32338714	h	a	b	b	a	b	h	a	h	h	a	a	b	a	h	b	a	a	h	h	h	b	h	a	h	a	a	h	h	a	h	a	h	a	b	h	b	b	b	h	b	h	h	a	a	a	h	b	h
S7_8206835	b	h	a	b	h	h	h	a	h	h	h	a	h	a	h	h	h	b	b	h	h	a	b	h	b	h	b	h	h	a	h	h	h	a	a	b	b	h	h	b	h	h	h	b	b	h	b	h	h
S6_13144310	a	h	a	a	h	a	a	b	a	a	h	a	a	a	a	h	a	a	a	a	a	a	a	a	b	a	a	a	a	a	a	a	a	h	h	a	a	a	a	a	h	a	a	h	a	a	a	a	a
S1_35487261	h	h	a	a	b	h	h	a	a	a	h	b	h	a	a	h	a	h	h	h	h	h	a	a	a	h	a	h	a	a	h	a	a	h	a	h	a	a	h	h	h	a	h	a	h	a	h	h	h
S5_12939828	h	a	a	h	h	h	a	a	h	h	h	a	h	h	h	h	h	a	a	h	h	h	a	h	h	a	a	a	h	h	h	h	h	a	h	h	a	h	h	a	a	h	h	h	h	h	h	h	h
S6_31717215	h	a	h	h	a	a	a	b	h	h	a	h	h	b	b	b	b	h	a	h	a	b	a	h	a	b	a	h	h	h	b	h	h	b	a	h	h	a	b	a	a	h	a	b	h	a	h	a	a
S8_12651473	a	a	a	a	a	h	a	b	a	a	a	a	a	a	a	h	a	a	a	a	a	a	a	a	h	a	a	a	a	a	a	a	a	h	a	a	a	h	a	a	a	a	a	h	a	h	a	a	a
S3_5819741	h	a	a	a	b	h	h	h	h	h	b	h	h	b	b	a	b	h	b	b	a	h	h	h	h	a	h	h	b	b	h	h	h	b	a	h	h	b	h	h	a	b	b	h	a	h	h	a	h
S7_20895792	b	h	h	b	h	b	h	a	h	h	b	a	h	a	a	h	h	b	b	h	h	h	b	h	b	h	h	h	h	a	b	h	h	h	h	h	b	h	h	b	h	h	h	h	h	h	h	h	h
S1_21647671	a	b	h	a	b	a	a	a	a	h	a	h	h	a	a	a	a	a	a	a	a	h	a	a	h	a	h	h	a	a	a	h	a	b	h	a	a	a	a	a	h	a	h	a	h	h	a	h	h
S3_9164812	h	b	b	b	a	a	h	a	a	h	a	a	a	a	a	b	a	a	a	a	b	-	a	a	a	b	a	h	a	a	h	h	h	a	b	a	h	a	h	h	b	a	a	a	b	h	h	b	h
S3_5749292	h	a	h	b	a	h	h	a	a	h	a	h	a	a	a	h	a	h	a	a	h	h	b	a	h	h	h	h	a	a	a	a	a	a	h	h	a	a	h	h	a	a	a	a	h	a	h	h	a
S4_9851002	h	b	a	b	h	h	a	h	h	b	a	h	a	h	b	h	h	b	h	a	h	h	h	b	a	a	h	h	h	h	a	b	b	b	h	b	a	b	h	h	h	a	b	h	h	h	a	b	b
S7_32250500	b	h	b	b	h	b	h	h	h	h	h	h	h	a	a	h	h	b	b	b	h	h	b	h	b	b	h	h	h	h	b	h	h	h	a	b	b	h	h	b	h	h	h	h	h	h	h	h	h
S7_29741331	b	h	h	b	h	b	h	h	h	h	h	h	h	a	a	h	h	b	b	b	h	h	b	h	b	b	h	h	h	a	b	h	h	h	h	b	b	h	h	b	h	h	h	h	h	h	h	h	h
S6_36525790	h	a	h	b	a	a	a	b	h	h	a	b	h	b	b	b	b	h	a	h	a	b	b	h	a	b	a	h	h	h	b	a	h	b	h	h	a	a	b	b	a	h	a	b	h	a	h	a	a
S5_33173485	h	a	h	b	a	b	h	a	h	h	a	a	b	a	h	b	a	a	h	h	h	b	h	a	h	a	a	h	h	a	h	a	h	a	b	h	h	b	b	h	b	h	h	a	a	a	h	b	h
S7_19035577	b	h	h	b	h	b	h	a	h	h	b	a	h	a	h	h	h	h	b	h	h	h	b	h	b	h	h	h	h	a	b	h	h	h	h	h	b	h	h	b	h	h	h	h	h	h	h	h	h
S6_24882657	h	a	h	h	a	h	a	h	h	h	a	h	h	b	b	h	b	h	a	h	a	b	a	b	a	h	a	h	h	h	b	h	h	h	a	h	h	a	h	a	h	h	a	h	h	a	h	a	h
S4_28586733	h	a	h	h	h	h	h	h	h	a	b	b	h	h	a	h	h	h	h	h	a	h	a	h	b	a	h	a	h	h	h	a	h	a	b	h	-	h	h	h	h	h	a	h	a	h	b	h	a
S2_20230921	h	a	a	a	h	a	a	b	h	h	h	h	h	a	a	h	h	b	h	h	h	h	h	h	h	h	h	b	h	a	h	h	h	a	h	h	b	h	h	h	h	b	h	h	b	h	b	h	h
S8_12625500	b	h	b	b	h	b	h	b	a	a	a	a	h	a	h	b	h	h	b	b	h	b	b	a	h	h	h	a	h	h	h	a	a	h	h	h	b	h	a	h	a	h	h	h	a	h	a	h	h
S5_41767695	h	a	h	b	h	b	b	a	h	h	a	a	b	a	h	h	h	a	h	b	b	b	a	a	a	a	h	h	h	a	h	a	h	h	b	h	h	h	h	a	b	h	h	a	h	a	h	b	a
S2_42075956	h	a	h	a	h	h	h	a	h	h	h	h	a	a	h	h	h	b	b	b	a	h	a	h	b	h	h	h	a	a	h	h	h	a	h	h	h	h	a	b	a	b	h	h	b	a	b	h	h
S3_34335952	b	h	a	h	b	h	h	a	a	a	h	a	h	h	b	a	b	h	b	h	a	h	a	h	h	a	h	h	b	b	b	b	a	a	a	b	b	h	a	h	a	h	h	h	h	h	h	b	b
S1_5915549	h	b	h	a	b	a	a	a	h	h	a	a	a	a	a	h	a	a	a	a	a	h	a	a	h	a	h	h	a	a	h	h	a	b	h	a	a	a	a	a	h	h	a	a	h	h	a	h	a
S4_15765399	a	a	a	h	a	a	a	h	a	h	a	a	a	a	h	h	h	h	h	a	a	a	b	h	a	h	a	h	h	a	a	h	h	a	a	b	a	a	a	h	a	a	h	h	h	a	a	h	h
S4_21439406	a	a	a	h	a	a	a	h	a	h	a	a	a	a	h	h	h	h	h	a	h	a	b	a	a	h	a	h	h	a	a	h	h	a	a	h	a	a	a	h	a	a	h	h	h	a	a	h	h
S9_17112227	h	h	h	a	b	h	h	h	h	h	h	h	b	h	a	h	a	a	a	h	a	h	a	a	h	h	h	h	a	a	a	a	h	h	h	a	h	h	h	a	h	h	a	h	a	b	a	h	a
S2_38629336	h	a	h	a	h	h	h	a	b	h	h	h	a	a	h	h	h	b	h	h	h	h	a	h	b	h	h	h	a	a	b	h	h	a	h	h	h	h	h	b	a	b	h	h	b	h	b	h	h
S8_1647486	a	a	a	a	a	h	a	h	a	a	a	h	a	a	a	h	a	a	a	a	a	a	a	a	h	a	a	a	a	a	a	a	a	h	a	a	a	a	a	a	a	a	a	a	a	h	a	a	a
S6_7009635	a	h	a	a	h	a	a	b	a	a	h	a	a	a	a	h	a	a	a	a	a	a	a	a	h	a	a	a	a	a	a	a	a	h	h	a	a	a	a	a	h	a	a	h	a	a	a	a	a
S4_14955801	a	a	a	h	a	a	a	h	a	h	a	a	a	a	h	h	h	h	h	a	a	a	a	h	a	a	a	h	h	a	a	h	h	a	a	b	a	a	a	h	a	a	a	a	h	a	a	h	h
S4_27418956	h	a	h	a	a	a	a	a	a	a	a	a	h	a	a	a	a	a	a	h	a	a	a	a	a	a	a	h	a	a	a	a	a	h	a	a	a	a	h	a	h	h	a	a	b	h	a	a	h
S1_40505252	h	h	a	a	h	h	b	a	a	a	h	b	h	a	a	h	h	h	h	h	h	h	h	h	a	b	a	a	a	a	h	a	a	h	a	h	a	a	h	h	h	a	h	a	h	a	h	h	h
S7_26048165	b	h	h	b	h	b	h	a	h	h	b	h	h	a	a	h	h	h	b	h	h	h	b	h	b	h	h	h	h	a	b	h	h	h	h	b	b	h	h	b	h	h	h	h	h	h	h	h	h
S1_47156569	h	b	h	a	b	h	b	h	a	a	h	b	b	a	a	b	h	h	h	h	b	b	b	a	a	b	h	h	a	h	a	h	a	b	h	h	a	a	a	h	b	a	h	a	b	h	h	b	b
S2_40519917	h	a	h	a	h	h	h	a	b	h	h	h	a	a	h	h	h	b	h	b	h	h	a	h	b	h	h	h	a	a	h	h	h	a	h	h	h	h	a	b	a	b	h	h	b	a	b	h	h
S1_40009033	h	b	h	a	b	h	b	a	a	h	h	b	b	a	a	h	h	h	h	h	h	b	h	h	a	b	a	h	a	a	h	h	a	b	a	h	a	a	h	h	h	a	h	a	b	h	h	b	b
S5_22421995	h	a	h	b	h	b	h	a	h	h	a	a	b	a	h	b	a	a	h	h	h	b	h	h	h	a	a	h	h	a	h	a	h	a	b	a	h	b	b	h	b	h	h	a	a	a	h	h	h
S7_14305282	b	h	a	b	h	h	h	a	h	h	h	a	h	a	h	h	h	h	b	h	h	a	h	h	b	h	b	h	h	a	h	h	h	a	h	h	b	h	h	b	h	h	h	b	b	h	h	h	h
S4_26361453	h	a	h	h	h	h	h	h	h	a	b	b	h	h	a	h	h	a	h	h	a	h	a	h	b	a	h	a	h	h	h	a	h	a	h	h	b	h	h	h	h	h	a	h	a	h	b	a	a
S3_41595926	b	h	a	h	b	h	h	a	a	h	h	h	h	h	b	h	b	a	b	h	a	h	a	h	h	h	h	h	b	b	b	b	a	a	a	h	-	h	a	h	a	h	h	h	h	b	h	h	b
S1_231034	h	b	h	a	h	a	a	a	h	h	h	a	a	a	a	h	a	h	a	a	h	h	a	a	h	a	h	h	a	h	h	h	a	b	h	a	a	a	a	a	h	h	a	a	a	h	a	h	a
S5_7716805	a	a	a	a	a	h	h	a	h	a	a	h	h	a	a	h	a	a	a	a	a	a	a	a	h	h	a	a	a	a	a	a	h	a	b	a	b	h	a	a	a	a	a	a	a	a	a	a	a
S4_22705999	h	b	h	a	h	h	a	a	h	h	a	a	h	h	h	a	a	h	a	h	h	h	a	h	a	h	h	h	a	h	h	h	a	b	h	a	a	h	h	a	h	h	h	a	h	h	a	h	h
S1_44767354	h	b	h	a	b	h	b	a	a	h	h	b	b	a	a	b	h	h	h	a	b	b	b	a	a	b	h	h	a	h	a	h	a	b	h	h	a	a	a	h	h	a	h	a	b	h	h	b	b
S3_13631854	h	a	a	a	b	h	h	h	h	h	b	h	h	b	b	a	b	h	b	b	a	h	h	h	h	a	h	h	b	b	h	b	h	h	a	b	h	b	h	h	a	b	b	h	a	h	h	a	h
S9_28973573	a	h	a	h	h	a	h	a	a	h	b	h	h	a	h	h	a	a	a	a	h	a	a	a	a	h	a	a	h	a	a	h	a	h	b	a	b	a	h	a	a	a	a	h	a	h	h	a	h
S5_13571672	a	a	a	b	a	b	h	a	h	h	a	a	h	a	h	b	a	a	h	a	a	h	b	h	h	a	a	h	h	a	h	a	h	a	b	a	h	b	h	h	h	h	a	a	a	a	h	h	a
S3_792952	h	a	a	a	b	h	h	h	h	b	b	b	b	b	b	a	b	a	h	b	a	a	h	h	h	a	h	h	b	b	h	h	h	b	a	a	h	b	h	h	h	b	b	h	a	h	a	a	h
S9_9996664	a	h	a	a	a	a	a	h	a	a	a	a	a	a	a	a	a	a	a	a	a	a	a	a	h	h	h	a	a	a	a	a	h	a	a	a	h	h	a	a	a	a	a	h	a	a	a	a	a
S7_28050970	b	h	h	b	h	b	h	a	h	h	h	h	h	a	a	h	h	b	b	h	h	h	b	h	b	b	h	h	h	a	b	h	h	h	h	b	h	h	h	b	h	h	h	h	h	h	h	a	h
S1_489898	a	a	a	a	h	a	a	a	a	a	a	a	h	h	h	a	a	a	a	h	a	a	a	h	a	a	a	a	a	a	a	a	a	a	a	a	a	a	h	a	h	a	h	a	a	a	a	a	h
S9_29265575	h	h	h	h	b	a	h	h	h	b	b	h	b	h	h	h	a	a	a	h	h	h	a	a	a	h	a	h	h	a	a	b	a	h	b	a	h	a	h	a	a	h	a	h	a	h	h	a	h
S6_27206098	h	b	h	h	b	h	h	h	a	h	b	a	a	a	a	h	a	h	b	h	b	a	b	a	b	h	b	h	h	h	a	h	a	h	h	h	a	h	h	b	h	h	b	h	h	h	h	b	h
S4_34995062	a	h	a	a	h	a	h	a	h	h	a	a	h	h	h	a	a	h	a	a	h	h	a	h	a	h	h	a	a	h	h	h	a	a	a	a	a	h	a	a	a	a	h	a	a	a	a	a	a
S1_26741134	a	b	h	a	b	a	a	a	a	h	a	h	h	a	a	a	a	a	a	a	a	h	a	a	h	a	h	h	a	a	a	h	a	b	a	a	a	a	a	a	h	a	h	a	h	h	a	h	h
S6_32361144	a	h	a	a	h	h	h	h	h	a	h	h	h	a	a	h	a	a	a	a	a	a	a	a	h	h	h	a	a	a	a	a	h	h	h	a	h	h	a	a	h	a	a	h	a	h	a	a	a
S4_14054402	h	b	h	a	h	h	a	a	h	h	a	a	h	h	h	a	a	h	a	h	h	h	a	h	a	a	h	h	a	h	h	h	h	b	h	a	a	h	h	a	h	h	h	a	h	b	a	h	h
S3_50162336	b	h	a	b	b	h	b	a	h	h	h	h	h	h	b	h	b	b	h	h	h	h	h	h	a	h	b	b	h	b	h	b	a	a	a	a	h	a	a	b	h	h	h	b	b	b	h	h	b
S4_35182019	h	a	h	h	a	a	b	h	b	b	h	a	a	a	b	a	h	b	h	h	b	a	h	a	a	b	a	b	h	a	a	b	h	h	a	h	h	a	h	h	h	h	b	h	b	h	h	h	b
S1_26711403	a	b	h	a	b	a	a	a	a	h	a	h	h	a	a	a	a	a	a	a	a	h	a	a	h	a	h	h	a	a	a	h	a	b	a	a	a	a	a	a	h	a	h	a	h	h	a	h	h
S7_32370308	b	h	b	b	h	b	h	h	h	h	h	h	h	a	a	h	h	b	b	b	h	h	b	b	b	b	h	h	h	h	b	h	h	h	h	b	b	h	h	b	h	h	h	h	h	h	h	h	h
S6_33455986	h	a	h	h	a	a	a	h	h	h	a	h	h	b	b	h	b	h	a	h	a	b	a	h	a	h	a	h	h	h	b	h	b	h	a	h	a	a	b	a	a	h	a	h	h	a	h	a	a
S5_4384016	h	h	a	b	a	b	a	a	h	h	b	h	h	a	h	b	a	h	h	a	b	b	h	h	h	b	h	h	b	a	h	h	b	a	b	a	h	b	b	h	a	h	b	a	a	a	h	h	b
S8_26945767	h	h	h	b	a	b	b	b	h	a	a	h	h	a	h	h	a	h	b	a	h	h	b	h	h	h	h	a	h	a	a	a	h	h	b	h	h	h	h	h	h	a	h	h	a	h	a	a	h
S8_3205021	a	a	a	a	a	h	a	h	a	a	a	h	a	a	a	h	a	a	a	a	a	a	a	a	h	a	a	a	a	a	a	a	a	h	a	a	h	a	a	a	a	a	a	a	a	h	a	a	a
S7_26068889	b	h	h	b	h	b	h	a	h	h	b	h	h	a	a	h	h	b	b	h	h	h	b	h	b	h	h	h	h	a	b	h	h	h	h	b	b	h	h	b	h	h	h	h	a	h	h	h	h
S1_2028643	a	a	h	b	a	h	h	b	a	a	h	h	h	h	a	a	a	h	h	h	a	a	b	a	h	b	h	h	b	h	a	h	b	a	h	h	b	b	a	h	a	h	a	b	h	h	b	a	h
S2_19009289	h	a	a	a	h	a	a	h	a	h	a	h	h	a	a	h	a	h	a	a	h	h	a	h	a	a	h	h	a	a	h	a	h	a	h	a	h	a	h	a	h	h	a	h	h	h	a	h	a
S1_29721306	a	b	h	a	b	a	h	a	a	h	a	h	b	a	a	a	a	a	a	a	a	h	a	a	a	a	h	h	a	a	a	h	a	b	a	a	a	a	a	a	h	a	h	a	b	h	a	h	h
S8_24130033	h	h	b	b	a	b	b	b	h	a	a	a	h	a	h	b	a	h	b	a	h	h	b	h	h	h	h	a	h	h	h	a	h	h	b	h	h	h	a	h	h	b	h	h	a	h	a	a	h
S2_23489202	h	a	a	a	h	a	h	b	h	h	h	a	h	a	a	h	h	b	h	a	h	b	h	h	b	h	h	b	b	a	b	h	h	a	h	h	b	h	h	b	h	b	h	h	h	h	b	h	h
S7_21071127	b	h	h	b	h	b	h	a	h	h	b	h	h	a	a	h	h	b	b	h	h	h	b	h	b	h	h	h	h	a	b	h	h	h	h	b	b	h	h	b	h	h	h	h	h	h	h	h	h
S5_2097408	h	h	a	b	a	b	a	a	h	h	b	h	h	a	h	b	a	a	h	a	b	b	h	h	h	b	h	b	b	h	b	h	b	a	h	a	h	h	b	h	a	h	b	a	a	a	h	h	b
S7_765315	h	h	a	b	h	a	b	a	h	a	h	a	b	a	h	a	a	a	h	h	h	a	h	h	b	h	h	h	h	a	a	a	a	a	h	h	b	h	h	a	h	b	h	b	h	h	b	h	h
S1_24403130	a	b	h	a	b	a	a	a	a	h	a	h	h	a	a	a	a	a	a	a	a	h	a	a	h	a	h	h	a	a	a	h	a	b	h	a	a	a	a	a	h	a	h	a	b	h	a	h	h
S3_38950527	b	h	a	h	b	h	h	a	a	h	h	h	h	h	b	h	b	h	b	h	a	h	a	h	h	a	h	h	b	b	b	b	a	a	a	h	b	h	a	h	a	h	h	h	h	b	h	h	b
S2_37311204	h	a	h	a	h	h	a	a	b	h	h	h	a	a	h	h	h	h	h	h	h	a	a	h	b	h	h	h	a	a	b	h	h	a	h	h	b	h	h	b	a	b	h	h	b	h	b	h	h
S9_22823492	h	h	h	h	b	h	h	h	h	b	b	b	b	h	h	b	a	a	a	b	h	b	a	a	h	b	h	h	h	a	a	b	h	h	b	a	b	h	b	a	h	h	a	h	a	h	h	a	h
S5_6444558	a	a	a	a	a	h	a	a	h	a	h	b	h	a	a	h	a	a	a	a	a	a	a	a	h	h	a	a	a	a	a	a	h	a	h	a	b	h	a	a	a	a	a	a	a	a	a	a	h
S6_33257867	h	a	h	h	a	a	a	b	h	h	a	h	h	b	b	b	b	a	a	h	a	b	a	h	a	b	a	h	h	h	b	h	h	b	a	h	h	a	b	a	a	h	a	b	a	a	h	a	a
S7_32243483	b	h	b	b	h	b	h	h	h	h	h	h	h	a	a	h	h	b	b	b	h	h	b	h	b	b	h	h	h	a	b	h	h	h	h	b	b	h	h	b	h	h	h	h	h	h	h	h	h
S2_27308455	h	a	h	a	h	a	h	h	h	a	h	h	h	a	h	h	h	b	h	h	h	h	h	h	h	h	h	b	h	a	h	h	h	a	h	h	b	h	h	h	h	b	h	h	b	h	b	h	h
S1_36083495	h	h	a	a	h	h	b	a	a	a	h	b	h	a	a	h	h	h	h	h	h	h	h	h	a	h	a	h	a	a	h	a	a	h	a	h	a	a	h	h	h	a	h	a	h	a	h	h	h
S7_27154964	b	h	h	b	h	b	h	a	h	h	h	h	h	a	a	h	h	b	b	h	h	h	b	h	b	h	h	h	h	a	b	h	h	h	h	b	b	h	h	b	h	h	h	h	h	h	h	h	h
S6_26782130	a	h	a	a	h	a	a	b	a	a	h	a	a	a	a	h	a	a	a	a	a	a	a	a	h	h	h	a	a	a	a	a	h	h	a	a	a	a	a	a	h	a	a	h	a	a	a	a	a
S8_29349755	h	b	b	b	a	h	b	b	h	a	a	h	b	h	h	h	a	b	h	a	h	h	h	h	a	h	h	a	h	h	h	a	h	h	b	b	h	h	h	h	h	h	h	h	a	b	h	a	h
S3_15405165	h	h	a	a	b	h	h	h	h	h	b	h	h	b	b	a	b	h	b	b	a	h	h	a	h	a	h	h	b	b	h	b	h	h	a	b	h	b	h	h	a	b	b	h	h	h	h	a	h
S3_31406157	b	h	a	a	b	h	h	h	a	a	h	h	h	b	b	a	b	h	b	b	a	h	a	h	h	a	h	h	b	b	b	b	a	a	a	b	b	b	a	h	a	h	h	h	h	h	h	h	b
S1_28071114	a	b	h	a	b	a	h	a	a	h	a	h	h	a	a	a	a	a	a	a	a	h	a	a	a	a	h	h	a	a	a	h	a	b	a	a	a	a	a	a	h	a	h	a	b	h	a	h	h
S4_25336093	h	a	h	h	h	h	b	h	h	a	b	b	h	h	a	h	h	a	h	h	a	a	a	h	b	a	h	a	h	h	h	a	h	a	h	h	b	h	h	h	h	h	a	h	h	h	b	a	a
S3_2019755	a	b	h	a	a	a	a	h	h	a	a	a	a	a	a	h	a	h	a	a	h	h	a	h	a	h	h	a	a	a	h	h	h	a	h	a	h	a	a	a	h	a	a	h	h	h	a	h	h
S1_40821596	a	h	h	a	h	a	a	a	a	h	a	a	h	a	a	a	a	a	a	a	a	h	a	a	a	a	a	a	a	a	a	h	a	h	a	a	a	a	a	a	a	a	a	a	b	h	a	h	h
S3_288580	a	b	h	a	a	a	a	h	h	a	h	a	a	a	a	h	a	b	a	a	h	h	a	h	a	h	h	a	a	a	h	h	h	a	h	a	h	a	a	a	h	a	a	h	h	h	a	h	h
S9_23479147	a	a	a	a	a	h	a	a	a	a	a	a	a	a	a	a	a	a	a	a	a	a	a	a	h	h	h	a	a	a	a	a	h	a	a	a	a	h	a	a	h	a	a	a	a	a	a	a	a
S1_19637328	b	b	h	a	b	h	h	a	a	h	h	b	h	a	a	h	h	h	b	b	h	b	h	h	h	a	h	h	a	a	h	h	a	b	h	a	a	a	h	h	h	a	b	a	a	h	h	b	b
S1_19248614	a	b	h	a	b	a	a	a	a	h	a	h	h	a	a	a	a	a	a	a	a	b	a	a	h	a	h	h	a	a	a	h	a	b	h	a	a	a	a	a	h	a	h	a	h	h	a	h	h
S7_35524770	b	b	b	h	h	h	h	h	h	h	h	h	h	h	a	h	h	b	b	b	h	h	b	b	h	b	h	h	h	h	b	h	b	h	h	b	b	h	b	b	h	h	h	h	h	h	h	h	h
S1_4350975	a	a	h	b	a	h	h	b	h	a	h	a	b	b	b	a	a	a	h	b	a	a	b	a	h	b	h	h	b	b	a	h	b	a	h	h	h	b	a	h	a	h	a	b	h	h	h	a	b
S2_42127298	h	a	h	a	h	h	h	a	h	h	h	h	a	a	h	h	h	b	b	b	a	h	a	h	b	h	h	h	a	a	h	a	h	a	h	h	h	h	a	b	a	b	h	h	b	a	b	h	h
S1_50485622	h	b	h	a	b	h	b	h	a	h	h	b	b	a	a	b	b	h	a	b	b	b	b	a	a	b	h	h	a	h	a	h	a	b	h	h	h	a	a	h	h	a	h	a	b	a	b	h	b
S3_39102316	b	h	a	h	b	h	h	a	a	h	h	h	h	h	b	h	b	h	b	h	a	h	a	h	h	a	h	h	b	b	b	b	a	a	a	h	b	h	a	h	a	h	h	h	h	b	h	h	b
S4_26915083	h	a	h	h	h	h	h	h	h	a	b	b	h	h	a	h	h	a	h	h	a	h	a	h	b	a	h	a	h	h	h	a	h	a	h	h	b	h	h	h	h	h	a	h	a	h	b	a	a
S1_29732426	a	b	h	a	b	a	h	a	a	h	a	h	b	a	a	a	a	a	a	a	a	h	a	a	a	a	h	h	a	a	a	h	a	b	a	a	a	a	a	a	h	a	h	a	h	a	a	h	h
S2_38480028	h	a	h	a	h	h	h	a	-	h	h	h	a	a	h	h	h	b	h	h	h	h	a	h	b	h	h	h	a	a	b	h	h	a	h	h	a	h	h	b	a	b	h	h	b	h	b	h	h
S3_9441826	h	a	a	a	b	h	h	h	h	h	b	h	h	b	b	a	b	b	b	b	a	h	h	h	h	a	h	h	b	b	h	h	h	h	a	b	b	b	h	h	a	b	b	h	-	h	h	a	h
S7_10482392	b	h	a	b	h	b	h	a	h	h	b	a	h	a	h	h	h	b	b	h	h	a	b	h	b	h	h	h	h	a	h	h	h	a	h	h	b	h	h	b	h	h	h	b	h	h	h	h	h
S3_46701908	b	h	a	h	b	h	b	a	a	h	h	h	h	h	b	h	b	h	b	h	a	h	a	h	a	h	h	b	b	b	b	b	a	a	a	a	b	h	a	b	a	h	h	h	h	b	b	h	b
S9_130569	h	a	h	h	h	h	b	a	b	b	b	h	h	b	h	b	a	h	h	b	h	h	a	h	a	h	h	b	a	a	a	h	h	h	h	h	a	h	b	h	b	b	a	a	a	h	h	b	h
S6_9638504	h	b	h	h	b	a	h	b	a	h	a	a	a	a	a	a	h	h	a	h	b	a	b	h	b	a	h	h	h	h	a	h	a	a	b	b	a	h	h	b	a	b	b	a	b	h	a	b	a
S6_36326614	a	h	a	a	a	a	a	h	a	a	h	h	a	a	a	h	a	a	a	a	a	a	a	a	h	h	h	a	a	a	a	a	a	h	a	a	a	a	a	a	a	a	a	h	a	a	a	a	a
S3_1224437	a	b	h	a	a	a	a	h	h	a	a	a	a	a	a	h	a	h	a	a	h	h	a	h	a	h	h	a	a	a	h	h	h	a	h	a	a	a	a	a	h	a	a	h	b	h	a	h	h
S1_25883047	h	a	a	a	a	h	h	a	a	a	h	h	a	a	a	h	h	h	h	h	h	h	h	h	a	a	a	a	a	a	h	a	a	a	a	a	a	a	h	h	a	a	h	a	a	a	h	h	h
S1_29854267	a	b	h	a	b	a	h	a	a	h	a	h	b	a	a	a	a	a	a	a	a	h	a	a	a	a	h	h	a	a	a	h	a	b	a	a	a	a	a	a	h	a	h	a	h	h	a	h	h
S4_9228797	h	b	a	b	h	h	a	h	h	b	a	h	a	h	h	h	h	h	h	a	h	h	h	h	a	a	h	h	h	h	a	b	b	b	h	b	a	h	h	h	h	a	b	h	a	h	a	b	b
S1_37927744	a	h	h	a	h	a	a	a	a	h	a	a	h	a	a	a	a	a	a	a	a	h	a	a	a	a	a	a	a	a	a	h	a	h	a	a	a	a	a	a	a	a	h	a	h	h	a	h	h
S1_4951603	h	b	h	a	b	a	a	a	h	h	a	a	h	h	h	h	a	h	a	h	h	h	a	h	h	a	h	h	a	h	h	b	a	b	h	a	a	a	h	a	b	h	h	a	h	h	a	h	h
S4_26735476	h	a	h	h	h	h	h	h	h	a	b	b	h	h	a	h	h	a	h	h	a	h	a	h	b	a	h	a	h	h	h	a	h	a	h	h	b	h	h	h	h	h	a	h	a	h	b	a	a
S3_989012	h	a	a	a	b	h	h	h	h	b	b	b	b	b	b	a	b	a	h	b	a	a	h	h	h	a	h	h	b	b	h	h	h	b	a	a	h	b	h	a	h	b	b	h	a	h	a	a	h
S5_11813604	h	a	h	b	a	h	a	a	a	h	a	a	h	a	h	h	a	h	h	h	h	b	h	h	a	a	a	h	h	a	h	h	a	a	h	a	a	h	b	h	h	h	h	a	a	a	h	h	h
S2_26646113	h	a	h	a	h	a	h	h	h	h	h	b	h	a	h	h	h	b	h	h	h	h	h	h	h	h	h	b	h	a	h	h	h	a	b	h	b	h	h	h	h	b	h	h	h	h	b	h	h
S9_10147082	a	h	a	a	a	a	a	h	a	a	a	a	a	a	a	a	a	a	a	a	a	a	a	a	h	h	h	a	a	a	a	a	h	a	a	a	h	h	a	a	a	a	a	h	a	a	a	a	a
S3_31820689	b	h	a	h	b	h	h	h	a	a	h	h	h	b	b	a	b	h	b	b	a	h	a	h	h	a	h	h	b	b	b	b	a	a	a	b	b	b	a	h	a	h	h	h	b	h	h	h	b
S4_21610296	a	a	a	h	a	a	a	h	a	h	a	a	a	a	h	h	h	h	h	a	h	a	b	a	a	h	a	h	h	a	a	b	h	a	a	h	a	a	a	h	a	a	h	h	b	a	a	h	h
S4_28183181	a	b	a	h	h	h	h	h	h	b	a	a	a	h	b	h	h	b	h	a	b	h	b	h	a	b	h	b	h	h	h	b	h	b	a	h	a	h	a	h	a	a	b	h	b	a	a	h	b
S3_3214969	h	a	a	a	b	h	h	h	h	h	b	h	b	b	b	a	b	h	h	b	a	h	h	h	h	a	h	h	b	b	h	h	h	b	a	h	h	b	h	h	a	b	b	h	a	h	h	a	h
S5_39702227	h	a	h	b	h	b	h	a	h	h	a	a	b	a	h	h	h	a	h	h	b	b	h	a	a	a	h	h	a	a	h	a	h	h	b	h	h	h	h	a	b	h	h	a	b	a	h	b	a
S3_19155505	h	h	a	a	b	h	h	h	h	a	b	h	h	b	b	a	b	h	b	b	a	h	a	a	h	a	h	h	b	b	h	b	h	h	a	b	h	b	a	h	a	b	b	h	h	h	h	h	b
S6_18240881	h	h	a	a	h	a	a	h	a	h	h	a	h	a	a	h	a	h	a	a	h	h	a	a	b	h	h	h	a	a	h	a	h	h	h	a	a	a	h	a	h	h	a	h	h	h	a	h	h
S3_9365647	h	a	a	a	b	a	h	h	h	h	b	h	h	b	b	a	b	h	b	b	a	h	h	h	h	a	h	h	b	b	h	h	h	h	a	b	h	b	h	h	a	b	b	h	a	h	h	a	h
S7_21221881	b	h	h	b	h	b	b	a	h	h	b	b	h	a	a	h	h	b	b	h	h	h	b	h	b	h	h	h	h	a	b	h	h	h	h	b	b	h	h	b	h	h	h	h	h	h	h	h	h
S3_34246183	b	h	a	h	b	h	h	a	a	a	h	h	h	h	b	a	b	h	b	h	a	h	a	h	h	a	h	h	b	b	b	b	a	a	a	b	b	b	a	h	a	h	h	h	h	h	h	h	b
S8_3528219	b	h	b	b	a	h	a	h	a	a	a	a	a	h	a	h	h	h	b	h	h	b	b	a	a	h	a	a	h	a	a	a	a	h	h	h	h	a	h	h	a	h	h	a	a	a	h	h	a
S4_32234755	a	h	a	h	h	h	h	h	h	b	h	a	h	h	b	a	h	b	h	a	b	h	b	h	a	b	h	h	h	h	h	b	h	h	a	h	h	h	a	h	a	a	b	h	h	a	b	h	h
S6_25910470	h	a	h	h	a	h	a	b	h	a	a	h	h	b	b	b	b	h	a	h	a	b	a	b	a	b	a	h	h	h	b	h	h	b	a	h	h	a	h	a	b	h	a	b	h	a	h	a	h
S4_32775580	a	h	a	h	a	h	h	h	h	b	h	a	h	h	b	a	h	b	h	a	b	h	h	h	a	b	h	h	h	h	h	b	h	h	a	h	b	h	a	a	a	a	b	h	h	a	h	h	h
S1_42793493	h	h	h	a	h	h	h	a	a	h	h	h	h	a	a	h	h	h	h	h	h	b	a	a	a	h	h	h	a	a	a	h	a	h	h	h	a	a	a	h	a	a	h	a	b	h	h	b	b
S2_29182548	h	a	h	a	h	a	h	a	a	h	a	h	a	a	h	h	h	b	h	h	h	a	a	h	h	h	h	b	h	a	h	h	h	a	a	h	b	h	h	h	h	b	h	h	b	a	b	h	a
S1_44536461	a	b	a	a	h	a	h	a	a	a	a	h	h	a	a	h	a	a	a	a	a	a	a	a	a	h	a	a	a	a	a	a	a	h	a	a	a	a	a	a	h	a	a	a	a	a	a	a	a
S2_32078110	h	a	h	a	h	a	h	h	h	h	h	h	h	a	h	h	h	b	h	h	h	h	h	h	b	h	h	b	h	a	b	h	h	a	h	h	b	h	h	h	h	b	h	h	b	h	b	h	h
S2_14378305	h	a	a	a	h	a	a	b	h	h	a	h	h	a	a	h	b	b	h	h	h	h	h	h	h	a	h	h	b	a	h	h	h	a	h	b	b	h	h	h	h	b	h	a	h	h	h	h	b
S2_40922298	h	a	h	a	h	h	h	a	b	h	h	h	a	a	h	h	h	b	b	b	h	h	a	h	b	h	h	h	a	a	b	h	h	a	h	h	h	h	a	b	a	b	h	h	b	a	b	b	h
S7_22194703	b	h	h	b	h	b	h	a	h	h	b	a	h	a	a	h	h	h	b	h	h	a	b	h	b	h	h	h	h	a	b	h	h	h	h	b	b	h	h	b	h	h	h	h	h	h	h	h	h
S8_29388016	h	b	b	b	a	h	b	b	h	a	a	b	b	h	h	h	a	h	h	a	h	h	h	h	a	h	h	a	h	h	h	a	h	h	b	b	h	h	h	h	h	h	h	h	a	b	h	a	h
S6_29535877	h	a	h	h	a	a	a	h	h	h	a	h	h	b	b	h	b	h	a	h	a	b	a	b	a	h	a	h	h	h	b	h	h	h	a	h	h	a	b	a	h	h	a	h	h	a	h	a	h
S6_36444950	h	h	h	a	b	b	b	a	h	h	h	a	h	a	a	a	a	h	b	h	b	a	h	h	h	a	h	h	h	h	a	b	h	a	h	h	b	b	a	a	b	h	b	a	h	b	h	b	b
S1_17321676	h	b	h	a	b	a	a	a	a	h	a	h	h	a	a	a	a	a	a	a	a	h	a	a	h	a	h	h	a	a	a	h	a	b	h	a	a	a	a	a	h	a	h	a	h	h	a	h	h
S4_14115390	a	a	a	h	a	a	a	h	a	h	a	a	a	a	h	h	h	h	h	a	a	a	h	h	a	a	a	h	h	a	a	h	h	a	a	b	a	a	a	h	a	a	h	h	h	a	a	h	h
S2_39167336	h	a	h	a	h	h	h	a	b	h	h	h	a	a	h	h	h	b	h	h	h	h	a	h	b	h	h	h	a	a	b	h	h	a	h	h	h	h	h	b	a	b	h	h	b	h	b	h	h
S9_25873019	a	h	a	b	h	a	h	h	h	b	b	b	h	a	h	b	a	a	a	a	h	a	a	a	a	h	a	a	h	a	a	h	a	h	b	a	h	a	h	a	a	a	a	h	a	h	h	a	h
S4_15516195	a	a	a	h	a	a	a	h	a	h	a	a	a	a	h	h	h	h	h	a	a	a	b	h	a	h	a	h	h	a	a	h	h	a	a	b	a	a	a	h	a	a	h	h	h	a	a	h	h
S3_41618779	b	h	a	h	b	h	h	a	a	h	h	h	h	h	b	h	b	h	b	h	a	h	a	h	h	h	h	h	b	b	b	b	a	a	a	h	b	h	a	h	a	h	h	h	h	b	h	h	b
S8_23075079	h	h	b	b	a	b	b	b	h	a	a	a	h	a	h	b	a	h	b	a	h	h	b	h	h	h	h	a	h	h	h	a	h	h	b	h	h	h	a	h	h	b	h	h	a	h	a	a	h
S8_12641643	b	h	b	b	h	b	h	b	a	a	a	a	h	a	h	b	h	b	b	h	h	h	b	a	h	h	h	a	h	h	h	a	a	h	h	h	b	h	a	h	a	h	h	h	a	h	a	h	h
S3_46335530	b	h	a	h	b	h	h	a	a	h	h	h	h	h	b	h	b	h	b	h	a	h	a	h	a	h	h	b	b	b	b	b	a	a	a	a	b	h	a	b	a	h	h	h	b	b	h	h	b
S2_19022141	h	a	a	a	h	a	a	h	a	h	a	h	h	a	a	h	a	h	a	a	h	h	a	h	a	a	h	h	a	a	h	a	h	a	h	a	h	a	h	a	h	h	a	h	h	h	a	h	a
S1_39887562	h	h	a	a	h	h	b	a	a	a	h	b	h	a	a	h	h	h	h	h	h	h	h	h	a	b	a	h	a	a	h	a	a	h	a	h	a	a	h	h	h	a	h	a	h	a	h	h	h
S9_5790992	h	h	h	h	a	h	h	h	a	a	a	a	a	a	h	a	b	b	h	h	h	h	b	b	h	a	h	a	h	b	b	h	h	h	h	b	h	a	a	h	h	h	b	h	h	a	h	h	h
S1_45717480	h	b	h	a	b	h	b	a	a	h	h	b	b	a	a	b	h	h	h	h	b	b	b	a	a	b	h	h	a	h	a	h	a	b	h	h	a	a	a	h	a	a	h	a	b	h	h	b	b
S2_18635326	h	a	a	a	h	a	a	h	a	b	a	h	h	a	a	h	a	a	a	a	h	h	a	h	a	a	h	h	a	a	h	a	h	a	a	a	a	a	h	a	h	h	a	h	a	h	a	h	a
S3_10630691	h	a	a	a	b	h	h	h	h	h	b	h	h	b	b	a	b	h	b	b	a	h	h	h	h	a	h	h	b	b	h	h	h	h	a	b	h	b	h	h	a	b	b	h	a	h	h	a	h
S9_32267361	a	a	a	a	a	h	a	a	a	a	a	a	a	a	a	h	a	a	a	a	a	a	a	a	h	h	h	a	a	a	a	a	h	a	h	a	a	h	a	a	h	a	a	a	a	a	a	a	a
S1_4333405	h	b	h	a	h	a	a	a	h	h	a	a	a	a	a	h	a	a	a	a	a	a	a	a	h	a	h	h	a	a	h	h	a	b	h	a	a	a	a	a	h	h	a	a	a	h	a	h	a
S6_1358040	h	b	h	a	b	a	a	h	a	h	h	a	h	h	a	a	a	a	a	h	h	h	a	h	h	a	a	a	a	a	h	a	a	h	h	a	a	a	a	a	h	a	a	h	h	h	a	a	a
S2_35282492	h	a	h	a	h	h	h	a	b	h	h	h	a	a	h	h	h	b	h	h	h	h	a	h	b	h	h	h	a	a	b	h	h	a	h	h	h	h	h	b	a	b	h	h	b	h	b	h	h
S2_12885308	h	a	a	a	h	a	a	h	a	h	a	a	h	a	a	h	a	h	a	a	h	h	a	h	a	a	h	h	a	a	h	a	h	a	h	a	a	a	h	a	h	h	a	a	h	h	a	h	h
S6_30490596	a	h	a	a	h	h	h	h	h	a	h	b	h	a	a	h	a	a	a	a	a	a	a	a	h	h	h	a	a	a	a	a	a	h	h	a	h	h	a	a	h	a	a	h	a	h	a	a	a
S2_30897176	h	a	h	a	h	a	h	h	h	h	h	h	h	a	h	h	h	b	h	h	h	h	h	h	h	h	h	b	h	a	h	h	h	a	h	h	b	h	h	h	h	b	h	h	b	h	b	h	h
S2_35424849	h	a	h	a	h	h	h	a	b	h	h	h	a	a	h	h	h	h	h	h	h	h	a	h	b	h	h	h	a	a	b	h	a	a	h	h	a	h	h	b	a	b	h	h	b	h	b	a	h
S2_37189974	h	a	h	a	h	h	h	a	b	h	h	h	a	a	h	h	h	h	h	h	h	h	a	h	b	h	h	h	a	a	b	h	h	a	h	h	b	h	h	b	a	b	h	h	b	h	b	h	h
S4_14780429	a	a	a	h	a	a	a	h	a	h	a	a	a	a	h	h	h	h	h	a	a	a	h	h	a	a	a	h	h	a	a	h	h	a	a	b	a	a	a	h	a	a	h	h	h	a	a	h	h
S9_25470832	a	h	a	h	h	h	h	h	h	h	b	b	h	a	h	b	a	a	a	a	h	a	a	a	h	b	h	a	h	a	a	h	h	h	b	a	h	h	h	a	h	a	a	h	a	h	h	a	h
S3_31731322	b	h	a	h	b	h	h	h	a	a	h	h	h	b	b	a	b	h	b	b	a	h	a	h	h	a	h	h	b	b	b	b	a	a	a	b	b	b	a	h	a	h	h	h	h	h	h	h	b
S8_25604590	h	h	b	b	a	b	b	b	h	a	a	h	b	a	h	h	a	b	b	a	h	h	b	h	h	h	h	a	h	h	h	a	h	h	b	h	b	h	a	h	h	b	h	h	a	h	a	a	h
S7_26519829	b	h	h	b	h	b	h	a	h	h	b	h	h	a	a	h	h	b	b	h	h	h	b	h	b	h	h	h	h	a	b	h	h	h	h	b	b	h	h	b	h	h	h	h	h	h	h	h	h
S3_43643116	b	h	a	h	b	h	h	a	a	h	h	h	h	h	b	h	b	h	b	h	a	h	a	h	h	h	h	h	b	b	b	b	a	a	a	h	b	h	a	h	a	h	h	h	h	b	h	h	b
S2_32466157	h	a	a	h	a	h	h	h	a	h	a	a	a	a	h	h	a	a	h	a	a	a	h	a	a	h	a	h	h	h	h	a	a	a	h	a	h	h	h	a	h	a	h	a	h	h	h	a	h
S7_31560734	b	h	b	b	h	b	h	h	h	b	h	h	h	a	a	h	h	b	b	b	h	b	b	h	b	b	h	h	h	a	b	h	h	h	h	b	b	h	h	b	h	h	h	h	h	h	h	h	h
S9_24343498	a	a	a	a	a	h	a	a	a	a	a	a	a	a	a	a	a	a	a	a	a	a	a	a	h	h	h	a	a	a	a	a	h	a	a	a	a	h	a	a	h	a	a	a	a	a	a	a	a
S4_18040309	h	b	h	a	h	h	a	a	h	h	a	a	h	h	h	a	a	h	a	h	h	h	a	h	a	a	h	h	a	h	h	h	h	b	h	a	a	h	h	a	h	h	h	a	h	h	a	h	h
S8_18897636	h	h	b	b	a	h	h	h	h	a	a	a	h	a	h	h	h	h	b	a	h	h	b	a	a	h	h	a	h	h	h	a	a	a	h	h	h	a	a	h	a	b	h	a	a	a	a	h	h
S2_35544516	h	a	h	a	h	h	h	a	b	h	h	h	a	a	h	h	h	b	h	h	h	h	a	h	b	h	h	h	a	a	b	h	h	a	h	h	h	h	h	b	a	b	h	h	b	h	b	h	h
S3_32109950	b	h	a	h	b	b	h	h	a	a	h	h	h	b	b	a	b	h	b	b	a	h	a	h	h	a	h	h	b	b	b	b	a	a	a	b	b	b	a	h	a	h	h	h	h	h	h	h	b
S4_21625032	a	a	a	h	a	a	a	h	a	h	a	a	a	a	h	h	h	h	h	a	h	a	b	a	a	h	a	h	h	a	a	a	h	a	a	h	a	a	a	b	a	a	h	h	h	a	a	a	h
S4_21528853	h	b	h	a	b	h	b	h	a	h	h	b	b	a	a	b	b	h	a	b	b	b	b	a	a	b	h	h	a	h	a	h	a	b	h	h	a	a	a	h	h	a	h	a	b	a	b	h	b
S9_2671954	a	h	a	a	a	a	a	h	a	a	a	h	a	a	a	a	a	a	a	a	a	a	a	a	h	h	h	a	a	a	a	a	h	a	a	a	h	h	a	a	a	a	a	h	a	h	a	a	a
S7_28268466	b	h	h	b	h	b	h	a	h	h	h	h	h	a	a	h	h	b	b	b	h	h	b	h	b	b	h	h	h	a	b	h	h	h	h	b	b	h	h	b	h	h	h	h	h	h	h	h	h
S7_33554843	b	h	b	b	h	h	h	h	h	h	h	h	h	a	a	h	h	b	b	b	h	h	b	b	b	b	h	h	h	h	b	h	h	h	h	b	b	h	h	b	h	h	h	h	h	h	h	h	h
S5_948686	h	a	a	a	a	a	a	a	a	b	a	a	a	a	a	a	a	h	a	a	a	a	a	a	a	a	a	h	a	a	h	h	a	a	a	a	a	a	h	a	a	a	h	a	-	a	a	a	h
S1_684439	b	b	h	a	h	a	a	a	b	h	a	a	a	a	a	h	a	h	a	a	h	h	a	a	b	a	h	h	a	a	h	h	a	b	h	a	a	a	a	a	h	h	a	a	h	h	a	h	a
S2_20224638	h	a	a	a	h	a	a	b	h	h	h	h	h	a	a	h	h	h	h	h	h	h	h	h	h	h	h	b	h	a	h	h	h	a	h	h	b	h	h	h	h	b	h	h	h	h	b	h	h
S9_29252496	a	h	a	h	h	a	h	h	h	h	b	h	h	a	h	h	a	a	a	a	h	a	a	a	a	h	a	a	h	a	a	h	a	h	b	a	h	a	h	a	a	a	a	h	a	h	h	a	h
S4_35197330	a	a	a	h	a	a	h	h	h	h	h	a	a	a	h	a	h	h	h	a	h	a	h	a	a	h	a	h	h	a	a	h	h	a	a	h	h	a	a	h	a	a	h	h	h	a	h	a	h
S6_36285282	h	a	h	b	a	a	a	h	h	h	a	h	h	b	b	h	b	h	a	h	a	b	h	h	a	h	a	h	h	h	b	a	h	h	h	h	a	a	b	b	a	h	a	h	h	a	h	a	a
S6_18653773	h	a	h	h	a	b	a	h	h	a	h	h	h	b	b	h	h	h	a	h	a	b	a	b	a	h	a	h	h	h	b	h	h	h	a	h	h	a	h	a	h	h	a	h	h	a	b	a	h
S9_243082	h	a	h	h	h	h	b	a	b	b	b	h	h	b	h	b	a	h	h	b	h	h	a	h	a	h	h	b	a	a	a	h	h	h	h	a	a	h	b	h	b	b	a	a	b	h	h	b	h
S4_28172008	h	a	h	h	h	h	h	h	h	a	b	b	h	h	a	h	h	a	h	h	a	h	a	h	b	a	h	a	h	h	h	a	h	a	h	b	b	h	h	h	h	h	a	h	a	h	b	h	a
S6_17900325	h	h	h	h	h	h	b	a	h	h	a	h	h	a	a	a	h	h	h	h	b	a	b	a	h	a	b	h	h	h	a	h	h	a	h	h	h	b	h	b	a	h	b	a	b	b	a	b	h
S2_19037407	h	a	a	a	h	a	a	h	a	h	a	h	h	a	a	h	a	h	a	a	h	h	a	h	a	a	h	h	a	a	h	a	h	a	h	a	h	a	h	a	h	h	a	h	h	h	a	h	a
S3_41555292	b	h	a	h	b	h	h	a	a	h	h	h	h	h	b	h	b	h	b	h	a	h	a	h	h	h	h	h	b	b	b	b	a	a	a	h	b	h	a	h	a	h	h	h	h	b	h	h	b
S6_11985581	h	h	h	h	h	h	b	a	h	h	a	h	h	a	a	a	h	h	a	h	b	a	b	h	h	h	b	h	h	h	a	h	h	a	h	b	h	b	h	b	a	h	b	a	h	b	a	b	h
S2_26733438	h	a	h	a	h	a	h	h	h	h	h	h	h	a	h	h	h	b	h	h	h	h	h	h	h	h	h	b	h	a	h	h	h	a	h	h	b	h	h	h	h	b	h	h	h	h	b	h	h
S3_10818516	h	a	a	a	b	h	h	h	h	h	b	h	h	b	b	a	b	h	b	b	a	b	h	h	h	a	h	h	b	b	h	h	h	h	a	b	h	b	h	h	a	b	b	h	a	h	h	a	h
S3_3689694	h	a	a	a	b	h	h	h	h	h	b	h	b	b	b	a	b	h	h	b	a	h	h	h	h	a	h	h	b	b	h	h	h	b	a	h	-	b	h	h	a	b	b	h	a	h	h	a	h
S9_31667387	a	a	a	a	a	h	a	a	a	a	a	a	a	a	a	h	a	a	a	a	a	a	a	a	h	h	h	a	a	a	a	a	a	a	h	a	a	h	a	a	h	a	a	a	a	a	a	a	a
S5_20923167	h	a	h	b	h	b	h	a	h	h	a	a	b	a	h	b	a	a	h	h	h	b	h	h	h	a	a	h	h	a	h	a	h	a	b	a	h	b	b	h	b	h	h	a	a	a	h	h	h
S8_23023263	a	a	a	a	a	h	h	h	a	a	a	a	a	a	a	h	a	a	a	a	a	a	a	a	h	a	a	a	a	a	a	a	h	h	h	a	a	h	a	a	h	a	a	h	a	h	a	a	a
S3_35669603	b	h	a	h	b	a	h	a	a	h	h	h	h	h	b	a	b	h	b	h	a	h	a	h	h	a	h	h	b	b	b	b	a	a	a	b	-	h	a	h	a	h	h	h	h	h	h	h	b
S7_24735235	b	h	h	b	h	b	h	a	h	b	b	h	h	a	a	h	h	b	b	h	h	h	b	h	b	h	h	h	h	a	b	h	h	h	h	b	b	h	h	b	h	h	h	h	a	h	h	h	h
S1_33838859	a	b	h	a	b	a	h	a	a	h	a	h	b	a	a	a	a	a	a	a	a	h	a	a	a	a	a	h	a	a	a	h	a	b	a	a	a	a	a	a	h	a	h	a	h	h	a	h	h
S6_30118465	a	h	a	a	h	h	h	h	h	a	h	h	h	a	a	h	a	a	a	a	a	a	a	a	h	h	h	a	a	a	a	a	h	h	h	a	a	h	a	a	h	a	a	h	a	h	a	a	a
S9_30793355	h	h	a	h	b	h	h	h	h	b	b	h	b	h	a	b	a	a	a	h	h	h	a	a	h	b	h	h	h	a	a	b	h	h	b	a	a	h	h	a	h	h	h	h	a	a	h	a	h
S5_1213180	h	h	a	a	a	h	a	a	h	h	h	h	h	a	a	h	a	h	a	a	h	b	a	a	h	h	a	h	a	a	h	h	h	a	h	a	b	h	h	a	a	a	h	a	h	a	a	a	h
S6_26619225	h	a	h	h	a	h	a	b	h	h	a	h	h	b	b	b	b	h	a	h	a	b	a	b	a	b	a	h	h	h	b	h	h	b	a	h	h	a	h	a	b	h	a	b	h	a	h	a	h
S4_30356906	h	h	h	h	h	h	h	h	h	a	h	b	h	h	a	b	h	h	h	h	a	h	a	h	b	a	h	a	h	h	h	a	h	a	b	h	b	h	h	h	h	h	a	h	a	h	h	h	a
S2_39296176	h	a	h	a	h	h	h	a	b	a	h	h	a	a	h	h	h	b	h	h	h	h	a	h	b	h	h	h	a	a	b	h	h	a	h	h	h	h	h	b	a	b	h	h	b	h	b	h	h
S5_41364520	h	a	h	b	h	b	b	a	h	h	a	a	b	a	h	h	h	h	h	b	b	b	a	a	a	a	h	h	h	a	h	a	h	h	b	h	h	h	h	a	b	h	h	a	a	a	h	b	a
S9_25850932	a	h	a	h	h	a	h	h	h	h	b	b	h	a	h	b	a	a	a	a	h	a	a	a	a	h	a	a	h	a	a	h	a	h	b	a	h	a	h	a	a	a	a	h	a	h	h	a	h
S5_38836873	h	a	h	b	h	b	h	a	h	h	a	a	b	a	h	h	a	a	h	h	b	b	h	a	a	a	h	h	a	a	h	a	h	h	b	h	h	h	h	h	b	h	h	a	h	a	h	b	a
S7_29319556	b	h	h	b	h	b	h	h	h	h	h	h	h	a	a	h	h	b	b	b	h	h	b	h	b	b	h	h	h	a	b	h	h	h	h	b	h	h	h	b	h	h	h	h	b	h	h	h	h
S4_5418164	h	a	h	a	h	a	b	h	h	a	b	h	h	h	a	h	h	a	h	h	h	h	h	a	h	b	h	a	h	a	h	a	h	a	a	a	b	h	a	h	a	h	a	h	a	a	b	h	a
S6_35514800	h	a	h	h	a	a	a	h	h	h	a	h	h	b	b	h	b	h	a	h	a	b	h	h	a	h	a	h	h	h	b	a	b	h	a	h	h	a	b	h	a	h	a	h	h	a	h	a	a
S5_31080721	h	a	h	b	a	b	h	a	h	h	a	a	b	a	h	b	a	a	h	h	h	b	h	a	h	a	a	h	h	a	h	a	h	a	b	h	h	b	b	h	b	h	h	a	a	h	h	b	h
S4_28580114	h	a	h	h	h	h	h	h	h	a	b	b	h	h	a	h	h	a	h	h	a	b	a	h	b	a	h	a	h	h	h	a	h	a	b	h	b	h	h	h	h	h	a	h	a	h	b	h	a
S2_28930776	h	a	h	a	h	a	h	h	h	h	h	h	h	a	h	h	h	b	h	h	h	h	h	h	h	h	h	b	h	a	h	h	h	a	a	h	b	h	h	h	h	b	h	h	b	h	b	h	h
S7_29606758	b	h	h	b	h	b	h	h	h	h	h	h	h	a	a	h	h	h	b	b	h	h	b	h	b	b	h	h	h	a	b	h	h	h	h	b	b	h	h	b	h	h	h	h	h	h	h	h	h
S4_25368463	h	b	h	a	h	b	a	a	h	h	a	a	h	h	h	a	a	h	a	h	h	h	a	h	a	h	h	h	a	h	h	h	a	b	h	a	a	h	h	a	h	h	h	a	a	h	a	h	h
S7_15089370	b	h	a	b	h	h	h	a	h	h	h	a	h	a	a	h	h	b	b	h	h	a	h	h	b	h	b	h	h	a	h	h	h	a	h	h	b	h	h	b	h	h	h	b	h	h	h	h	h
S8_24587482	h	a	h	b	a	b	b	b	b	a	a	a	h	a	h	b	a	h	b	a	h	b	b	h	h	h	h	a	h	a	a	a	h	h	b	h	h	h	a	b	h	h	h	h	a	h	a	a	h
S4_27261060	h	b	h	h	h	a	h	h	h	b	a	a	h	h	b	h	h	h	h	h	b	h	b	h	a	b	h	b	h	h	h	b	h	b	a	h	a	h	h	h	h	a	b	h	b	h	a	b	b
S4_29989196	a	b	a	h	h	h	h	h	h	b	h	a	h	h	b	a	h	b	h	a	b	h	b	h	a	b	h	h	h	h	h	b	h	h	a	h	a	h	a	h	a	a	b	h	h	a	a	h	h
S6_33153854	h	b	h	h	b	h	h	h	a	h	b	a	a	a	a	h	a	h	b	h	b	a	b	h	b	h	b	h	h	h	a	h	a	h	h	h	a	h	a	b	b	h	b	h	h	h	h	b	b
S1_37239539	h	h	a	a	h	h	h	a	a	a	h	h	h	a	a	h	h	h	h	a	h	h	h	h	a	h	a	h	a	a	h	a	a	h	a	h	a	a	h	h	h	a	h	a	b	a	h	h	h
S9_32749313	a	a	a	a	a	h	h	a	a	a	a	a	a	a	a	h	a	a	a	a	a	a	a	a	h	h	h	a	a	a	a	a	h	a	h	a	a	h	a	a	h	a	a	a	a	a	a	a	a
S8_27093429	h	b	b	b	a	b	b	b	h	a	a	h	b	a	h	h	a	h	b	a	h	h	b	h	a	h	h	a	h	h	h	a	h	h	b	a	b	h	h	h	h	h	h	h	a	b	a	a	h
S9_11695594	a	h	a	h	a	a	a	h	h	h	h	h	a	h	a	h	a	a	h	a	h	h	a	a	h	b	h	a	h	a	a	h	a	a	a	a	a	b	h	a	h	a	a	h	a	a	h	a	h
S7_21357090	b	h	h	b	h	b	h	a	b	b	b	h	h	a	a	h	h	b	b	h	h	h	b	h	b	h	h	h	h	a	b	h	h	h	h	b	b	h	h	b	h	h	h	h	h	h	h	a	h
S6_32382677	a	h	a	a	h	a	a	h	a	a	h	a	a	a	a	h	a	a	a	a	a	a	a	a	h	h	h	a	a	a	a	a	a	h	a	a	a	a	a	a	h	a	a	h	a	a	a	a	a
S7_19417479	b	h	h	b	h	b	h	a	h	h	b	a	h	a	h	h	h	b	b	h	h	h	b	h	b	h	h	h	h	a	b	h	h	h	a	h	b	h	h	b	h	h	h	h	h	h	h	h	h
S9_33199663	a	a	a	a	a	a	h	a	a	a	h	a	a	a	a	h	a	a	a	a	a	a	a	a	h	h	h	a	a	a	a	a	h	a	h	a	a	h	a	a	h	a	a	a	a	a	a	a	a
S9_18066846	a	h	a	a	a	a	a	h	a	a	a	a	a	a	a	a	a	a	a	a	a	a	a	a	h	b	h	a	a	a	a	a	h	a	a	a	a	h	a	a	h	a	a	h	b	a	a	a	a
S1_19891997	h	a	a	a	a	h	h	a	a	a	h	h	a	a	a	h	h	h	b	h	h	h	h	h	a	a	a	a	a	a	h	a	a	a	a	a	a	a	h	h	a	a	h	a	a	a	h	h	h
S3_48171237	b	h	a	b	b	h	b	a	h	h	h	h	h	h	b	h	b	h	h	h	a	h	a	h	a	h	h	b	b	b	b	b	a	a	a	a	h	a	a	b	h	h	h	b	h	b	b	h	b
S5_7239301	h	a	a	b	a	h	a	a	a	h	h	a	a	a	h	h	a	h	h	a	b	b	h	h	a	a	a	h	b	a	h	h	h	a	h	a	a	h	b	h	h	h	b	a	a	a	h	h	b
S1_28706866	h	a	a	a	a	h	b	a	a	a	h	b	a	a	a	h	h	h	h	h	h	b	h	h	a	a	a	a	a	a	h	a	a	a	a	a	a	a	h	h	a	a	b	a	a	a	h	b	h
S7_31068436	b	h	h	b	h	b	h	h	h	h	h	h	h	a	a	h	h	b	b	b	h	h	b	h	b	b	h	h	h	a	b	h	h	h	h	b	b	h	h	b	h	h	h	h	b	h	h	h	h
S3_30775390	b	h	a	a	b	h	h	h	a	a	h	h	h	b	b	a	b	h	b	b	a	h	a	h	h	a	h	h	b	b	b	b	h	a	a	b	b	b	a	h	a	h	h	h	b	h	b	h	b
S3_13524276	h	a	a	a	b	h	h	h	h	b	b	h	h	b	b	a	b	b	b	b	a	h	h	h	h	a	h	h	b	b	h	b	h	h	a	b	h	b	h	h	a	b	b	h	a	h	h	a	h
S3_31959490	b	h	a	h	b	h	h	h	a	a	h	h	h	b	b	a	b	a	b	b	a	h	a	h	h	a	h	h	b	b	b	b	a	a	a	b	b	b	a	h	a	h	h	h	h	h	h	h	b
S6_33238488	h	h	h	h	h	h	h	a	a	h	h	a	a	a	a	a	a	h	b	h	b	a	b	h	h	a	h	h	h	h	a	h	a	a	h	h	a	h	a	b	h	h	b	a	h	h	h	b	b
S5_7049577	h	a	a	h	a	h	a	a	h	h	h	h	b	a	h	h	a	h	h	a	h	h	h	h	h	h	a	h	h	a	h	h	b	a	h	a	h	h	h	h	h	h	h	a	a	a	h	h	h
S8_31396838	h	b	b	h	a	h	b	h	h	a	a	h	b	h	h	h	h	h	h	a	h	a	h	h	a	h	h	a	h	h	h	h	h	h	b	b	h	h	h	h	h	h	h	h	a	b	h	a	h
S9_28965789	a	h	a	h	h	a	h	h	h	h	b	h	h	a	h	h	a	a	a	a	h	a	a	a	a	h	a	a	h	a	a	h	a	h	b	a	h	a	h	a	a	a	a	h	a	h	h	a	h
S4_33260013	h	h	h	h	h	h	h	h	h	a	h	b	h	h	a	b	h	h	h	h	a	h	h	h	b	a	h	a	h	h	h	a	h	a	b	h	h	h	h	h	h	h	a	h	a	h	h	b	a
S1_44650359	h	h	b	b	a	b	b	b	h	a	a	a	h	a	h	b	a	h	b	a	h	h	b	h	a	h	h	a	h	h	h	a	a	a	b	h	h	a	a	h	a	b	h	a	a	a	a	a	h
S9_7120911	a	h	a	a	a	a	a	h	a	a	a	h	a	a	a	a	a	a	a	a	a	a	a	a	h	h	h	a	a	a	a	a	a	a	a	a	h	h	a	a	a	a	a	h	a	h	a	a	a
S3_49477302	h	a	a	a	h	a	a	a	a	a	a	a	a	a	h	a	a	h	a	a	h	h	a	h	a	a	a	h	a	h	h	h	a	a	a	a	a	a	a	a	a	a	a	a	b	h	a	b	h
S2_12991103	h	a	a	a	h	a	a	h	a	a	a	a	h	a	a	h	a	h	a	a	h	h	a	h	a	a	h	h	a	a	h	a	h	a	a	a	h	a	h	a	h	h	a	a	b	h	a	h	h
S1_30895331	a	b	h	a	b	a	h	a	a	h	a	h	b	a	a	a	a	a	a	a	a	h	a	a	a	a	h	h	a	a	a	h	a	b	a	a	h	a	a	a	h	a	h	a	h	h	a	a	a
S4_11498281	h	a	h	h	h	h	b	h	h	a	b	h	h	h	a	h	h	h	h	h	h	h	h	a	b	b	h	a	h	a	h	a	a	a	h	a	b	h	h	h	h	h	a	h	a	a	b	a	a
S1_38997982	h	h	a	a	h	h	b	a	a	a	h	b	h	a	a	h	h	h	h	h	h	h	h	h	a	b	a	h	a	a	h	a	a	h	a	h	a	a	h	h	h	a	h	a	h	a	h	h	h
S4_5367752	h	h	h	a	h	a	a	a	a	h	a	a	h	h	h	a	a	h	a	h	h	h	a	h	a	a	a	h	a	h	h	h	a	h	a	a	a	a	h	a	h	h	h	a	h	h	a	h	h
S1_21586955	a	b	a	a	b	a	a	a	a	b	a	h	h	a	a	a	a	a	a	a	a	h	a	a	h	a	h	h	a	a	a	h	a	b	h	a	a	a	a	a	h	a	h	a	h	h	a	h	b
S6_30755887	h	a	h	h	a	a	a	b	h	h	a	h	h	b	b	b	b	h	a	h	a	-	a	h	a	b	a	h	h	h	b	h	h	b	a	h	h	a	b	a	b	h	a	b	h	a	h	a	a
S4_28661616	h	a	h	h	h	h	h	h	h	a	b	b	h	h	a	h	h	a	h	h	a	h	a	h	b	a	h	a	h	h	h	a	h	a	b	h	b	h	h	h	h	h	a	h	a	h	b	h	a
S5_1999427	h	h	a	b	a	b	a	a	h	h	b	h	h	a	h	b	a	h	h	a	b	b	h	h	h	b	h	b	b	h	b	h	b	a	h	a	h	h	b	h	a	h	b	a	h	a	h	h	b
S7_23315445	b	h	h	b	h	b	h	a	h	h	b	h	h	a	a	h	h	b	b	h	h	a	b	h	b	h	h	h	h	a	b	h	h	h	h	b	b	h	h	b	h	h	h	h	h	h	h	h	h
S7_33000527	b	h	b	b	h	h	h	h	h	h	h	h	h	a	a	h	h	b	b	b	h	b	b	b	b	b	h	h	h	h	b	h	h	h	h	b	b	h	h	b	h	h	h	h	a	h	h	h	h
S7_30242417	b	h	h	b	h	b	h	h	h	h	h	h	h	a	a	h	h	b	b	b	h	h	b	h	b	b	h	h	h	a	b	h	h	h	h	b	b	h	h	b	h	h	h	h	h	h	h	h	h
S7_33820478	b	h	b	b	h	h	h	h	h	h	h	h	h	h	a	h	h	b	b	b	h	h	b	b	b	b	h	h	h	h	b	h	h	h	h	b	b	h	b	b	h	h	h	h	h	h	h	h	h
S3_34990963	b	h	a	h	b	h	h	a	a	a	h	h	h	h	b	a	b	h	b	h	a	h	a	h	h	a	h	h	b	b	b	b	a	a	a	b	b	h	a	h	a	h	h	h	-	h	h	h	b
S1_25328115	h	b	h	a	b	h	h	a	a	a	h	b	h	a	a	h	h	h	b	h	h	b	h	h	h	a	h	h	a	a	h	h	a	b	a	a	a	a	h	h	h	a	b	a	b	h	h	b	b
S5_3146512	a	h	a	a	a	h	a	a	h	a	h	h	h	a	a	h	a	a	a	a	a	a	a	a	h	h	a	a	a	a	a	a	h	a	h	a	h	h	a	a	a	a	a	a	a	a	a	a	a
S2_13129150	h	a	a	a	h	a	a	h	a	h	a	a	h	a	a	h	a	h	a	a	h	h	a	h	a	a	h	h	a	a	h	a	h	a	h	a	a	a	h	a	h	h	a	a	h	h	a	h	h
S3_3237450	h	a	a	a	b	h	h	h	h	h	b	h	b	b	b	a	b	h	h	b	a	h	h	h	h	a	h	h	b	b	h	h	h	b	a	h	h	b	h	h	a	b	b	h	a	h	h	a	h
S8_22196882	h	h	b	b	a	h	h	h	h	a	a	a	h	a	h	h	a	h	b	a	h	h	b	h	a	h	h	a	h	h	h	a	a	a	h	h	h	a	a	h	a	b	h	a	a	a	a	a	h
S1_42023784	a	a	a	a	h	a	h	a	h	a	a	a	h	a	h	a	a	a	a	a	a	a	a	h	h	h	a	a	a	h	h	a	a	a	a	a	a	a	a	a	h	h	a	a	a	a	a	a	a
S8_19103146	h	h	b	b	a	b	b	b	h	a	a	a	h	a	h	b	h	b	b	a	h	h	b	a	h	h	h	a	h	h	h	a	h	h	b	h	h	h	a	h	h	b	h	h	a	h	a	h	h
S8_29470165	h	b	b	h	a	h	b	h	h	a	a	a	b	h	h	h	a	b	h	a	h	h	h	h	a	h	h	a	h	h	h	a	h	h	b	b	a	h	h	a	h	h	h	h	a	b	h	a	h
S8_12545158	b	h	b	b	h	h	h	h	a	a	a	a	h	a	h	h	h	b	b	h	h	h	b	a	a	h	h	a	h	h	h	a	a	a	h	h	h	a	a	h	a	h	h	a	a	a	a	h	h
S9_120072	h	a	h	h	h	h	b	a	b	h	b	a	h	b	h	b	a	h	h	b	h	h	a	h	a	h	h	b	a	a	a	h	h	h	h	h	a	h	b	a	b	b	a	a	h	b	h	b	h
S2_42189517	h	a	h	a	h	h	h	a	h	h	h	h	a	a	h	h	h	b	h	b	a	h	a	h	b	h	h	h	a	a	h	h	h	a	h	h	h	h	a	b	a	b	h	h	b	a	b	h	h
S7_32361601	b	h	b	b	h	b	h	h	h	h	h	h	h	a	a	h	h	h	b	b	h	h	b	b	b	b	h	h	h	h	b	h	h	h	h	b	b	h	h	b	h	h	h	h	h	h	h	h	h
S8_26378189	h	h	h	b	a	b	b	b	h	a	a	h	h	a	b	h	a	h	b	a	h	h	b	h	h	h	h	a	h	a	a	a	h	h	b	h	a	h	a	h	h	a	h	h	a	h	a	a	h
S5_41711005	h	a	h	b	h	b	b	a	h	h	a	a	b	a	h	h	h	a	h	b	b	b	a	a	a	a	h	h	h	a	h	a	h	h	b	h	a	h	h	a	b	h	h	a	b	a	h	h	a
S3_37487516	b	h	a	h	b	h	h	a	a	h	h	h	h	h	b	h	b	h	b	h	a	h	a	h	h	a	h	h	b	b	b	b	a	a	a	h	b	h	a	h	a	h	h	h	b	h	h	b	b
S1_28488186	h	b	h	a	b	h	b	a	a	h	h	b	h	a	a	h	h	h	h	h	h	b	h	h	a	a	h	h	a	a	h	h	a	b	a	a	a	a	h	h	h	a	b	a	h	h	h	b	b
S1_40001997	h	h	a	a	h	h	b	a	a	a	h	b	h	a	a	h	h	h	h	h	h	h	a	h	a	b	a	h	a	a	h	a	a	h	a	h	a	a	h	h	h	a	h	a	h	a	h	h	h
S2_14259332	h	a	a	a	h	a	a	h	a	h	a	h	h	a	a	h	a	h	a	a	h	h	a	h	a	a	h	a	a	a	h	a	h	a	h	a	a	a	h	a	h	h	a	a	h	h	a	h	h
S1_40417500	h	h	a	a	h	h	b	a	a	a	h	b	h	a	a	h	h	h	h	h	h	h	h	h	a	b	a	h	a	a	h	a	a	h	a	h	a	a	h	h	h	a	h	a	h	a	h	h	b
S4_17507860	h	b	h	a	h	h	a	a	h	a	a	a	h	h	h	a	a	a	a	h	h	h	a	h	a	a	h	h	a	h	h	h	h	b	a	a	a	h	h	a	h	h	h	a	b	h	a	h	h
S8_21447100	h	h	b	b	a	b	b	b	h	a	a	a	h	a	h	b	a	b	b	a	h	h	b	h	a	h	h	a	h	h	h	a	a	a	b	h	h	a	a	h	a	b	h	a	a	a	a	h	h
S5_13167200	a	a	a	a	a	h	h	a	h	a	a	a	h	a	a	h	a	a	a	a	a	a	a	a	h	a	a	a	a	a	a	a	h	a	h	a	h	h	a	a	a	a	a	a	a	a	a	a	a
S2_11321629	a	a	a	a	a	a	a	h	b	a	a	a	a	a	a	a	b	h	b	h	a	a	h	a	h	a	a	a	b	a	a	h	a	a	a	b	h	h	a	h	a	h	h	a	a	a	h	a	h
S4_13301356	h	b	h	a	h	h	a	a	h	a	a	a	h	h	h	a	a	h	a	h	h	h	a	h	a	a	h	h	a	h	h	h	h	b	h	a	a	h	h	a	h	h	a	a	h	b	a	a	h
S7_18924764	b	h	h	b	h	b	h	a	h	h	b	a	h	a	h	h	h	b	b	h	h	h	b	h	b	h	h	h	h	a	b	h	h	h	h	h	b	h	h	b	h	h	h	h	b	h	h	h	h
S4_19790238	h	a	h	h	h	h	b	b	b	a	b	b	h	h	a	h	h	h	h	h	a	h	a	h	b	h	h	a	h	h	h	a	a	a	b	h	b	h	h	a	h	h	a	b	a	h	b	a	a
S1_35177895	h	b	a	a	b	h	b	a	a	a	h	b	b	a	a	h	h	h	h	h	h	b	h	h	a	h	a	h	a	a	h	a	a	b	a	h	a	a	h	h	h	a	b	a	b	a	h	b	b
S8_22490499	a	a	a	a	a	h	h	h	a	a	a	a	a	a	a	h	a	a	a	a	a	a	a	a	h	a	a	a	a	a	a	a	h	h	h	a	a	h	a	a	h	a	a	h	a	h	a	a	a
S8_22028685	a	a	a	a	a	h	h	h	a	a	a	a	a	a	a	h	a	a	a	a	a	a	a	a	h	a	a	a	a	a	a	a	h	h	h	a	a	h	a	a	h	a	a	h	a	h	a	a	a
S8_21688283	h	h	b	b	a	b	b	b	h	a	a	a	h	a	h	b	a	b	b	a	h	h	b	h	a	h	h	a	h	h	h	a	h	a	b	h	h	h	a	h	h	b	h	h	a	a	a	h	h
S1_21156253	a	b	h	a	b	a	a	a	a	h	a	h	h	a	a	a	a	a	a	a	a	h	a	a	h	a	h	h	a	a	a	h	a	b	h	a	a	a	a	a	h	a	h	a	h	h	a	h	h
S8_31707784	h	h	h	h	a	h	b	h	a	a	a	h	h	a	h	h	h	a	h	a	h	a	h	h	a	h	h	a	h	a	a	h	h	h	b	b	a	h	h	h	h	a	h	h	a	h	h	a	h
S4_12196276	h	a	h	h	h	h	b	h	h	a	b	h	h	h	a	h	h	h	h	h	h	h	b	a	b	b	h	a	h	a	h	a	a	a	b	a	b	b	h	h	h	h	a	b	a	a	b	a	a
S4_32691074	h	h	h	h	h	h	h	h	h	a	h	b	h	h	a	b	h	a	h	h	a	h	h	h	b	a	h	a	h	h	h	a	h	a	b	h	h	h	h	h	h	h	a	h	a	h	h	h	a
S2_1779166	h	h	a	h	h	a	a	b	h	a	a	a	b	a	a	a	b	h	h	a	b	h	h	h	h	a	h	h	b	a	h	a	h	h	h	b	a	h	h	h	h	b	h	h	a	h	h	a	b
S3_8581618	h	a	a	a	b	h	h	h	h	h	b	h	h	b	b	a	b	h	b	b	a	h	h	h	h	a	h	h	b	b	h	h	h	h	a	b	h	b	h	h	a	b	b	h	a	h	h	a	h
S9_4473266	a	h	a	a	a	a	a	h	a	a	a	h	a	a	a	a	a	a	a	a	a	a	a	a	h	h	h	a	a	a	a	a	h	a	a	a	h	h	a	a	a	a	a	h	a	h	a	a	a
S8_17577232	h	h	b	b	a	b	b	b	h	a	a	a	h	a	h	b	h	b	b	a	h	h	b	a	h	h	h	a	h	h	h	a	h	h	b	h	b	h	a	h	h	b	h	h	a	h	a	h	h
S3_14124611	h	a	a	a	b	h	h	h	h	h	b	h	h	b	b	a	b	h	b	b	a	h	h	h	h	a	h	h	b	b	h	b	h	h	a	b	b	b	h	h	a	b	b	h	a	h	h	a	h
S8_16609054	h	h	b	b	a	h	h	h	b	-	a	a	h	a	h	h	h	h	b	a	h	h	b	a	a	h	h	a	h	h	h	a	a	a	h	h	b	a	a	h	a	b	h	a	a	a	a	h	h
S7_673696	h	h	a	b	h	h	b	a	h	a	h	a	b	a	h	a	a	h	h	h	h	h	a	h	b	h	h	h	h	a	h	a	a	a	h	h	b	h	h	a	h	b	h	b	h	h	b	h	h
S4_34731896	h	h	h	h	h	h	a	h	a	a	h	b	h	h	a	b	h	a	h	h	a	h	h	h	b	a	h	a	h	h	h	a	h	h	b	h	a	h	h	h	h	h	a	h	a	h	h	h	a
S5_34097398	h	a	h	b	a	b	h	a	h	h	a	a	b	a	h	b	a	a	h	h	h	b	h	a	h	a	a	h	h	a	h	a	h	a	b	h	h	b	b	h	b	h	h	a	a	a	h	b	h
S4_28488752	h	a	h	h	h	h	h	h	h	a	b	b	h	h	a	h	h	a	h	h	a	h	a	h	b	a	h	a	h	h	h	a	h	a	b	h	b	h	h	h	h	h	a	h	a	h	b	h	a
S9_23469440	a	h	a	h	h	h	h	h	h	h	b	b	h	a	h	b	a	a	a	a	h	a	a	a	h	b	h	a	h	a	a	h	h	h	b	a	b	h	h	a	h	a	a	h	a	h	h	a	h
S9_25188631	a	h	a	h	h	a	h	h	h	h	b	b	h	a	h	b	a	a	a	a	h	a	a	a	a	h	a	a	h	a	a	h	a	h	b	a	a	a	h	a	a	a	a	h	a	h	h	a	h
S9_31971450	a	a	a	a	a	h	a	a	a	a	a	a	a	a	a	h	a	a	a	a	a	a	a	a	h	h	h	a	a	a	a	a	h	a	h	a	a	h	a	a	h	a	a	a	a	a	a	a	a
S4_35086914	a	h	a	a	h	h	h	a	h	h	a	a	h	h	h	a	a	h	a	a	h	h	a	h	a	h	h	a	a	h	h	h	a	a	a	a	a	h	a	a	a	a	h	a	h	a	a	a	a
S3_900316	h	a	a	a	b	h	h	h	h	b	b	b	b	b	b	a	b	a	h	b	a	a	h	h	h	a	h	h	b	b	h	h	h	b	a	a	h	b	h	h	h	b	b	h	a	h	a	a	h
S7_11087436	h	h	a	h	h	h	a	a	h	h	h	a	h	a	h	h	a	h	h	h	h	a	h	h	h	h	h	h	h	a	h	h	h	a	h	h	h	h	h	h	h	h	h	h	h	h	h	h	h
S5_37388788	h	a	h	b	h	b	h	a	b	h	a	a	b	a	h	h	a	a	h	h	b	b	h	a	a	a	h	h	h	a	h	a	h	h	b	h	h	b	b	h	b	h	h	a	h	a	h	b	a
S4_31123647	a	h	a	h	h	h	h	h	h	b	h	a	h	h	b	a	b	b	h	a	b	h	b	h	a	b	h	h	h	h	h	b	h	h	a	h	a	h	a	h	a	a	b	h	h	a	h	a	h
S3_31849834	b	h	a	h	b	h	h	h	a	a	h	h	h	b	b	a	b	h	b	b	a	h	a	h	h	a	h	h	b	b	b	b	a	a	a	b	b	b	a	h	a	h	h	h	h	h	h	h	b
S2_40460819	h	a	h	a	h	h	h	a	b	h	h	h	a	a	h	h	h	h	h	h	h	h	a	h	b	h	h	h	a	a	h	h	h	a	h	h	h	h	a	b	a	b	h	h	b	a	b	h	h
S4_29757877	a	b	a	h	h	h	h	h	h	b	h	a	h	h	b	a	h	h	h	a	b	h	b	h	a	b	h	b	h	h	h	b	h	h	a	h	a	h	a	h	a	a	b	h	b	a	a	h	b
S3_46880014	b	h	a	a	b	h	b	a	a	h	h	h	h	h	b	h	b	h	h	h	a	a	a	h	a	h	h	b	b	b	b	b	a	a	a	a	b	h	a	b	a	h	h	h	h	b	b	h	b
S7_3774155	h	h	a	b	h	h	b	a	h	a	h	a	b	a	h	a	a	h	b	h	h	a	h	h	b	h	b	h	h	a	h	h	h	a	h	h	b	h	h	h	h	b	h	b	a	h	b	h	h
S4_31884105	h	h	h	h	h	h	h	h	h	a	h	b	h	h	a	b	h	a	h	h	a	h	-	h	b	a	h	a	h	h	h	a	h	a	b	h	h	h	h	h	h	h	a	h	a	h	h	h	a
S2_40831507	h	a	h	a	h	h	h	a	b	h	h	h	a	a	h	h	h	b	b	b	h	h	a	h	b	h	h	h	a	a	h	h	h	a	h	h	h	h	a	b	a	b	h	h	b	a	b	h	h
S5_35675458	h	a	h	b	a	b	h	a	h	h	a	a	b	a	h	b	a	a	h	h	b	b	h	a	h	a	a	h	h	a	h	a	h	h	h	h	h	b	b	h	b	h	h	a	a	a	h	b	a
S3_9555758	h	a	a	a	b	h	h	h	h	h	b	h	h	b	b	a	b	h	b	b	a	b	h	h	h	a	h	h	b	b	h	h	h	h	a	b	h	b	h	h	a	b	b	h	a	h	h	a	h
S5_15363081	a	a	a	b	a	b	h	a	h	h	a	a	b	a	h	b	a	a	h	a	a	b	h	h	h	a	a	h	h	a	h	a	b	a	b	a	h	b	b	h	b	h	a	a	a	a	h	h	a
S2_27005373	h	a	h	a	h	a	h	h	h	h	h	h	h	a	h	h	h	h	h	h	h	h	h	h	h	h	h	b	h	a	h	h	h	a	h	h	b	h	h	h	h	b	h	h	h	h	b	a	h
S5_39152437	h	a	h	b	h	b	h	a	h	h	a	a	b	a	h	h	a	a	h	h	b	b	h	a	a	a	h	h	a	a	h	a	h	h	b	h	h	h	h	h	b	h	h	a	h	a	h	b	a
S3_14570064	h	h	a	a	h	h	h	h	h	h	h	h	h	h	h	h	h	h	a	h	h	h	a	h	h	h	h	h	h	h	h	h	h	h	h	h	h	h	h	h	h	a	h	h	a	h	h	h	h
S3_8231788	h	a	a	a	b	h	h	h	b	h	b	h	h	b	b	a	b	h	b	b	a	h	h	h	h	a	h	h	b	b	h	h	h	h	a	b	h	b	h	h	a	b	b	h	a	h	h	a	h
S7_19449858	b	h	h	b	h	b	h	a	a	h	b	a	h	a	h	h	h	b	b	h	h	h	b	h	b	h	h	h	h	a	b	h	h	h	a	h	b	h	h	b	h	h	h	h	h	h	h	h	h
S7_1330547	h	h	a	b	h	h	b	a	h	a	h	a	b	a	h	a	a	h	h	h	b	h	h	h	b	h	h	h	h	a	h	a	a	a	h	h	b	h	h	a	h	b	h	b	h	h	b	h	h
S2_28128907	h	a	h	a	h	a	h	h	h	h	h	h	h	a	h	h	h	h	h	h	h	h	h	h	h	h	h	b	h	a	h	h	h	a	h	h	b	h	h	h	h	b	h	h	b	h	b	h	h
S1_17548041	h	a	a	a	a	h	h	a	a	a	h	h	a	a	a	h	h	h	b	h	h	h	h	h	a	a	a	a	a	a	h	a	a	a	a	a	a	a	h	h	a	a	h	a	a	a	h	h	h
S1_34874773	h	b	h	a	b	h	b	a	a	h	h	b	b	a	a	h	h	h	h	h	h	b	h	h	a	h	a	h	a	a	h	h	a	b	a	h	a	a	h	h	h	a	b	a	h	h	h	b	b
S3_31009250	b	h	a	a	b	h	h	h	a	a	h	a	h	b	b	a	b	h	b	b	a	h	a	h	h	a	h	h	b	b	b	b	a	a	a	b	b	b	a	h	a	h	h	h	h	h	h	h	b
S7_7916162	h	h	a	b	h	h	h	a	h	h	h	a	h	a	h	h	h	h	b	h	h	a	h	h	b	h	b	h	h	a	h	h	h	a	h	h	b	h	h	b	h	h	h	b	b	h	b	h	h
S9_3274187	h	h	h	h	a	h	h	h	a	a	a	a	h	a	h	a	b	h	h	h	h	h	b	h	h	a	h	a	h	b	b	h	h	h	h	b	h	a	a	h	a	h	b	h	h	a	h	h	h
S5_4511374	h	h	a	b	a	b	a	a	h	h	b	h	h	a	h	b	a	h	h	a	b	b	h	h	h	b	h	h	b	a	h	h	b	a	b	a	a	b	b	h	a	h	b	a	a	a	h	h	b
S7_21515445	b	h	h	b	h	b	h	a	h	h	b	h	h	a	a	h	h	h	b	h	h	h	b	h	b	h	h	h	h	a	b	h	h	h	a	b	b	h	h	b	h	h	h	h	h	h	h	h	h
S1_48066636	h	b	h	a	b	a	b	h	a	h	h	b	b	a	a	b	h	h	a	h	b	b	b	a	a	b	h	h	a	h	a	h	a	b	h	h	h	a	a	h	h	a	h	a	b	h	h	b	b
S9_31102396	a	a	a	a	a	h	a	a	a	a	a	a	a	a	a	h	a	a	a	a	a	a	a	a	h	h	h	a	a	a	a	a	h	a	h	a	a	h	a	a	h	a	a	a	a	a	a	a	a
S7_618922	h	h	a	b	h	h	b	a	h	a	h	a	b	a	h	a	a	h	h	h	h	a	h	h	b	h	h	h	h	a	h	a	a	a	h	h	b	h	h	a	h	b	h	b	h	h	b	h	h
S1_38840782	h	h	a	a	h	h	b	a	a	a	h	b	h	a	a	h	h	h	h	h	h	h	h	h	a	b	a	h	a	a	h	a	a	h	a	h	a	a	h	h	h	a	h	a	h	a	h	h	b
S3_30165014	b	h	a	a	b	h	h	h	a	a	b	h	h	b	b	a	b	h	b	b	a	h	a	h	h	a	h	h	b	b	b	b	a	a	a	b	b	b	a	h	a	h	h	h	h	h	h	h	b
S7_14773175	b	h	a	b	h	h	h	a	h	h	h	a	h	a	h	h	h	b	b	h	h	a	h	h	b	h	b	h	h	a	h	h	h	a	h	h	b	h	h	b	h	h	h	b	b	h	h	h	h
S6_2005858	h	b	h	a	b	a	a	h	a	a	h	a	h	h	a	h	a	a	a	h	h	h	a	h	h	a	a	a	a	a	h	a	a	h	h	a	a	a	a	a	h	a	a	h	h	h	a	a	a
S1_33040302	a	b	h	a	b	a	h	a	a	h	a	h	b	a	a	a	a	a	a	a	a	h	a	a	a	a	a	h	a	a	a	h	a	b	a	a	a	a	a	a	h	a	h	a	h	h	a	b	h
S9_28796535	a	a	a	a	a	h	a	a	a	a	a	a	a	a	a	h	a	a	a	a	a	a	a	a	h	h	h	a	a	a	a	a	a	a	a	a	a	h	a	a	h	a	a	a	a	a	a	a	a
S3_40000483	b	h	a	h	b	h	h	a	a	h	h	h	h	h	b	h	b	h	b	h	a	h	a	h	h	a	h	h	b	b	b	b	a	a	a	h	b	h	a	h	a	h	h	h	h	b	h	h	b
S5_21878050	h	a	h	b	h	b	h	a	h	h	a	a	b	a	h	b	a	a	h	h	h	b	h	h	h	a	a	h	h	a	h	a	a	a	b	a	h	b	b	h	b	h	h	a	a	a	h	h	h
S7_24624636	b	h	h	b	h	b	h	a	h	h	b	h	h	a	a	h	h	b	b	h	h	h	b	h	b	h	h	h	h	a	b	h	h	h	h	b	b	h	h	b	h	h	h	h	h	h	h	h	h
S2_18913416	h	a	a	a	h	a	a	h	a	h	a	h	h	a	a	h	a	h	a	a	h	h	a	h	a	a	h	h	a	a	h	a	h	a	h	a	h	a	h	a	h	h	a	h	h	h	a	h	a
S5_12167025	h	a	h	b	a	h	a	a	a	h	a	a	h	a	h	h	a	h	h	h	h	b	h	h	a	a	a	h	h	a	h	h	a	a	h	a	a	h	b	h	h	h	h	a	a	a	h	h	h
S8_20261873	h	h	b	b	a	h	h	a	h	a	a	a	h	a	h	h	a	h	b	a	h	h	b	a	a	h	h	a	h	h	h	a	a	a	h	h	h	a	a	h	a	b	h	a	a	a	a	h	h
S1_36835389	h	h	a	a	h	h	b	a	a	a	h	b	h	a	a	h	h	h	h	h	h	h	h	h	a	h	a	h	a	a	h	a	a	h	a	h	a	a	h	h	h	a	h	a	a	a	h	h	h
S5_10605949	a	a	a	a	a	h	h	a	h	a	a	a	h	a	a	h	a	a	a	a	a	a	a	a	h	a	a	a	a	a	a	a	h	a	h	a	h	h	a	a	a	a	a	a	a	a	a	a	a
S7_29935159	b	h	h	b	h	b	h	h	h	h	h	h	h	a	a	h	h	b	b	b	h	h	b	h	b	b	h	h	h	a	b	h	h	h	h	b	b	h	h	b	h	h	h	h	h	h	h	h	h
S5_31936146	h	a	h	b	a	b	h	a	h	h	a	a	b	a	h	b	a	a	h	h	h	b	h	a	h	a	a	h	h	a	h	a	h	a	b	h	h	b	b	h	b	h	h	a	a	a	h	b	h
S3_46742284	b	h	a	h	b	h	b	a	a	b	h	h	h	h	b	h	b	h	b	h	a	h	a	h	a	h	h	b	b	b	b	b	a	a	a	a	b	h	a	b	a	h	h	h	h	b	b	h	b
S6_36178910	h	a	h	b	a	a	a	h	b	h	a	h	h	b	b	h	b	h	a	h	a	b	h	h	a	h	a	h	h	h	b	a	h	h	h	h	a	a	b	b	a	h	a	h	h	a	h	a	a
S3_43620909	a	h	b	h	a	h	h	b	b	h	h	h	h	h	a	h	a	h	a	h	b	h	b	h	h	h	h	h	a	a	a	a	b	b	b	h	a	h	b	h	b	h	h	h	h	a	h	h	a
S1_43694147	h	h	h	a	h	h	h	a	a	h	h	h	h	a	a	h	h	h	h	h	b	b	b	a	a	h	h	h	a	h	a	h	a	h	h	h	a	a	a	h	a	a	h	a	b	h	h	b	b
S7_26041184	b	h	h	b	h	b	h	a	b	h	b	a	h	a	a	h	h	h	b	h	h	h	b	a	b	h	h	h	h	a	b	h	h	h	h	b	b	h	h	b	h	h	h	h	h	h	h	h	h
S5_27226670	h	a	h	b	a	b	h	a	h	h	a	a	b	a	h	b	a	a	h	h	h	b	h	a	h	a	a	h	h	a	h	a	h	a	b	a	h	b	b	h	b	h	h	a	a	a	h	b	h
S6_510349	h	b	a	b	b	a	h	b	a	b	b	h	b	h	a	h	h	a	a	h	h	h	h	h	b	a	h	a	h	h	h	h	b	h	b	b	a	a	h	b	h	h	h	b	a	h	h	h	a
S5_31025381	h	a	h	b	a	b	h	a	h	h	a	a	b	a	h	b	a	a	h	h	h	b	h	a	h	a	a	h	h	a	h	a	h	a	b	h	h	b	b	h	b	h	h	a	a	a	h	b	h
S3_39052348	b	h	a	h	b	h	h	a	a	h	h	h	h	h	b	h	b	h	b	h	a	h	a	h	h	a	h	h	b	b	b	b	a	a	a	h	b	h	a	h	a	h	h	h	h	b	h	h	b
S2_3609482	h	a	a	a	h	a	a	b	a	a	a	a	b	a	a	h	a	h	a	a	h	h	-	b	a	a	h	h	a	a	h	a	h	a	h	a	a	a	h	a	h	b	a	a	h	h	a	h	h
S3_10504081	h	a	a	a	b	h	h	h	h	h	b	h	h	b	b	a	b	h	b	b	a	h	h	h	h	a	h	h	b	b	h	h	h	h	a	b	h	b	h	h	a	b	b	h	a	h	h	a	h
S3_33564878	b	h	a	h	b	h	h	a	a	a	h	h	h	b	b	a	b	h	b	b	a	h	a	h	h	a	h	h	b	b	b	b	a	a	a	b	b	b	a	h	a	h	h	h	a	h	h	h	b
S5_9383861	a	a	a	a	a	h	h	a	h	a	a	h	h	a	a	h	a	a	a	a	a	a	a	a	h	a	a	a	a	a	a	a	h	a	h	a	h	h	a	a	a	a	a	a	a	a	a	a	a
S9_622089	h	a	h	h	h	h	b	a	b	b	b	h	h	b	h	b	a	h	h	b	h	h	a	h	a	h	h	b	a	a	a	h	h	h	h	a	a	h	b	h	b	b	a	a	h	h	a	b	h
S2_37028853	h	a	h	a	h	h	h	a	b	h	h	h	a	a	h	h	h	b	h	h	h	h	a	h	b	h	h	h	a	a	b	h	a	a	h	h	h	h	h	b	a	b	h	h	b	h	b	h	h
S5_35718215	h	a	h	b	a	b	h	a	h	h	a	a	b	a	h	b	a	a	h	h	b	b	h	a	h	a	a	h	h	a	h	a	h	h	b	h	h	b	b	h	b	h	h	a	a	a	h	b	a
S4_28629597	h	a	h	h	h	h	h	h	h	a	b	b	h	h	a	h	h	a	h	h	a	h	a	h	b	a	h	a	h	h	h	a	h	a	b	h	b	h	h	h	h	h	a	h	a	h	b	h	a
S7_31546753	b	h	b	b	h	b	h	h	h	h	h	h	h	a	a	h	h	b	b	b	h	h	b	h	b	b	h	h	h	a	b	h	h	h	h	b	b	h	h	b	h	h	h	h	h	h	h	h	h
S4_13906578	h	a	h	h	h	h	b	h	h	a	b	b	h	h	a	h	h	h	h	h	h	h	h	a	b	b	h	a	h	h	h	a	a	a	h	a	b	h	h	h	h	h	a	h	a	a	b	a	a
S2_40142642	h	a	h	a	h	h	h	a	b	h	h	h	a	a	h	h	h	b	h	h	h	a	a	h	b	h	h	h	a	a	h	h	b	a	h	h	a	h	h	b	a	b	h	h	b	a	b	a	a
S6_29909856	h	a	h	h	a	a	a	a	a	a	a	a	h	b	b	h	b	h	a	h	a	b	a	b	a	h	a	h	h	h	b	h	a	a	a	h	h	a	b	a	h	h	a	h	h	a	h	a	h
S4_24005720	a	a	a	h	a	a	a	h	a	h	a	a	a	a	a	h	h	h	h	a	h	a	b	a	a	h	a	h	h	a	a	h	h	a	a	h	a	a	a	h	a	a	h	a	b	a	a	h	b
S2_15048437	h	a	a	a	h	a	a	h	a	b	a	h	h	a	a	h	a	a	a	a	h	h	a	h	a	a	h	h	a	a	h	a	h	a	h	a	h	a	h	a	h	h	a	a	h	h	a	h	a
S7_6331159	h	h	a	a	h	a	a	a	h	h	h	h	h	h	h	a	h	a	a	h	h	h	a	h	h	h	h	h	h	h	h	h	h	h	a	h	h	h	h	h	h	a	h	h	h	h	h	h	h
S7_18809469	b	a	h	b	h	b	h	a	h	a	b	a	h	a	h	h	h	h	b	h	h	a	b	h	b	h	h	h	h	a	b	h	h	h	h	b	b	h	h	b	h	h	h	h	b	h	h	h	h
S2_11986150	h	a	a	a	h	a	a	h	a	h	a	a	h	a	a	h	a	h	a	a	h	h	a	h	a	a	h	h	a	a	h	a	h	a	h	a	b	a	h	a	h	h	a	a	a	h	a	b	h
S1_17822810	a	b	h	a	b	a	a	a	a	h	a	h	h	a	a	a	a	a	a	a	a	h	a	a	h	a	h	h	a	a	a	h	a	b	h	a	a	a	a	a	h	a	h	a	h	h	a	h	h
S2_33628724	h	a	h	a	h	a	h	a	h	h	h	h	a	a	h	h	h	b	h	h	h	h	a	h	b	h	h	b	a	a	b	h	h	a	h	h	b	h	h	b	h	b	h	h	b	h	b	h	h
S9_28872106	a	h	a	h	h	a	h	h	h	a	b	h	h	a	h	h	a	a	a	a	h	a	a	a	a	h	a	a	h	a	a	h	a	h	b	a	h	a	h	a	a	a	a	h	a	h	h	a	h
S5_26613164	h	a	h	b	h	b	h	a	b	h	a	a	b	a	h	b	a	a	h	h	h	b	h	a	h	a	a	h	h	a	h	a	a	a	b	a	h	b	b	h	b	h	h	a	a	a	h	b	h
S1_19868715	a	b	h	a	b	a	a	a	a	h	a	h	h	a	a	a	a	a	a	a	a	h	a	a	h	a	h	h	a	a	a	h	a	b	h	a	a	a	a	a	h	a	h	a	h	a	a	h	h
S8_20596086	h	h	b	b	a	b	b	b	h	a	a	a	h	a	h	b	a	b	b	a	h	h	b	a	h	h	h	a	h	h	h	a	h	h	b	h	h	h	a	h	h	b	h	h	a	h	a	h	h
S5_27185866	h	a	h	b	a	b	h	a	h	h	a	a	b	a	h	b	a	a	h	h	h	b	h	a	h	a	a	h	h	a	h	a	h	a	b	a	h	b	b	h	b	h	h	a	a	a	h	b	h
S1_145348	h	b	h	a	h	a	a	a	h	h	h	a	a	a	a	h	a	h	a	a	h	h	a	a	h	a	h	h	a	h	h	h	a	b	a	a	a	a	a	a	h	h	a	a	b	h	a	a	a
S7_13843712	b	h	a	b	h	h	h	a	h	h	h	a	h	a	h	h	h	h	b	h	h	a	b	h	b	h	b	h	h	a	h	h	h	a	b	h	b	h	h	b	h	h	h	b	b	h	h	h	h
S7_19745578	b	h	h	b	h	b	h	a	h	b	b	a	h	a	h	h	h	b	b	h	h	h	b	h	b	h	h	h	h	a	b	h	h	h	h	h	b	h	h	b	h	h	h	h	a	h	h	h	b
S5_10053700	a	a	a	a	a	b	h	a	h	a	a	h	h	a	a	h	a	a	a	a	a	a	a	a	h	a	a	a	a	a	a	a	h	a	h	a	h	h	a	a	a	a	a	a	a	a	a	a	a
S7_5151174	h	h	a	b	b	h	h	a	h	a	h	a	b	a	h	a	h	b	b	h	h	a	a	h	b	h	b	h	h	a	h	h	h	a	h	h	b	h	h	b	h	h	h	b	b	h	b	h	h
S3_16558176	h	h	a	a	b	h	h	h	h	h	b	h	h	b	b	a	b	h	b	b	a	h	a	a	h	a	h	h	b	b	h	b	h	h	a	b	h	b	a	h	a	b	b	h	h	h	h	a	h
S9_11794081	h	a	h	a	b	b	h	a	h	h	h	h	b	h	a	a	a	h	a	h	a	a	a	a	a	a	a	h	a	a	a	a	h	h	h	a	h	a	h	a	a	h	a	a	h	b	a	h	a
S7_26596658	b	h	h	b	h	b	h	a	h	h	b	h	h	a	a	h	h	h	b	h	h	h	b	h	b	h	h	h	h	a	b	h	h	h	h	b	b	h	h	b	h	h	h	h	h	h	h	h	h
S3_24675939	h	h	a	a	b	b	h	h	h	a	b	h	h	b	b	a	b	b	b	b	a	h	a	h	h	a	h	h	b	b	h	b	a	h	a	b	h	b	a	h	a	b	b	h	a	h	h	b	b
S9_21300522	h	h	h	a	b	a	h	a	h	h	h	h	b	h	a	h	a	a	a	h	a	h	a	a	a	a	a	h	a	a	a	a	a	h	h	a	h	a	h	a	a	h	a	a	a	h	a	a	a
S3_2311066	h	a	h	b	a	h	h	a	a	a	a	a	a	a	a	h	a	h	h	a	h	h	a	a	h	h	a	h	a	a	a	a	a	a	h	h	a	a	h	h	a	a	a	a	h	a	h	h	a
S7_23981632	b	h	h	b	h	b	h	a	h	h	b	h	h	a	a	h	h	b	b	h	h	h	b	h	b	h	h	h	h	a	b	h	h	h	h	b	b	h	h	b	h	h	h	h	h	h	h	h	h
S3_655645	h	a	a	a	b	b	h	h	h	b	h	b	b	b	h	a	b	h	h	b	a	a	h	h	h	a	h	h	b	b	h	h	h	b	a	a	h	b	h	h	h	b	b	h	a	h	a	a	h
S5_33487637	h	a	h	b	a	b	h	a	h	h	a	a	b	a	h	b	a	a	h	h	h	b	h	a	h	a	a	h	h	a	h	a	h	a	b	h	a	b	b	h	b	h	h	a	a	a	h	b	h
S7_16437056	b	h	a	b	h	b	h	a	h	h	b	a	h	a	h	h	h	b	b	h	h	a	b	h	b	h	h	h	h	a	h	h	h	a	h	h	b	h	h	b	h	h	h	b	h	h	h	h	h
S8_29447379	h	b	h	b	a	h	b	h	h	a	a	h	h	a	h	h	a	h	h	a	h	a	h	h	a	h	h	a	h	a	a	a	h	h	b	b	h	h	h	a	h	a	h	h	h	h	h	a	h
S3_31094291	b	h	a	a	b	h	h	h	a	a	h	h	h	b	b	a	b	h	b	b	a	h	a	h	h	a	h	h	b	b	b	b	a	a	a	b	b	b	a	h	a	h	h	h	a	h	h	h	b
S7_11997298	b	h	a	b	h	b	h	a	h	h	b	a	h	a	h	h	h	b	b	h	h	a	b	h	b	h	h	h	h	a	h	h	h	a	h	h	b	h	h	b	h	h	h	b	b	h	h	h	b
S7_17443935	b	h	h	b	h	b	h	a	h	h	b	a	h	a	h	h	h	h	b	h	h	h	b	h	b	h	h	h	h	a	b	h	h	h	a	h	b	h	h	b	h	h	h	b	a	h	h	h	h
S9_24591610	a	a	a	a	a	a	a	a	a	a	a	a	a	a	a	a	a	a	a	a	a	a	a	a	h	h	h	a	a	a	a	a	h	a	a	a	a	h	a	a	h	a	a	a	a	a	a	a	a
S9_4015583	h	a	h	h	b	h	h	a	b	b	b	h	h	b	h	b	a	h	h	h	h	h	a	a	a	h	a	b	h	a	a	h	h	h	h	a	a	h	b	h	b	h	a	a	h	h	h	h	h
S8_12720477	a	a	a	a	a	h	a	h	a	a	a	a	a	a	a	h	a	a	a	a	a	a	a	a	h	a	a	a	a	a	a	a	a	h	a	a	h	h	a	a	a	a	a	h	a	h	a	a	a
S2_29966511	h	a	h	a	h	a	h	h	h	h	h	h	h	a	h	h	h	b	h	h	h	h	h	h	h	h	h	b	h	a	h	h	b	a	h	h	b	h	h	h	h	b	h	h	b	h	b	a	h
S3_14907010	h	a	a	a	b	h	h	h	h	h	b	h	h	b	b	a	b	h	b	b	a	a	b	a	h	a	h	h	b	b	h	b	h	h	a	b	h	b	h	h	a	b	b	h	h	h	h	a	h
S3_10416533	h	a	a	a	b	h	h	h	h	h	b	h	h	b	b	a	b	h	b	b	a	h	h	h	h	a	h	h	b	b	h	h	h	h	a	b	h	b	h	h	a	b	b	h	a	h	h	a	h
S4_30658527	h	h	h	h	h	h	h	h	h	a	h	b	h	h	a	b	h	a	h	h	a	h	a	h	b	a	h	a	h	h	h	a	h	a	b	h	b	h	h	h	h	h	a	h	a	h	h	h	a
S1_3941231	h	h	h	a	b	a	a	a	h	h	a	a	a	a	a	h	a	a	a	a	a	h	a	a	h	a	h	h	a	a	h	h	a	b	h	a	a	a	a	a	h	h	a	a	a	h	a	h	a
S1_40183622	a	h	h	a	h	a	a	a	a	b	a	a	h	a	a	a	a	a	a	a	a	h	a	a	a	a	a	a	a	a	a	h	a	h	a	a	a	a	a	a	a	a	a	a	b	h	a	a	h
S5_6583356	a	a	a	a	a	h	a	a	h	a	h	h	h	a	a	h	a	a	a	a	a	a	a	a	h	h	a	a	a	a	a	a	h	a	h	a	h	h	a	a	a	a	a	a	a	a	a	a	a
S6_11296935	h	h	h	h	h	h	b	h	h	h	a	h	h	a	a	a	h	h	a	h	b	a	b	h	h	h	b	h	h	h	a	h	h	a	h	b	h	b	h	b	a	b	b	a	b	b	a	b	a
S1_1027784	b	b	h	a	h	h	h	a	b	b	h	h	a	a	h	b	b	h	h	a	h	b	a	a	h	a	h	h	a	a	b	h	a	b	h	h	a	a	h	h	h	h	h	a	h	h	a	b	a
S8_13970285	a	a	a	a	a	h	a	h	a	a	a	a	a	a	a	h	a	a	a	a	a	a	a	a	h	a	a	a	a	a	a	a	a	h	a	a	h	h	a	a	h	a	a	h	a	h	a	a	a
S2_20876424	h	a	a	a	h	a	h	b	h	b	h	b	h	a	a	h	h	h	h	h	h	h	b	h	h	h	h	b	h	a	h	h	h	a	h	h	b	h	h	h	h	b	h	h	b	h	b	h	b
S1_5234846	h	b	h	a	b	h	h	a	h	b	h	h	a	a	a	b	b	b	a	a	h	h	a	h	h	a	h	h	a	a	b	h	a	h	h	h	a	a	h	h	h	h	h	a	a	h	h	b	a
S8_22841247	a	a	a	a	a	h	h	h	a	a	a	a	a	a	a	h	a	a	a	a	a	a	a	a	h	a	a	a	a	a	a	a	h	h	h	a	a	h	a	a	h	a	a	h	a	h	a	a	a
S5_17856388	a	a	a	b	a	b	h	a	h	h	a	a	h	a	h	b	a	a	h	a	a	h	h	h	h	a	a	h	h	a	h	a	h	a	b	a	h	b	h	h	h	h	a	a	a	a	h	h	a
S1_24732254	h	b	h	a	b	h	h	a	a	h	h	b	h	a	a	h	h	h	b	h	h	b	h	h	h	a	h	h	a	a	h	h	a	b	h	a	a	a	h	h	h	a	b	a	a	h	h	b	b
S6_1215429	h	b	h	a	b	a	a	h	a	h	h	a	h	h	a	a	a	a	a	h	h	h	a	h	h	a	a	a	a	a	h	h	a	h	h	a	a	a	a	a	h	a	a	h	a	h	a	a	a
S7_11183077	b	h	a	b	h	b	h	a	h	h	b	a	h	a	h	h	h	b	b	h	h	a	b	h	b	h	h	h	h	a	h	h	h	a	h	b	b	h	h	b	h	h	h	b	a	h	h	h	h
S2_10858768	h	a	a	a	h	a	a	h	a	h	a	a	h	a	a	h	a	h	a	a	h	h	a	h	a	a	h	h	a	a	h	a	a	a	h	a	h	a	h	a	h	h	a	a	h	h	a	h	h
S2_34552571	h	a	h	a	h	a	h	a	h	h	h	h	a	a	h	h	h	b	h	h	h	h	a	h	b	h	h	b	a	a	b	h	h	a	h	h	h	h	h	b	h	b	h	h	b	h	b	h	h
S2_35929117	h	a	h	a	h	h	h	a	b	h	h	h	a	a	h	h	h	b	h	h	h	h	a	h	b	h	h	h	a	a	b	h	h	a	h	h	h	h	h	b	a	b	h	h	b	h	b	h	h
S5_23126878	h	a	h	b	h	b	h	a	h	h	a	a	b	a	h	b	a	a	h	h	h	b	h	h	h	a	a	h	h	a	h	a	h	a	b	a	a	b	b	h	b	h	h	a	a	a	h	h	h
S3_10608434	h	a	a	a	b	h	h	h	h	h	b	h	h	b	b	a	b	h	b	b	a	h	h	h	h	a	h	h	b	b	h	h	h	h	a	b	h	b	h	h	a	b	b	h	a	h	h	a	h
S7_17077341	b	h	h	b	h	b	h	a	h	a	b	a	h	a	h	h	h	b	b	h	h	h	b	h	b	h	h	h	h	a	h	h	h	h	h	h	b	h	h	b	h	h	h	b	b	h	h	h	h
S8_21611616	a	a	a	a	a	h	h	h	a	a	a	a	a	a	a	h	a	a	a	a	a	a	a	a	h	a	a	a	a	a	a	a	h	h	a	a	a	h	a	a	h	a	a	h	a	h	a	a	a
S7_21669286	b	h	h	b	h	b	h	a	h	h	b	h	h	a	a	h	h	b	b	h	h	h	b	h	b	h	h	h	h	a	b	h	h	h	h	b	b	h	h	b	h	h	h	h	h	h	h	h	h
S7_20405693	b	h	h	b	h	b	h	a	h	h	b	a	h	a	a	h	h	b	b	h	h	h	b	h	b	h	h	h	h	a	b	h	h	h	h	h	b	h	h	b	h	h	h	h	h	h	h	h	h
S6_9570075	h	b	h	h	b	a	h	b	a	h	h	a	a	a	a	h	h	b	a	h	b	a	b	h	b	a	h	h	h	h	a	h	a	h	b	b	a	h	h	b	h	b	b	h	b	a	a	b	a
S7_28396863	b	h	h	b	h	b	h	a	h	h	h	h	h	a	a	h	h	b	b	h	h	h	b	h	b	b	h	h	h	a	b	h	h	h	h	b	b	h	h	b	h	h	h	h	h	h	h	h	h
S1_7443606	a	b	h	a	b	a	a	a	h	h	a	h	a	a	a	h	a	a	a	a	a	a	a	a	h	a	h	h	a	a	h	h	a	b	h	a	a	a	a	a	h	h	a	a	h	a	a	h	a
S2_20081245	h	a	a	a	h	a	a	b	h	h	h	h	h	a	a	h	h	b	h	h	h	h	h	h	h	h	h	b	h	a	h	h	h	a	h	h	b	h	h	h	h	b	h	h	h	h	b	h	h
S3_42220202	b	h	a	h	b	h	h	a	a	h	h	h	h	h	b	h	b	h	b	h	a	h	a	h	h	h	h	h	b	b	b	b	a	a	a	h	b	h	a	h	a	h	h	h	h	b	h	h	b
S4_6419057	a	h	h	b	a	h	a	h	h	h	a	h	h	a	b	h	h	b	h	h	a	a	h	b	h	a	h	b	h	b	h	h	b	h	h	b	a	h	a	h	b	h	h	h	-	b	a	a	b
S1_17483115	h	b	h	a	b	a	a	a	a	h	a	h	h	a	a	a	a	a	a	a	a	h	a	a	h	a	h	h	a	a	a	h	a	b	h	a	a	a	a	a	h	a	h	a	h	h	a	h	h
S8_18552197	h	h	b	b	a	h	h	h	h	a	a	a	h	a	h	h	h	b	b	a	h	h	b	a	a	h	h	a	h	h	h	a	a	a	a	h	h	a	a	h	a	b	h	a	a	a	a	h	h
S9_353627	h	a	h	h	a	h	b	a	b	b	b	h	h	b	h	b	a	h	h	b	h	h	a	h	a	h	h	b	a	a	a	h	h	h	h	h	a	h	b	h	b	b	a	a	h	h	h	b	h
S8_13442883	b	h	b	b	h	b	h	b	h	a	a	a	h	a	h	b	h	b	b	a	h	h	b	a	h	h	h	a	h	h	h	a	a	h	h	b	b	h	a	h	h	h	h	h	a	h	a	h	b
S5_13846718	a	a	a	b	a	b	a	a	h	h	a	a	h	a	h	b	a	a	h	a	a	h	h	h	h	a	a	h	a	a	h	a	h	a	b	a	h	b	h	h	h	h	a	a	a	a	h	h	a
S1_5653256	a	a	b	b	a	h	h	b	h	a	h	h	b	b	b	a	a	a	h	b	a	a	b	a	h	b	h	b	b	b	a	h	b	a	h	h	b	b	a	a	a	h	a	b	h	b	h	a	b
S3_25739765	h	h	a	a	b	h	h	h	h	a	b	h	h	b	b	a	b	h	b	b	a	h	a	h	h	a	h	h	b	b	h	b	a	h	a	b	h	b	a	h	a	b	h	h	a	h	h	h	b
S8_1360517	b	h	h	h	h	b	h	b	a	h	a	a	a	h	h	b	h	b	h	h	h	b	b	a	b	h	h	a	h	a	h	a	a	b	h	h	b	a	h	h	a	h	h	a	a	a	h	h	a
S8_16548186	h	h	b	b	a	b	h	b	h	a	a	a	h	a	h	b	h	h	b	a	h	h	b	a	h	h	h	a	h	h	h	a	h	h	h	h	h	h	a	h	h	b	h	h	a	h	a	h	h
S1_15813015	h	a	a	a	a	h	h	a	a	a	h	b	a	a	a	h	a	h	b	h	h	h	-	h	a	a	a	a	a	a	h	a	a	a	a	h	a	a	h	h	a	a	h	a	a	a	h	h	h
S7_2727779	h	h	a	b	h	h	b	a	h	a	h	a	b	a	h	a	a	a	b	h	h	a	h	h	b	h	h	h	h	a	h	h	a	a	h	h	b	h	h	h	h	b	h	b	b	h	b	h	h
S2_6403731	h	a	a	a	h	a	a	h	a	h	a	a	h	a	a	h	a	h	a	a	h	h	a	h	a	a	h	h	a	a	h	a	h	a	h	a	a	a	h	a	h	h	a	a	b	h	a	h	h
S7_16783071	b	h	a	b	h	b	h	a	h	h	b	a	h	a	h	h	h	h	b	h	h	a	b	h	b	h	h	h	h	a	h	h	h	a	h	h	b	h	h	b	h	h	h	b	h	h	h	h	h
S6_13090543	h	h	h	h	h	a	h	a	a	h	a	a	a	a	a	a	h	h	h	h	b	a	b	h	h	a	h	h	h	h	a	h	a	a	h	b	a	h	h	b	a	h	b	a	b	b	a	b	h
S5_22753414	a	b	h	a	h	a	h	h	h	h	h	b	a	h	a	a	h	h	a	h	h	a	h	h	h	b	h	h	h	h	h	h	b	h	a	h	-	a	a	h	a	h	h	h	b	h	h	h	h
S3_28584319	h	h	h	h	h	h	h	h	h	-	h	a	h	h	a	a	a	h	h	a	a	h	h	h	h	a	h	h	h	h	h	h	h	h	a	h	a	h	h	h	h	h	h	a	a	h	h	h	a
S5_14292969	a	a	a	b	a	b	h	a	a	h	a	a	h	a	h	b	a	a	h	a	a	h	h	h	h	a	a	h	h	a	a	a	a	a	b	a	b	b	h	h	h	h	a	a	a	a	h	a	a
S9_4229951	a	h	a	a	a	a	a	h	a	a	a	h	a	a	a	a	a	a	a	a	a	a	a	a	h	h	h	a	a	a	a	a	h	a	a	a	h	h	a	a	a	a	a	h	a	h	a	a	a
S5_13734086	a	a	a	b	a	b	h	a	h	h	a	a	h	a	h	b	a	a	h	a	a	a	h	h	h	a	a	h	h	a	h	a	h	a	b	a	h	b	h	h	h	h	a	a	a	a	h	h	a
S6_14548566	h	h	h	h	h	a	h	a	a	h	a	a	a	a	a	a	h	h	h	h	b	a	b	h	h	a	h	h	h	h	a	h	a	a	h	h	a	h	h	b	a	h	b	a	a	h	a	b	h
S2_14038858	h	a	a	a	h	a	a	h	a	h	a	a	h	a	a	h	a	h	a	a	h	h	a	h	a	a	h	h	a	a	h	a	h	a	h	a	h	a	h	a	h	h	a	a	h	h	a	h	h
S7_21855787	b	h	h	b	h	b	h	a	h	h	b	h	h	a	a	h	h	b	b	h	h	b	b	h	b	h	h	h	h	a	b	h	h	h	h	b	b	h	h	b	h	h	h	h	a	h	h	h	h
S7_14570404	b	h	a	b	h	h	h	a	h	h	h	a	h	a	h	h	h	b	b	h	h	a	h	h	b	h	b	h	h	a	h	h	h	a	h	h	b	h	h	b	h	h	h	b	b	h	h	h	h
S9_6657124	a	h	a	a	a	a	a	h	a	a	a	h	a	a	a	a	a	a	a	a	a	a	a	a	h	h	h	a	a	a	a	a	h	a	a	a	h	h	a	a	a	a	a	h	a	h	a	a	a
S9_11029043	a	a	a	h	a	a	a	a	h	h	h	b	a	h	a	h	a	a	h	a	h	h	a	a	a	h	a	a	h	a	a	h	a	a	a	a	a	h	h	a	a	a	a	a	a	a	h	a	h
S7_20885798	b	h	h	b	h	b	h	a	h	h	b	a	h	a	a	h	h	h	b	h	h	h	b	h	b	h	h	h	h	a	b	h	h	h	h	h	b	h	h	b	h	h	h	h	h	h	h	h	h
S1_48986734	h	b	h	a	b	a	b	h	a	a	h	b	b	a	a	b	h	h	a	h	b	b	b	a	a	b	h	h	a	h	a	h	a	b	h	h	h	a	a	h	h	a	h	a	b	h	h	b	b
S1_12378476	h	b	h	a	b	a	a	a	h	b	a	h	a	a	a	h	a	a	a	a	a	h	a	a	h	a	h	h	a	a	h	h	a	b	h	a	a	a	a	a	h	a	h	a	h	h	a	b	a
S7_9770945	b	h	a	b	h	h	h	a	h	h	h	a	h	a	h	b	h	b	b	h	h	a	a	b	b	h	b	h	h	a	b	h	h	a	b	h	b	h	h	b	h	h	h	b	h	h	h	h	h
S1_11266161	b	b	h	a	b	h	h	a	h	b	h	b	a	a	a	b	h	h	b	h	h	b	h	h	h	a	h	h	a	a	b	h	a	b	h	h	a	a	h	h	h	h	b	a	a	h	h	b	h
S5_18241011	a	a	a	b	a	b	h	a	h	h	a	a	h	a	h	b	a	a	h	a	a	h	h	h	h	a	a	h	h	a	h	a	h	a	b	a	h	b	h	h	h	h	a	a	a	a	h	h	a
S4_11361190	h	a	h	h	h	h	b	h	h	a	b	h	h	h	a	h	h	h	h	h	h	h	h	a	b	b	h	a	h	a	h	a	a	a	h	a	b	h	h	h	h	h	a	h	a	a	b	a	a
S3_22456929	h	h	a	a	b	h	h	h	h	a	b	h	h	b	b	a	b	h	b	b	a	h	a	h	h	a	h	h	b	b	h	b	a	h	a	b	h	b	a	h	a	b	b	h	b	h	h	h	b
S5_19090654	a	a	a	h	a	b	h	a	a	h	a	a	b	a	h	b	a	a	h	a	a	h	h	a	h	a	a	a	h	a	h	a	h	a	h	a	h	b	h	h	h	h	a	a	a	a	h	h	a
S3_21795284	h	h	a	a	b	h	h	h	h	a	b	h	h	b	b	a	b	h	b	b	a	h	a	h	h	a	h	h	b	b	h	b	a	h	a	b	h	b	a	h	a	b	b	h	h	h	h	h	b
S9_29905971	a	a	a	a	a	h	a	a	a	a	a	a	a	a	a	h	a	a	a	a	a	a	a	a	h	h	h	a	a	a	a	a	h	a	a	a	a	h	a	a	h	a	a	a	a	a	a	a	a
S6_18565873	a	h	a	a	h	a	a	h	a	a	h	a	a	a	a	h	a	a	a	a	a	a	a	a	h	h	a	a	a	a	a	a	a	h	h	a	a	a	a	a	h	a	a	h	a	a	a	a	a
S4_25336197	h	a	h	h	h	h	b	h	h	a	b	b	h	h	a	h	h	a	h	a	a	h	a	h	b	a	h	a	h	h	h	a	h	a	h	h	b	h	h	h	h	h	a	h	a	h	b	a	a
S9_22502229	a	a	a	a	a	h	a	h	a	a	a	a	a	a	a	a	a	a	a	a	a	a	a	a	h	h	h	a	a	a	a	a	h	a	a	a	a	h	a	a	h	a	a	h	a	a	a	a	a
S3_37355370	b	h	a	h	b	h	h	a	a	h	h	h	h	h	b	h	b	h	b	h	a	h	a	h	h	a	h	h	b	b	b	b	a	a	a	h	b	h	a	h	a	h	h	h	b	h	h	h	b
S3_48831037	b	h	a	b	b	h	b	a	h	h	h	h	h	h	b	h	b	h	h	h	a	h	a	h	a	h	h	b	b	b	h	b	a	a	a	a	h	a	a	b	h	h	h	b	h	b	b	h	b
S4_32117313	h	a	h	a	a	a	a	a	a	a	a	a	a	a	a	a	a	a	a	h	a	a	a	a	a	a	a	h	a	a	a	a	a	h	a	a	a	a	h	a	h	h	a	a	h	h	a	a	a
S5_20270091	h	a	h	b	h	b	h	a	h	h	a	a	b	a	h	b	a	h	h	h	h	b	h	h	h	a	a	h	h	a	h	a	h	a	b	a	h	b	b	h	b	h	h	a	a	a	h	h	a
S1_43537252	h	h	h	a	b	a	b	a	a	h	h	h	b	a	a	h	h	b	h	h	b	b	h	a	a	b	h	h	a	a	a	h	a	b	h	h	a	a	a	h	h	a	h	a	b	h	h	b	b
S2_12891136	h	a	a	a	h	a	a	h	a	h	a	a	h	a	a	h	a	h	a	a	h	h	a	h	a	a	h	h	a	a	h	a	h	a	h	a	h	a	h	a	h	h	a	a	h	h	a	h	h
S5_1175838	a	a	a	b	a	a	h	a	a	h	h	a	a	a	h	h	h	a	h	a	a	a	h	h	a	h	h	h	b	h	h	a	h	a	a	a	a	a	h	a	a	h	h	a	-	a	b	h	h
S4_20949034	b	b	b	a	h	h	a	a	b	b	a	a	h	h	h	a	a	b	a	h	h	h	a	h	a	h	h	h	a	h	h	b	h	b	b	a	a	h	h	a	h	h	h	a	h	h	a	-	h
S3_32893141	b	h	a	h	b	h	h	h	a	a	h	h	h	b	b	a	b	h	b	b	a	h	a	h	b	a	h	h	b	b	b	b	a	a	a	b	b	b	a	h	a	h	h	h	b	h	h	h	b
S3_39472183	b	h	a	h	b	b	h	a	a	h	h	h	h	h	b	h	b	h	b	h	a	h	a	h	h	a	h	h	b	b	b	b	a	a	a	h	-	h	a	h	a	h	h	h	h	b	h	h	b
S9_30741295	a	a	a	a	a	h	a	a	a	a	a	a	a	a	a	h	a	a	a	a	a	a	a	a	h	h	h	a	a	a	a	a	h	a	h	a	a	h	a	a	h	a	a	a	a	a	a	a	a
S1_26659106	a	b	h	a	b	a	a	a	a	h	a	h	h	a	a	a	a	a	a	a	a	h	a	a	h	a	h	h	a	a	a	h	a	b	a	a	a	a	a	a	h	a	h	a	h	h	a	h	b
S4_15227513	b	a	h	h	h	b	b	h	h	a	b	b	h	h	a	h	h	h	h	h	h	h	h	a	b	h	h	a	h	h	h	a	a	a	h	a	b	h	h	h	h	h	a	h	a	a	b	a	a
S4_20201385	h	a	h	h	h	h	b	h	h	a	b	b	h	h	a	h	h	a	h	h	a	h	a	h	b	h	h	a	h	h	h	a	a	a	h	h	b	h	h	h	b	h	a	h	a	h	b	a	a
S8_5353127	b	h	b	b	h	b	h	b	a	a	a	a	h	h	h	b	h	b	b	h	h	b	-	a	h	h	h	a	h	h	h	a	h	b	h	h	b	h	h	h	a	h	h	a	a	h	h	h	a
S1_6946503	h	a	a	a	a	h	h	a	a	h	h	h	h	b	h	h	a	b	h	b	b	h	b	b	a	a	a	a	a	h	h	a	a	a	a	h	a	a	b	h	h	a	b	a	a	a	b	h	b
S2_43426914	h	a	h	a	h	h	h	a	h	h	h	h	a	a	h	h	h	b	h	b	a	h	a	h	b	h	h	h	a	a	h	h	a	a	h	h	h	h	h	b	a	b	a	h	b	a	b	h	h
S3_366529	h	a	h	b	a	a	h	a	a	a	a	a	a	a	a	h	a	h	h	a	h	h	h	a	h	h	a	h	a	a	a	a	a	a	a	b	a	a	h	h	a	a	a	a	h	a	b	h	a
S6_24867170	a	h	a	a	h	a	a	a	a	-	h	a	a	a	a	h	a	a	a	a	a	a	a	a	h	h	h	a	a	a	a	a	a	h	a	a	a	a	a	a	h	a	a	b	a	a	a	a	a
S2_39943711	h	a	h	a	h	h	h	a	b	h	h	h	a	a	h	h	h	b	h	h	h	h	a	h	b	h	h	h	a	a	h	h	h	a	h	h	h	h	h	b	a	b	h	h	b	a	b	h	h
S7_31844169	b	h	b	b	h	b	h	h	h	h	h	h	h	a	a	h	h	h	b	b	h	h	b	h	b	b	h	h	h	a	b	h	h	h	h	b	b	h	h	b	h	h	h	h	h	h	h	h	a
S4_26801172	a	b	a	b	h	h	h	h	a	b	a	a	a	h	b	h	h	b	h	a	b	h	b	h	a	b	h	h	h	h	h	b	h	h	h	h	a	h	a	h	a	a	b	h	b	a	a	b	h
S8_23607397	h	a	h	b	a	b	b	b	h	a	a	a	a	a	h	b	a	h	b	a	h	h	b	h	h	h	h	a	h	a	a	a	h	h	b	h	a	h	a	h	h	h	h	h	a	h	a	a	h
S1_787873	h	b	h	a	h	a	a	a	h	h	a	a	a	a	a	h	a	h	a	a	h	h	a	a	h	a	h	h	a	a	h	h	a	b	a	a	a	a	a	a	h	h	a	a	h	h	a	h	a
S6_11311705	h	a	h	h	a	b	a	a	a	h	h	a	h	b	b	h	h	h	b	h	a	b	a	h	a	h	a	h	h	h	b	h	h	h	a	a	h	a	h	a	h	a	a	h	h	a	b	a	b
S4_35467576	h	a	h	a	a	a	a	a	a	a	a	a	a	a	a	a	a	a	a	h	a	a	a	a	a	a	a	h	a	a	a	a	a	h	a	a	a	a	h	a	h	h	a	a	b	h	a	h	b
S7_6871732	h	h	a	b	h	h	h	a	h	h	h	a	h	a	h	a	h	b	b	h	h	a	a	h	b	h	h	h	h	a	h	h	b	a	h	h	b	h	h	b	h	h	h	b	h	h	b	h	h
S3_31265121	b	h	a	a	b	h	h	h	a	a	h	h	h	b	b	a	b	b	b	b	a	h	a	h	h	a	h	h	b	b	b	b	a	a	a	b	b	b	a	h	a	h	h	h	b	h	h	h	b
S6_21672794	h	h	h	h	h	h	b	a	h	h	h	h	h	a	a	a	a	h	h	h	b	a	b	a	h	a	b	h	h	h	a	h	h	a	b	h	h	b	h	b	a	h	b	a	b	b	a	b	b
S4_28156804	h	a	h	h	h	h	h	h	h	a	b	b	h	h	a	h	h	a	h	h	a	h	a	h	b	a	h	a	h	h	h	a	h	a	h	h	b	h	h	h	h	h	a	h	a	h	b	h	a
S8_11259594	b	h	b	b	h	b	h	b	a	a	a	a	h	a	h	b	h	b	b	h	h	h	b	a	a	h	h	a	h	h	h	a	a	b	h	h	b	a	a	h	a	h	h	a	a	a	a	a	h
S1_29096243	h	a	a	a	a	h	h	a	a	a	h	h	a	a	a	h	h	h	h	h	h	h	h	h	a	a	a	a	a	a	h	a	a	a	a	a	a	a	h	h	a	a	h	a	a	a	h	h	h
S6_12837989	h	h	h	h	h	a	h	a	a	a	a	a	a	a	a	a	h	h	h	h	b	a	b	h	h	a	h	h	h	h	a	h	a	a	h	b	a	h	h	b	a	h	b	a	b	h	a	b	h
S6_33309220	a	a	a	a	a	h	h	a	a	a	a	h	h	a	a	a	a	a	a	a	a	a	a	a	a	a	a	a	a	a	a	a	h	a	h	a	h	h	a	a	a	a	a	a	a	h	a	a	a
S1_31098778	h	a	a	a	a	h	h	a	a	a	h	h	a	a	a	h	b	h	h	h	h	h	h	h	a	a	a	h	a	a	h	a	a	a	a	h	a	a	h	h	a	a	h	a	a	a	h	h	h
S1_15129897	h	a	a	a	a	h	h	a	a	a	h	h	a	a	a	h	h	b	b	h	h	h	h	h	a	a	a	a	a	a	h	a	a	a	a	h	a	a	h	h	a	a	b	a	a	a	h	h	h
S2_26794825	h	a	h	a	h	a	h	h	h	h	h	h	h	a	h	h	h	b	h	h	h	h	h	h	h	h	h	b	h	a	h	h	h	a	h	h	b	h	h	h	h	b	h	h	h	h	b	h	h
S6_6675719	h	b	h	h	b	a	h	b	a	h	h	a	a	a	a	b	h	h	a	a	b	h	b	h	b	a	h	h	a	h	a	h	a	h	b	b	a	h	h	b	h	b	h	h	b	h	a	h	a
S2_43793894	h	a	h	a	h	h	h	a	h	h	h	h	a	a	h	h	h	b	h	b	a	b	a	h	b	h	h	h	a	a	h	h	a	a	b	h	h	h	h	b	a	b	a	h	b	a	b	h	h
S3_30972940	b	h	a	a	b	h	h	h	a	a	h	h	h	b	b	a	b	b	b	b	a	h	a	h	h	a	h	h	b	b	b	b	a	a	a	b	b	b	a	h	a	h	h	h	a	h	h	h	b
S5_32339032	h	a	h	b	a	b	h	a	h	a	a	a	b	a	h	b	a	a	h	h	h	b	h	a	h	a	a	h	h	a	h	a	h	a	b	h	b	b	b	b	b	h	h	a	a	a	h	b	h
S2_35322396	h	a	h	a	a	h	h	a	b	h	h	h	a	a	h	h	h	b	h	a	h	h	a	h	b	h	h	b	a	a	b	h	a	a	h	a	a	h	h	b	a	b	h	h	b	h	b	h	h
S4_9050221	h	a	h	a	h	h	b	h	h	-	b	h	h	h	a	h	h	h	b	h	h	b	h	a	b	b	h	a	h	a	h	a	a	a	a	a	b	h	h	h	a	h	a	h	a	a	b	a	a
S2_38527266	h	a	h	a	h	h	h	a	b	h	h	h	a	a	h	h	h	b	h	h	h	h	a	h	b	h	h	h	a	a	b	h	h	a	h	h	b	h	h	b	a	b	h	h	b	h	b	h	h
S9_32028714	a	a	a	a	a	h	a	a	a	a	a	a	a	a	a	h	a	a	a	a	a	a	a	a	h	h	h	a	a	a	a	a	h	a	b	a	a	h	a	a	h	a	a	a	a	a	a	a	a
S6_27228058	h	h	h	h	h	h	h	a	a	h	h	a	a	a	a	a	a	h	b	h	b	a	b	a	h	a	h	h	h	h	a	h	a	a	h	h	a	h	h	b	a	h	b	a	h	h	b	b	h
S5_33323280	a	b	h	a	b	a	a	b	h	a	b	b	a	b	a	a	b	b	a	a	a	a	h	b	a	b	b	h	h	b	h	b	h	b	a	a	h	a	a	h	a	h	a	b	b	-	a	a	a
S1_42961122	h	h	h	a	h	h	h	a	a	h	h	h	h	a	a	h	h	h	h	h	h	b	h	a	a	h	h	h	a	a	a	h	a	h	h	h	a	a	a	h	a	a	h	a	b	h	h	b	b
S4_25368671	h	b	h	a	h	h	a	a	h	h	a	a	h	h	h	a	a	a	a	h	h	h	a	h	a	h	h	h	a	h	h	h	a	b	h	a	a	h	h	a	h	h	h	a	h	h	a	h	h
S3_48659527	h	b	a	b	h	h	b	a	h	h	h	h	h	h	h	h	b	h	h	h	a	a	a	a	a	h	h	h	b	h	a	h	a	a	a	a	h	a	a	b	h	h	h	b	a	h	b	a	h
S3_38678706	h	h	a	h	h	h	h	a	a	a	h	h	h	h	h	h	h	h	h	h	a	h	a	h	h	a	h	h	h	h	h	h	a	a	a	h	h	h	a	a	a	h	h	h	a	h	a	a	h
S8_16770878	a	a	a	a	a	h	a	h	a	a	a	a	a	a	a	h	a	a	a	a	a	a	a	a	h	a	a	a	a	a	a	a	a	h	a	a	a	h	a	a	h	a	a	h	a	h	a	a	a
S1_40288540	h	-	a	a	b	h	b	a	a	a	h	b	b	a	a	h	h	h	h	h	h	b	h	h	a	b	a	h	a	a	h	a	a	b	a	h	a	a	h	h	h	a	h	a	b	a	a	b	b
S8_19069788	h	h	b	b	a	h	h	h	b	a	a	a	h	a	h	h	h	b	b	a	h	a	b	a	a	h	h	a	h	h	h	a	a	a	h	h	b	a	a	h	a	b	h	a	a	a	a	h	a
S6_28554066	h	b	h	h	b	h	h	h	a	h	b	a	a	a	a	h	a	h	b	h	b	a	b	a	b	h	b	h	h	h	a	h	a	h	h	h	a	h	h	b	h	h	b	h	h	h	h	b	h
S6_31864464	a	a	a	a	a	h	h	a	h	a	a	h	h	a	a	a	a	h	a	h	a	a	a	a	a	a	a	a	a	a	a	a	h	a	h	a	a	h	a	a	a	a	a	a	a	h	a	a	a
S1_42315864	h	b	h	a	b	h	b	a	a	h	h	b	b	a	a	h	h	h	h	h	h	b	h	a	a	b	h	h	a	a	a	h	a	b	a	h	a	a	h	h	h	a	h	a	b	h	h	b	b
S7_620354	h	h	a	b	h	h	b	a	h	a	h	a	b	a	h	a	a	h	h	h	h	h	h	h	b	h	h	h	h	a	h	a	a	a	h	h	b	h	h	a	h	b	h	b	h	h	b	h	h
S6_23730768	a	h	a	a	h	a	a	h	a	a	h	a	a	a	a	h	a	a	a	a	a	a	a	a	h	h	h	a	a	a	a	a	a	h	a	a	a	a	a	a	h	a	a	h	a	a	a	a	a
S6_23761713	h	a	h	h	a	h	a	h	h	h	a	h	h	b	b	h	b	h	a	h	a	b	a	b	a	h	a	a	h	h	b	h	h	h	a	h	b	a	h	a	h	h	a	h	a	a	b	a	h
S2_40869685	h	a	h	a	h	h	h	a	b	h	h	h	a	a	h	h	h	b	b	b	h	h	a	b	b	h	h	h	a	a	h	h	h	a	h	h	a	h	a	b	a	b	h	a	b	a	b	h	h
S2_27435445	h	a	h	a	h	a	h	h	h	h	h	h	h	a	h	h	h	h	h	h	h	h	h	h	h	h	h	b	h	a	h	h	h	a	h	h	b	h	h	h	h	b	h	h	b	h	b	h	h
S5_40550472	h	a	h	b	h	b	b	a	h	h	a	a	b	a	h	h	h	a	h	b	b	b	h	a	a	a	h	h	a	a	h	a	h	h	b	h	h	h	h	a	b	h	h	a	b	a	h	b	a
S3_23180352	h	h	a	a	b	h	h	h	a	a	b	h	b	b	b	a	b	h	b	b	a	h	a	h	h	a	h	h	b	b	h	b	a	h	a	b	h	b	a	h	a	h	b	h	a	h	a	h	b
S5_7673489	h	a	a	b	a	h	a	a	a	h	h	a	a	a	h	h	a	a	h	a	b	b	a	h	a	a	a	h	h	a	h	h	h	a	h	a	a	h	b	h	h	h	b	a	-	a	h	h	b
S2_5718620	h	a	a	a	h	a	a	b	h	h	a	a	h	a	a	h	b	b	h	a	h	h	h	h	h	a	h	h	b	a	h	h	h	a	h	b	h	h	h	h	h	b	h	h	a	h	h	h	b
S8_11943517	b	h	b	b	h	b	h	b	a	a	a	a	h	a	h	b	h	h	b	h	h	h	b	a	h	h	h	a	h	h	h	a	a	h	h	h	b	h	a	h	a	h	h	h	a	h	a	h	h
S3_31369384	b	h	a	a	b	h	h	h	a	a	h	h	h	b	b	a	b	h	b	b	a	h	a	h	h	a	h	h	b	b	b	b	a	a	a	b	b	b	a	h	a	h	h	h	b	h	h	h	b
S1_43560196	h	h	h	a	h	h	h	a	a	b	h	h	h	a	a	h	h	h	h	h	b	b	h	a	a	h	h	h	a	h	a	h	a	h	a	h	a	a	a	h	a	a	h	a	b	h	h	b	b
S1_46287782	h	b	h	a	b	h	b	a	a	h	h	b	b	a	a	b	h	h	h	h	b	b	b	a	a	b	h	h	a	h	a	h	a	b	h	h	a	a	a	h	a	a	h	a	b	h	h	b	b
S8_18213119	a	a	a	a	a	h	h	h	a	a	a	a	a	a	a	h	a	a	a	a	a	a	a	a	h	a	a	a	a	a	a	a	h	h	h	a	a	h	a	a	h	a	a	h	a	h	a	a	a
S3_46899019	b	h	a	h	b	b	b	a	a	h	h	h	h	h	b	h	b	h	h	h	a	h	a	h	a	h	h	b	b	b	b	b	a	a	a	a	b	h	a	b	a	h	h	h	h	b	b	h	b
S5_1110356	h	h	a	a	a	h	a	a	h	a	h	h	h	a	a	h	a	h	a	a	h	h	a	a	h	h	a	h	a	a	h	h	h	a	h	a	h	h	h	a	a	a	h	a	h	a	a	a	h
S1_27457781	h	b	h	a	b	h	b	a	a	h	h	b	h	a	a	h	h	h	h	h	h	b	h	h	a	a	h	h	a	a	h	h	a	b	a	a	a	a	h	h	h	a	b	a	a	h	h	b	b
S3_1253539	h	a	a	a	b	h	h	h	h	b	b	b	b	b	b	a	b	h	h	b	a	a	h	h	h	a	h	h	b	b	h	h	h	b	-	h	h	b	h	h	h	b	b	b	a	a	a	a	h
S2_3091717	b	a	a	a	h	a	a	h	a	a	a	a	b	a	a	a	a	h	a	a	h	h	a	h	a	a	h	h	a	a	h	a	h	a	h	a	a	a	h	a	h	h	a	a	h	h	a	h	h
S7_33843390	b	h	b	b	h	h	h	h	b	h	h	h	h	h	a	h	h	h	b	b	h	h	b	b	b	b	h	h	h	h	b	h	h	h	h	b	b	h	b	b	h	h	a	h	b	h	h	h	h
S2_17799295	h	a	a	a	h	a	a	h	a	h	a	h	h	a	a	h	a	h	a	a	h	h	a	h	a	a	h	h	a	a	h	a	h	a	h	a	h	a	h	a	h	h	a	a	h	h	a	a	a
S8_19927463	h	h	b	b	a	h	h	h	h	a	a	a	h	a	h	h	a	h	b	a	h	h	b	a	a	h	h	a	h	h	h	a	a	a	h	h	h	a	a	h	a	b	h	a	a	a	a	h	h
S4_35769734	h	h	h	h	h	h	a	b	a	a	h	b	h	h	a	b	h	a	h	h	a	h	h	h	b	a	h	a	h	h	a	a	h	h	b	h	a	h	h	h	h	h	a	h	a	h	h	h	a
S8_15038540	b	h	b	b	h	b	h	b	h	a	a	a	h	a	h	b	h	h	b	a	h	h	b	a	a	h	h	a	h	h	h	a	a	a	h	h	a	a	a	h	a	h	h	a	a	a	a	h	h
S4_21019806	h	a	a	h	h	b	b	h	h	a	b	b	h	h	a	h	h	a	h	b	a	h	a	h	b	a	h	a	h	h	h	a	a	a	h	h	-	h	h	h	h	h	a	h	a	h	b	a	a
S2_38977964	h	a	h	a	h	h	h	a	b	h	h	h	a	a	h	h	h	b	h	h	h	h	a	h	b	h	h	h	a	a	b	h	h	a	h	h	h	h	h	b	a	b	h	h	b	h	b	h	h
S6_160096	h	b	a	b	b	a	h	b	a	b	b	h	b	h	a	h	a	b	a	h	h	h	h	h	b	a	h	a	h	h	h	h	b	h	b	b	a	a	h	b	h	h	h	b	a	h	h	h	a
S4_2844320	h	a	h	a	a	h	h	a	b	a	h	h	a	h	a	a	h	a	h	h	h	h	h	a	a	h	h	a	h	a	h	a	h	a	a	a	h	h	a	h	a	a	a	h	a	a	b	h	a
S1_2923574	h	b	h	a	h	a	a	a	h	h	a	a	a	a	a	h	a	h	a	a	a	h	a	a	h	a	h	h	a	a	h	h	a	b	h	a	a	a	a	a	h	h	a	a	b	h	a	h	a
S8_25147667	h	a	h	b	a	b	b	b	h	a	a	a	h	a	h	b	a	h	b	a	h	h	b	h	h	h	h	a	h	a	a	a	h	h	b	h	a	h	a	h	h	h	h	h	a	h	a	a	h
S7_30218225	b	h	h	b	h	b	h	h	h	h	h	h	h	a	a	h	h	b	b	b	h	h	b	h	b	b	h	h	h	a	b	h	h	h	h	b	b	h	h	b	h	h	h	h	h	h	h	h	h
S2_34576959	h	a	h	a	a	a	h	a	h	b	h	h	a	a	h	h	b	b	a	a	h	h	a	h	b	h	h	b	a	a	b	h	h	a	h	h	b	h	h	b	h	b	h	h	b	h	b	h	b
S1_29096809	h	a	a	a	a	h	h	a	a	a	h	a	a	a	a	h	h	h	h	h	h	h	h	h	a	a	a	a	a	a	h	a	a	a	a	a	a	a	h	h	a	a	h	a	a	a	h	h	h
S6_16236699	h	b	h	h	b	a	h	a	a	h	a	a	a	a	a	a	h	h	h	h	b	a	b	h	b	a	h	h	h	h	a	h	a	a	b	h	a	h	h	b	a	h	b	a	a	h	a	b	h
S8_20890110	h	h	b	b	a	b	b	b	h	a	a	a	h	a	h	b	a	b	b	a	h	h	b	a	a	h	h	a	h	h	h	a	a	a	b	h	h	a	a	h	a	b	h	a	a	a	a	h	h
S4_9188263	h	b	a	b	h	h	a	h	h	b	a	h	a	h	h	h	h	h	a	a	h	a	h	h	a	a	h	h	h	h	a	b	b	b	h	b	a	h	h	h	h	a	b	h	h	h	a	b	b
S2_40956111	h	a	h	a	h	h	h	a	b	a	h	b	a	a	h	h	h	h	b	b	a	a	a	h	b	b	h	h	a	a	h	a	h	a	a	h	h	h	a	b	a	b	h	h	b	a	b	h	h
S9_33415889	a	a	a	a	a	h	h	a	a	a	h	a	a	a	a	h	a	a	a	a	a	a	a	a	h	h	h	a	a	a	a	a	h	a	b	a	a	h	a	a	h	a	a	a	a	a	a	a	a
S3_6891888	h	a	a	a	b	h	h	h	h	h	b	h	h	b	b	a	b	h	b	b	a	h	h	h	h	a	h	h	b	b	h	h	h	b	a	h	a	b	h	h	a	b	b	h	a	h	h	a	h
S3_20591643	h	h	a	a	b	h	h	h	h	a	b	h	h	b	b	a	b	h	b	b	a	h	a	a	h	a	h	h	b	b	h	b	a	h	a	b	h	b	a	h	a	b	b	h	b	h	h	h	b
S4_21628484	a	a	a	h	a	a	a	h	a	h	a	a	a	a	h	h	h	h	h	a	h	a	b	a	a	h	a	h	h	a	a	h	h	a	a	h	a	a	a	h	a	a	h	h	h	a	a	h	h
S7_418316	h	h	a	b	h	h	b	a	h	a	h	a	b	a	h	a	a	a	h	h	h	h	b	h	b	h	h	h	h	a	h	a	a	a	h	h	b	b	h	a	h	b	h	b	h	h	b	h	h
S1_727470	h	b	h	a	h	a	a	a	h	h	a	a	a	a	a	h	a	h	a	a	h	h	a	a	h	a	h	h	a	a	h	h	a	b	h	a	a	a	a	a	h	h	a	a	a	h	a	h	a
S1_38332609	h	h	a	a	h	h	b	a	a	-	h	b	h	a	a	h	h	h	h	h	h	h	b	h	a	h	a	h	a	a	h	a	a	h	a	h	a	a	h	h	h	a	h	a	a	a	h	h	h
S6_13098162	h	b	h	h	b	a	h	a	a	h	a	a	a	a	a	a	h	h	h	h	b	a	b	h	b	a	h	h	h	h	a	h	a	a	b	b	a	h	h	b	a	h	b	a	b	h	a	b	h
S3_12347829	h	a	a	a	b	h	h	h	h	h	b	h	h	b	b	a	b	h	b	b	a	h	h	h	h	a	h	h	b	b	h	h	h	h	a	b	h	b	h	h	a	b	b	h	a	h	h	a	h
S1_25867603	a	b	h	a	b	a	a	a	a	h	a	h	h	a	a	a	a	a	a	a	a	h	a	a	h	a	h	h	a	a	a	h	a	b	a	a	a	a	a	a	h	a	h	a	h	h	a	h	h
S6_31632089	h	h	h	h	h	h	h	a	a	h	h	a	a	a	a	a	a	h	b	h	b	a	b	h	h	a	h	h	h	h	a	h	a	a	h	h	a	h	a	b	h	h	b	a	h	h	h	b	b
S8_11803312	a	a	a	a	a	b	a	h	a	a	a	a	a	a	a	h	a	a	a	a	a	a	a	a	h	a	a	a	a	a	a	a	a	h	a	a	a	h	a	a	a	a	a	h	a	h	a	a	a
S3_38288702	b	h	a	h	b	h	h	a	a	h	h	h	h	h	b	h	b	h	b	h	a	h	a	h	h	a	h	h	b	b	b	b	a	a	a	h	b	h	a	h	a	h	h	h	h	b	h	h	b
S4_13321464	h	b	h	a	h	h	a	a	h	h	a	a	h	h	h	a	a	h	a	h	h	h	a	h	a	a	h	h	a	h	h	h	h	b	h	a	a	h	h	a	h	h	h	a	b	b	a	h	h
S9_8299690	a	h	a	a	a	a	a	h	a	a	a	h	a	a	a	a	a	a	a	a	a	a	h	a	h	h	h	a	a	a	a	a	h	a	a	a	b	h	a	a	a	a	a	h	a	h	a	a	a
S5_1110013	a	a	a	b	a	h	h	a	a	h	h	a	a	a	h	h	h	a	h	a	h	h	h	h	a	h	h	h	b	h	h	a	h	a	a	a	a	a	h	h	a	h	h	a	a	a	h	a	h
S6_20460579	a	h	a	a	h	a	a	h	a	a	h	a	a	a	a	h	a	a	a	a	a	a	a	a	h	h	a	a	a	a	a	a	a	h	a	a	a	a	a	a	h	a	a	h	a	a	a	a	a
S6_27378851	h	b	h	h	b	h	b	h	a	h	b	a	a	a	a	h	a	h	b	h	b	a	b	a	b	h	b	h	h	h	a	h	a	h	h	h	h	h	h	b	h	h	b	h	h	b	h	b	h
S1_29712915	a	b	h	a	b	a	h	a	a	h	a	h	b	a	a	a	a	a	a	a	a	a	a	a	a	a	h	h	a	a	a	h	a	b	a	a	a	a	a	a	h	a	h	a	h	h	a	h	h
S1_44806009	h	h	h	a	h	h	h	a	a	h	h	h	h	a	a	h	h	a	h	h	b	b	b	a	a	h	h	h	a	h	a	h	a	h	h	h	a	a	a	a	a	a	h	a	b	h	h	b	b
S2_25366343	h	a	a	a	h	a	h	b	h	h	h	h	h	a	h	h	h	h	h	h	h	h	h	h	h	h	h	b	h	a	h	h	a	a	h	h	-	h	h	h	h	b	h	h	h	h	b	h	h
S1_27757377	a	b	h	a	b	a	h	a	a	h	a	h	h	a	a	a	a	a	a	a	a	h	a	a	a	a	h	h	a	a	a	h	a	b	a	a	a	a	a	a	h	a	h	a	h	h	a	h	h
S5_8637051	h	a	a	b	a	h	a	a	a	h	a	a	a	a	h	h	a	a	h	h	h	b	h	h	a	a	a	h	h	a	h	h	a	a	h	a	a	h	b	h	h	h	b	a	a	a	h	h	h
S7_3876336	h	h	a	b	h	h	b	a	h	a	h	a	b	a	h	a	h	h	b	h	h	a	a	h	b	h	b	h	h	a	h	h	h	a	h	h	b	h	h	h	h	b	h	b	h	h	b	h	h
S6_24907840	h	h	h	h	h	h	b	a	h	h	h	h	h	a	a	a	a	h	b	h	b	a	b	a	h	a	h	h	h	h	a	h	h	a	b	h	h	b	h	b	a	h	b	a	h	b	h	b	h
S1_44844725	a	h	a	a	h	a	h	a	a	a	a	h	h	a	a	h	a	a	a	a	a	a	a	a	a	h	a	a	a	a	a	a	a	h	a	a	a	a	a	a	h	a	a	a	a	a	a	a	a
S6_11897195	a	a	a	a	a	h	h	a	h	a	a	h	h	a	a	a	a	a	a	a	a	a	a	a	a	h	h	a	a	a	a	a	h	a	a	a	h	h	a	a	a	a	a	a	a	h	a	a	a
S3_39704013	b	h	a	h	b	h	h	a	a	h	h	h	h	h	b	h	b	h	b	h	a	h	a	h	h	a	h	h	b	b	b	b	a	a	a	h	b	h	a	h	a	h	h	h	h	b	h	h	b
S3_6290192	a	a	a	a	b	h	h	h	h	a	b	h	h	b	b	a	b	a	b	b	a	h	h	a	a	a	h	h	b	b	h	h	h	b	a	h	h	b	h	h	a	b	b	a	a	h	h	a	h
S5_38843579	h	a	h	b	h	b	h	a	h	a	a	a	b	a	h	h	a	a	h	h	b	b	a	a	a	a	h	h	a	a	h	a	h	h	b	h	b	h	h	h	b	h	h	a	h	a	h	b	a
S4_15284655	h	b	h	a	h	h	a	a	h	h	a	a	h	h	h	a	a	h	a	h	h	-	a	h	a	a	h	h	a	b	h	h	b	b	b	a	a	h	h	a	h	h	a	a	-	b	a	h	h
S1_34692901	h	h	a	a	h	h	b	a	a	a	h	b	h	a	a	h	h	h	h	h	h	b	h	h	a	h	a	h	a	a	h	a	a	h	a	h	a	a	h	a	h	a	h	a	a	a	h	h	h
S2_26650343	h	a	h	a	h	a	h	h	h	h	h	h	h	a	h	h	h	b	h	h	h	h	h	h	h	h	h	b	h	a	h	h	h	a	h	h	b	h	h	h	h	b	h	h	h	h	b	h	h
S1_22849878	a	b	h	a	b	a	a	a	a	h	a	h	h	a	a	a	a	a	a	a	a	h	a	a	h	a	h	h	a	a	a	h	a	b	h	a	a	a	a	a	h	a	h	a	h	h	a	b	h
S3_39004025	b	h	a	h	b	h	h	a	a	h	h	h	h	h	b	h	b	h	b	h	a	h	a	h	h	a	h	h	b	b	b	b	a	a	a	h	b	h	a	h	a	h	h	h	h	b	h	h	b
S1_22465948	a	b	h	a	b	a	a	a	a	h	a	h	h	a	a	a	a	a	a	a	a	h	a	a	h	a	h	h	a	a	a	h	a	b	h	a	a	a	a	a	h	a	a	a	h	h	a	h	a
S3_6641849	a	b	h	a	a	a	a	h	h	a	a	a	h	a	a	h	a	a	a	a	h	a	a	h	a	h	a	a	a	a	h	h	h	a	h	a	b	a	a	a	b	a	a	h	a	h	a	h	h
S1_25224702	a	b	h	a	b	a	a	a	a	b	a	h	h	a	a	a	a	a	a	a	a	h	a	a	h	a	h	h	a	a	a	b	a	b	h	a	a	a	a	a	h	a	h	a	a	h	a	h	h
S8_12629005	b	h	b	b	h	h	h	h	a	a	a	a	h	a	h	h	h	b	b	h	h	h	b	a	a	h	h	a	h	h	h	a	a	a	h	h	a	a	a	h	a	h	h	a	a	a	a	h	h
S6_31979174	a	a	a	a	a	b	h	a	h	a	a	h	h	a	a	a	a	a	a	a	a	a	a	a	a	a	a	a	a	a	a	a	h	a	h	a	b	h	a	a	a	a	a	a	a	h	a	a	a
S2_35283684	h	a	h	a	h	h	h	a	b	h	h	b	a	a	h	h	h	b	h	h	a	a	a	h	b	h	h	h	a	a	b	h	h	a	h	h	h	h	h	b	a	b	b	h	b	h	b	h	h
S2_18077822	h	a	a	a	h	a	a	h	a	h	a	h	h	a	a	h	a	h	a	a	h	h	a	h	a	a	h	h	a	a	h	a	h	a	h	a	b	a	h	a	h	h	a	a	h	h	a	h	a
S3_47641312	b	h	a	b	b	h	b	a	b	h	h	h	h	h	b	h	b	b	h	h	a	h	a	h	a	h	h	b	b	b	b	b	a	a	a	a	h	a	a	b	h	h	h	h	h	b	b	h	b
S1_42149204	h	b	h	a	b	h	b	a	a	h	h	b	b	a	a	h	h	h	h	h	h	b	h	a	a	b	h	h	a	a	a	h	a	b	a	h	a	a	h	h	a	a	h	a	b	h	h	b	b
S6_30772024	h	a	h	h	a	a	a	h	h	h	a	b	h	b	b	b	b	h	a	h	a	b	a	h	a	h	a	h	h	h	b	h	a	h	a	a	a	a	b	a	a	a	a	h	h	a	h	a	h
S1_44863913	a	h	a	a	h	a	h	a	a	a	a	b	h	a	a	h	a	a	a	a	a	a	a	a	a	h	a	a	a	a	a	a	a	h	a	a	a	a	a	a	h	a	a	a	a	a	a	a	a
S8_2065038	b	h	h	h	h	h	h	h	a	h	a	a	a	h	h	h	h	b	h	h	h	b	b	a	h	h	h	a	h	a	h	a	a	h	h	h	b	a	h	h	a	h	h	a	a	a	b	h	a
S9_2726315	h	a	h	h	b	h	h	a	b	b	b	h	h	b	h	b	a	h	h	h	h	h	a	h	a	h	a	b	h	a	a	h	h	h	h	a	a	h	b	h	b	h	a	a	a	h	a	h	h
S6_21798005	a	h	a	a	h	a	a	b	a	a	h	a	a	a	a	h	a	a	a	a	a	a	a	a	h	b	a	a	a	a	a	a	a	h	a	a	a	a	a	a	h	a	a	h	a	a	a	a	a
S1_51111078	h	b	a	a	b	h	b	h	a	h	h	b	b	a	a	b	b	h	a	b	b	b	b	a	a	b	h	h	a	h	a	h	a	b	h	h	h	a	a	h	h	a	h	a	b	a	b	h	b
S4_28926653	h	a	h	h	h	b	h	h	h	a	b	b	h	h	a	h	h	a	h	h	a	h	a	h	b	a	h	a	h	h	h	a	h	a	b	h	b	h	h	b	h	h	a	h	a	h	b	h	a
S2_40302407	h	a	b	a	h	h	h	a	b	a	h	h	a	a	h	b	h	b	h	h	h	a	a	h	b	h	h	h	a	a	h	h	h	a	a	h	a	h	h	b	a	b	h	h	b	a	b	b	h
S1_21773562	a	b	h	a	b	a	a	a	a	h	a	h	h	a	a	a	a	a	a	a	a	h	a	a	h	a	h	h	a	a	a	h	a	b	h	a	a	a	a	a	h	a	h	a	h	h	a	h	h
S9_28477201	a	a	a	a	a	h	a	a	a	a	a	a	a	a	a	a	a	a	a	a	a	a	-	a	h	h	h	a	a	a	a	a	h	a	a	a	a	h	a	a	h	a	a	a	a	a	a	a	a
S3_8867773	h	a	a	a	b	h	h	h	h	h	b	h	h	b	b	a	b	h	b	b	a	h	h	h	b	a	h	h	b	b	h	h	h	h	a	b	h	b	h	h	a	b	b	h	a	h	h	a	h
S6_7615431	h	b	h	h	b	a	h	b	a	h	a	a	a	a	a	h	b	h	a	h	b	a	b	h	b	a	h	h	h	h	a	h	a	a	b	b	a	h	h	b	a	b	h	a	b	h	a	b	a
S1_1224599	h	a	a	a	h	h	h	a	h	h	h	h	h	h	b	h	b	a	h	h	b	h	a	h	a	a	a	a	a	h	h	a	a	a	a	h	a	a	b	h	h	a	b	a	a	a	a	h	h
S1_24865024	h	a	a	a	a	h	h	a	a	a	h	h	a	a	a	h	h	h	b	h	h	h	h	h	a	a	a	a	a	a	b	a	a	a	a	a	a	a	h	h	a	a	h	a	a	a	h	h	h
S1_1211425	h	a	a	a	h	h	h	a	h	a	h	a	h	h	b	h	b	h	h	a	b	h	a	h	a	a	a	a	a	h	h	a	a	a	a	a	a	a	b	a	h	a	b	a	a	a	a	h	h
S1_43579180	h	b	h	a	b	h	b	a	a	h	h	h	b	a	a	h	h	h	h	h	b	b	h	a	a	b	h	h	a	h	a	h	a	b	h	h	a	a	a	h	a	a	h	a	b	h	h	b	b
S8_25883238	a	h	a	a	a	a	a	h	a	a	a	h	a	a	a	a	a	a	a	a	a	a	a	a	h	h	h	a	a	a	a	a	a	a	a	a	-	h	a	a	a	a	a	h	a	a	a	a	a
S1_42796662	h	h	h	a	h	h	h	a	a	h	h	h	h	a	a	h	h	h	h	h	h	b	a	a	a	h	h	h	a	a	a	h	a	h	h	h	a	a	a	h	a	a	h	a	b	h	h	h	b
S6_31791227	a	b	a	a	h	h	h	h	b	a	h	b	h	a	a	h	a	a	a	a	a	a	a	a	h	h	h	a	a	a	a	a	h	h	h	a	b	h	a	a	h	a	a	h	a	h	a	a	a
S6_530795	h	b	a	a	b	a	a	h	a	h	h	a	b	h	a	a	a	a	a	h	h	h	a	h	h	a	a	a	a	a	h	b	h	h	h	a	a	a	a	a	h	a	a	h	h	h	a	a	a
S6_31830534	h	h	h	h	h	h	h	a	a	h	h	a	a	a	a	a	a	h	b	h	b	a	b	h	h	a	h	h	h	h	a	h	a	a	h	h	a	h	a	b	h	h	b	a	h	h	h	b	b
S7_5201676	h	h	a	b	h	h	h	a	h	a	h	a	b	a	h	a	h	h	b	h	h	a	a	h	b	h	b	h	h	a	h	h	h	a	h	h	b	h	h	b	h	h	h	b	h	h	b	h	h
S1_46080499	a	h	a	a	h	a	h	a	a	a	a	h	h	a	a	h	a	a	a	a	a	a	a	a	a	h	a	a	a	a	a	a	a	h	a	a	a	a	a	a	h	a	a	a	a	a	a	a	a
S5_3012464	a	b	a	a	a	h	a	a	h	a	h	h	h	a	a	h	a	a	a	a	a	a	a	a	h	h	a	a	a	a	a	a	h	a	b	a	h	h	a	a	a	a	a	a	a	a	a	a	a
S3_10521496	h	a	a	a	b	h	h	h	h	h	b	h	h	b	b	a	b	h	b	b	a	h	h	h	h	a	h	h	b	b	h	h	h	h	a	b	h	b	h	h	a	b	b	h	a	h	h	a	h
S1_24856489	h	b	h	a	b	h	h	a	a	a	h	b	h	a	a	h	h	h	b	h	h	b	h	h	h	a	h	h	a	a	h	h	a	b	h	a	-	a	h	h	h	a	b	a	h	h	h	b	b
S8_9421174	b	h	b	b	h	b	h	b	a	a	a	a	h	a	h	b	h	b	b	h	h	b	b	a	h	h	h	a	h	h	h	a	a	b	a	h	b	h	a	h	a	h	h	h	a	h	a	h	a
S8_29915324	h	h	h	h	a	h	b	h	h	a	a	h	h	a	h	h	h	h	h	a	h	a	h	h	a	h	h	a	h	a	a	a	h	h	b	b	a	h	h	a	h	a	h	h	a	h	h	a	h
S4_14827237	h	b	h	a	h	h	a	a	h	h	a	a	h	h	h	a	a	h	a	h	h	h	a	h	a	a	h	h	a	a	h	h	h	b	h	a	a	h	h	a	h	h	h	a	a	b	a	a	h
S1_22545103	a	b	h	a	b	a	a	a	a	a	a	h	h	a	a	a	a	a	a	a	a	h	a	a	h	a	h	h	a	a	a	h	a	b	h	a	a	a	a	a	h	a	h	a	h	h	a	h	h
S5_5275769	a	h	a	a	a	h	a	a	h	a	h	b	h	a	a	h	a	a	a	a	a	a	a	a	h	h	a	a	a	a	a	a	a	a	h	a	b	h	a	a	a	a	a	a	a	a	a	a	a
S1_24565544	a	b	h	a	b	a	a	a	a	h	a	h	h	a	a	a	a	a	a	a	a	h	a	a	h	a	h	h	a	a	a	h	a	b	b	a	a	a	a	a	h	a	h	a	h	h	a	h	h
S7_1783304	h	h	a	b	h	a	b	a	h	a	h	a	b	a	h	a	a	h	h	h	h	h	h	h	b	h	h	h	h	a	h	h	a	a	h	h	b	h	h	a	h	b	h	b	h	h	b	h	h
S2_32008660	h	a	h	a	h	a	h	h	h	a	h	h	h	a	h	h	h	b	h	h	h	h	h	h	b	h	h	b	h	a	b	h	h	a	h	a	b	h	h	h	h	b	h	h	b	h	b	h	h
S2_34996072	h	a	h	a	h	h	h	a	b	h	h	h	a	a	h	h	h	b	a	h	h	h	a	h	b	h	h	h	a	a	b	h	h	a	h	h	b	h	h	b	h	b	h	h	b	h	b	h	h
S1_543826	h	b	h	a	b	a	a	a	h	b	a	a	a	a	a	h	a	h	a	a	h	h	a	a	h	a	h	h	a	a	h	h	a	b	h	a	a	a	a	a	b	h	a	a	h	h	a	h	a
S9_25316498	a	h	a	h	h	a	h	h	-	h	b	b	h	a	h	b	a	a	a	a	h	a	a	a	a	h	a	a	h	a	a	a	a	h	b	a	h	a	h	a	a	a	a	h	a	h	h	a	h
S7_14308881	b	h	a	b	h	h	h	a	h	h	h	a	h	a	h	h	h	b	b	h	a	a	h	h	b	h	b	h	h	a	h	h	h	a	h	h	b	h	h	b	h	h	h	b	b	h	h	h	h
S4_29371581	h	a	h	h	h	h	h	h	h	a	b	b	h	h	a	h	h	a	h	h	a	a	a	h	b	a	h	a	h	h	h	a	h	a	b	h	-	h	h	h	h	h	a	h	a	h	b	h	a
S1_24858593	h	a	a	a	a	h	h	a	a	a	h	h	a	a	a	h	h	h	b	h	h	h	h	h	a	a	a	a	a	a	h	a	a	a	a	a	a	a	h	h	a	a	h	a	a	a	h	h	h
S5_31450431	h	a	h	b	a	b	h	a	a	h	a	a	b	a	h	b	a	a	h	h	b	b	h	a	h	a	a	h	h	a	h	a	a	a	b	a	h	b	b	h	b	h	h	a	a	a	h	b	h
S4_24530944	h	a	h	h	h	b	b	h	h	a	b	b	h	h	a	h	h	a	h	h	a	h	a	h	b	a	h	a	h	h	h	a	h	a	h	h	b	h	h	h	h	h	a	h	a	h	b	a	a
S1_12576434	b	b	h	a	b	h	h	a	h	b	h	b	a	a	a	b	h	h	b	h	h	b	h	h	h	a	h	h	a	a	b	h	a	b	a	h	a	a	h	h	h	a	b	a	h	h	h	b	h
S8_5800171	b	h	b	b	h	h	h	b	a	a	a	a	h	h	h	h	h	b	b	h	h	b	b	a	a	h	h	a	h	h	h	a	a	h	h	h	b	a	a	h	a	h	h	a	a	a	h	h	a
S6_23890401	a	h	a	a	h	a	a	h	a	a	h	a	a	a	a	h	a	a	a	a	a	a	a	a	h	h	h	a	a	a	a	a	a	h	a	a	a	a	a	a	h	a	a	h	a	a	a	a	a
S9_22597792	h	h	h	h	b	h	h	h	b	b	b	b	b	h	h	b	a	a	a	h	h	h	a	a	h	b	h	h	h	a	a	b	h	h	b	a	b	h	b	a	h	h	a	h	a	h	h	a	h
S9_27774939	a	a	a	a	a	h	a	a	a	a	a	a	a	a	a	a	a	a	a	a	a	a	-	a	b	h	h	a	a	a	a	a	h	a	a	a	a	h	a	a	h	a	a	a	a	a	a	a	a
S2_13839363	h	a	a	a	h	a	a	b	h	h	a	a	h	a	a	h	b	h	h	h	h	h	a	h	h	a	h	h	b	a	h	h	h	a	h	b	b	h	h	h	h	b	h	a	h	h	h	h	b
S4_8971604	a	h	h	b	a	h	a	h	h	h	a	h	h	a	b	h	h	h	h	h	a	a	h	b	a	a	h	b	h	b	h	h	b	h	h	b	a	h	a	h	b	h	h	h	b	b	a	a	b
S8_24991953	h	a	h	b	a	b	b	b	h	a	a	a	h	a	h	b	a	a	b	a	h	h	b	h	h	h	h	a	h	a	a	a	h	h	b	h	h	h	a	h	h	h	h	h	-	h	a	a	b
S6_12436437	h	b	h	h	b	a	h	a	a	h	a	a	a	a	a	a	h	h	a	h	b	a	b	h	b	a	h	h	h	h	a	h	a	a	b	b	a	h	h	b	a	h	b	a	h	h	a	b	h
S6_7800975	h	a	h	h	h	a	h	b	-	h	a	a	a	a	a	a	a	b	a	h	b	h	b	h	b	a	h	h	b	h	a	h	a	a	h	b	a	h	h	b	a	b	h	a	b	h	a	b	a
S6_36447221	h	h	h	a	b	b	b	a	h	h	h	a	h	a	a	a	a	h	b	h	b	a	h	h	h	a	h	h	h	h	a	b	h	a	h	h	b	b	a	a	b	h	b	a	h	b	h	b	b
S4_33262302	h	h	h	h	h	h	h	h	h	a	h	b	h	h	a	b	h	h	h	h	a	h	h	h	b	a	h	a	h	h	h	a	h	a	b	h	h	h	h	h	h	h	a	h	a	h	h	h	a
S8_14778117	a	a	a	a	a	h	a	h	a	a	a	a	a	a	a	h	a	a	a	a	a	a	a	a	h	a	a	a	a	a	a	a	a	h	a	a	a	h	a	a	h	a	a	h	a	h	a	a	a
S1_36707772	h	h	a	a	h	h	b	a	a	a	h	b	h	a	a	h	h	h	h	h	h	h	h	h	a	h	a	h	a	a	h	a	a	h	a	h	a	a	h	h	h	a	h	a	h	a	h	h	h
S6_24876438	h	a	h	h	a	h	a	h	h	h	a	h	h	b	b	h	b	b	a	a	a	-	a	b	a	h	a	h	h	h	b	h	a	h	a	a	h	a	h	a	h	h	a	h	b	a	h	a	h
S2_34366580	h	a	h	a	h	a	h	a	h	h	h	h	a	a	h	h	h	b	h	h	h	h	a	h	b	h	h	b	a	a	b	h	h	a	h	h	b	h	h	b	h	b	h	a	b	h	b	h	h
S2_11558801	h	a	a	a	h	a	a	b	h	h	a	a	h	a	a	h	b	b	h	h	h	h	h	h	h	a	h	h	b	a	h	h	h	a	h	b	b	h	h	h	h	b	h	a	h	h	h	h	b
S4_33087672	a	h	a	h	h	h	h	h	h	b	h	a	h	h	b	a	h	b	h	a	b	h	h	h	a	b	h	h	h	h	h	b	h	h	a	h	b	h	a	h	a	a	b	h	h	a	h	h	h
S1_31268282	a	b	h	a	b	a	h	a	a	h	a	h	b	a	a	a	a	a	a	a	a	h	a	a	a	a	a	h	a	a	a	h	a	b	a	a	a	a	a	a	h	a	h	a	b	b	a	h	b
S2_27600707	h	a	h	a	b	a	h	a	h	h	h	h	h	a	h	h	h	b	h	h	h	h	h	h	h	h	h	b	h	a	h	h	b	a	h	h	b	h	h	a	h	b	h	h	h	h	b	h	h
S4_20668254	a	a	a	h	a	a	a	h	a	h	a	a	a	a	h	h	h	a	h	a	h	a	b	a	a	h	a	h	h	a	a	h	h	a	a	h	a	a	a	h	a	a	h	h	h	a	a	h	h
S4_26773782	h	b	h	h	h	h	h	h	h	b	a	a	h	h	b	h	h	b	h	h	b	h	b	h	a	b	h	b	h	h	h	b	h	b	h	h	a	h	h	h	h	h	b	a	-	h	a	b	b
S9_29830810	h	a	h	a	h	h	a	a	a	h	a	a	h	h	a	h	a	a	a	h	a	a	a	a	h	h	h	h	a	a	a	h	h	a	a	a	a	h	a	a	h	h	h	a	a	a	a	a	a
S6_32363650	a	h	a	a	h	a	a	h	a	a	h	a	a	a	a	h	a	a	a	a	a	a	a	a	h	h	h	a	a	a	a	a	a	h	a	a	a	a	a	a	h	a	a	h	a	a	a	a	a
S1_43311835	h	h	h	a	b	h	h	a	a	h	h	h	h	a	a	h	h	h	h	h	h	b	h	a	a	h	h	h	a	a	a	b	a	h	h	b	a	a	a	h	a	a	h	a	b	h	h	b	b
S4_35766779	a	h	a	a	h	h	h	a	h	h	a	a	h	h	h	a	a	h	a	a	h	h	a	h	a	h	h	a	a	h	h	h	a	a	a	a	a	h	a	a	a	a	h	a	a	a	a	a	a
S7_4830189	h	h	a	b	h	h	b	a	h	a	h	a	b	a	h	a	h	h	b	h	h	a	h	h	b	h	b	h	h	a	h	h	h	a	h	h	b	h	h	b	h	h	h	b	h	h	b	h	h
S3_5257742	h	a	a	a	b	h	h	h	h	b	b	h	h	b	b	a	b	h	b	b	a	h	h	h	h	a	h	h	b	b	h	h	h	b	a	h	a	b	h	h	a	b	b	h	a	h	h	a	h
S3_49779867	h	a	a	a	h	a	a	a	a	a	a	a	a	a	h	a	a	h	a	a	h	h	a	h	a	a	a	h	a	h	h	h	a	a	a	a	a	a	a	a	a	a	a	a	b	h	a	h	a
S7_28417403	b	b	h	b	h	b	h	a	h	h	h	h	h	a	a	h	h	b	b	a	h	h	b	h	b	b	h	h	h	a	b	h	h	h	h	b	b	h	h	b	h	h	h	h	a	h	h	h	h
S8_21969735	h	h	b	b	a	b	b	b	h	a	a	a	h	a	h	b	a	b	b	a	h	h	b	h	h	h	h	a	h	h	h	a	h	h	b	h	h	h	a	h	h	b	h	h	a	h	a	a	h
S7_29850915	b	h	h	b	h	b	h	h	h	h	h	h	h	a	a	h	h	b	b	b	h	h	b	h	b	b	h	h	h	a	b	h	h	h	h	b	b	h	h	b	h	h	b	h	h	h	h	h	h
S1_39531784	h	h	a	a	h	b	b	a	a	a	h	b	h	a	a	h	h	a	h	h	h	h	h	h	a	b	a	h	a	a	a	a	a	h	a	h	a	a	h	h	h	a	h	a	h	a	h	h	h
S5_41619867	h	a	h	b	h	b	b	a	h	h	a	a	b	a	h	h	h	h	h	b	b	b	a	a	a	a	h	h	h	a	h	a	h	h	b	h	b	h	h	a	b	h	h	a	a	a	h	b	a
S5_33159359	h	a	h	b	a	b	h	a	h	h	a	a	b	a	h	b	a	a	h	h	h	b	h	a	h	a	a	h	b	a	h	a	h	a	b	h	h	b	b	h	b	h	h	a	a	a	b	b	a
S3_32618792	h	h	h	a	b	h	h	h	a	a	h	h	b	h	a	h	a	a	a	h	a	h	a	a	h	h	h	h	a	a	a	a	h	h	h	a	h	h	h	a	h	h	a	h	a	b	a	h	a
S2_39457616	h	a	h	a	h	h	h	a	b	h	h	h	a	a	h	h	h	b	h	h	h	a	a	h	b	h	h	h	a	a	b	h	h	a	b	h	h	h	h	b	a	b	h	h	b	a	b	h	h
S1_45300293	h	b	h	a	b	h	b	a	a	h	h	b	b	a	a	b	h	h	h	h	b	b	b	a	a	b	h	h	a	h	a	h	a	b	h	h	a	a	a	h	h	a	h	a	b	h	h	b	b
S3_8623576	h	a	a	a	b	h	h	h	b	h	b	h	h	b	b	a	b	h	b	b	a	h	h	h	h	a	h	h	b	b	h	h	h	h	a	b	a	b	h	h	a	b	b	h	a	h	h	a	h
S8_1157046	a	a	a	a	a	h	a	b	-	a	a	b	a	a	a	h	a	a	a	a	a	a	a	a	h	a	a	a	a	a	a	a	a	h	a	a	a	a	a	a	a	a	a	a	a	h	a	a	a
S6_25938495	h	a	h	h	a	h	a	h	h	h	a	h	h	b	b	h	b	h	a	h	a	b	a	b	a	h	a	h	h	h	b	h	h	h	a	h	a	a	h	a	b	h	a	h	h	a	a	a	h
S6_22468928	h	h	h	h	h	h	b	a	h	h	h	h	h	a	a	a	a	h	b	h	b	a	b	a	h	a	b	h	h	h	a	h	h	a	b	h	h	b	h	b	a	h	b	a	a	b	a	b	h
S8_29363147	h	b	b	b	a	h	b	b	h	a	a	h	b	h	h	h	a	h	h	a	h	h	h	h	a	h	h	a	h	h	h	a	h	h	b	b	h	h	h	h	h	h	h	h	a	b	h	a	h
S3_48525361	h	a	a	a	h	a	a	a	a	a	a	a	a	a	h	a	a	h	a	a	a	h	a	h	a	a	a	h	a	h	h	h	a	a	a	a	a	a	a	a	a	a	a	a	a	h	a	h	h
S3_3542578	h	a	a	a	b	h	h	h	b	h	b	h	b	b	b	a	b	h	h	b	a	h	b	h	h	a	h	h	b	b	h	h	h	b	a	h	b	b	h	h	a	b	b	h	a	h	h	a	h
S6_19256281	a	h	a	a	h	a	a	h	a	a	h	a	a	a	a	h	a	a	a	a	a	a	a	a	h	h	a	a	a	a	a	h	a	h	a	a	a	a	a	a	h	a	a	h	a	a	a	a	a
S1_39632173	h	h	a	a	h	h	b	a	a	a	h	b	h	a	a	h	h	h	h	h	h	h	h	h	a	b	a	h	a	a	h	a	a	h	a	h	a	a	h	h	h	a	h	a	h	a	h	h	h
S2_25211701	h	a	a	a	h	a	h	b	h	h	h	h	h	a	h	h	h	h	h	h	h	h	h	h	h	h	h	b	h	a	h	h	h	a	h	h	b	h	h	h	h	b	h	h	h	h	b	h	h
S1_20182577	h	a	h	h	a	h	h	h	h	a	h	h	h	h	h	h	h	h	b	h	h	a	b	h	h	b	h	h	h	h	a	a	a	a	a	h	b	h	h	b	h	h	h	b	a	h	h	h	h
S4_14815294	h	a	h	h	h	h	b	h	a	a	b	b	h	h	a	h	h	a	h	a	h	h	h	a	b	b	h	a	h	h	h	a	a	a	h	a	b	h	h	h	h	h	a	h	a	a	b	a	a
S8_28157583	h	h	h	b	a	b	b	b	h	a	a	h	h	a	h	h	a	h	b	a	h	b	b	h	a	h	h	a	h	a	h	a	h	h	b	h	a	h	h	h	h	a	h	h	a	h	b	a	h
S6_7785910	h	b	h	h	b	a	h	b	a	h	a	a	a	a	a	a	h	h	a	h	b	a	b	h	b	a	h	h	h	h	a	h	a	a	b	b	a	h	h	b	a	b	h	a	b	h	a	b	a
S4_9050050	h	a	h	a	h	h	b	h	h	a	b	h	h	h	a	h	h	a	h	h	h	h	h	a	b	b	h	a	h	a	h	a	a	a	h	a	b	h	h	h	a	h	a	h	a	a	b	a	a
S9_23767553	a	h	a	h	h	a	h	h	h	b	b	b	h	a	h	b	a	h	a	a	h	a	a	a	a	h	a	a	h	a	a	h	a	h	b	a	h	a	h	a	a	a	a	h	a	h	h	a	h
S2_38469854	h	a	h	a	h	h	h	a	b	b	h	h	a	a	h	h	h	b	h	h	h	b	a	h	b	h	h	h	a	a	b	h	a	a	h	h	a	h	h	b	a	b	h	h	b	h	b	h	h
S1_37302502	a	h	h	a	h	a	a	a	a	a	a	a	h	a	a	a	a	a	a	a	a	h	a	a	a	a	a	a	a	a	a	h	a	h	a	a	a	a	a	a	a	a	h	a	h	h	a	h	h
S1_27448823	h	b	h	a	b	h	b	a	a	h	h	b	h	a	a	h	h	h	h	h	h	b	h	h	a	a	h	h	a	a	h	h	a	b	a	a	a	a	h	h	h	a	b	a	h	h	h	b	b
S3_11552484	h	a	a	a	b	h	h	b	h	h	b	h	h	b	b	a	b	h	b	b	a	h	h	h	h	a	h	h	b	b	h	h	h	h	a	b	h	b	h	h	a	b	b	h	-	h	h	a	b
S3_25616379	h	h	a	a	b	h	h	h	h	a	b	h	h	b	b	a	b	h	b	b	a	h	a	h	h	a	h	h	b	b	h	b	a	h	a	b	a	b	a	h	a	b	h	h	h	h	h	h	b
S7_8192358	b	h	a	b	h	h	h	a	h	h	h	a	h	a	h	h	h	b	b	h	h	a	h	h	b	h	b	h	h	a	h	h	h	a	h	h	h	h	h	b	h	h	h	b	b	h	b	h	h
S1_1618359	h	a	a	a	h	h	h	a	h	h	h	h	h	h	b	h	b	a	h	h	b	h	a	b	a	a	a	a	a	h	h	a	a	a	a	h	a	a	b	h	h	a	b	a	a	a	a	h	h
S2_32980223	h	a	h	a	h	a	h	a	h	h	h	h	h	a	h	h	h	b	h	h	h	h	a	h	b	h	h	b	a	a	b	h	h	a	h	h	b	h	h	h	h	b	h	h	b	h	b	h	h
S7_34746610	b	h	b	h	h	b	b	b	h	h	h	h	h	h	a	h	h	b	b	b	h	h	b	b	h	b	h	h	h	h	b	h	b	h	h	b	b	h	b	b	h	h	h	h	b	h	h	h	h
S9_9426243	a	a	a	a	a	a	a	h	a	a	a	h	a	a	a	a	a	a	a	a	a	a	a	a	h	h	h	a	a	a	a	a	a	a	a	a	b	h	a	a	a	a	a	h	a	a	a	a	a
S2_41129899	h	a	h	a	h	h	h	a	h	h	h	h	a	a	h	h	h	h	b	b	h	h	a	h	b	h	h	h	a	a	h	h	h	a	h	h	h	h	a	b	a	b	h	h	b	a	b	h	h
S9_3370295	h	h	h	h	a	h	h	h	a	a	a	a	h	a	h	a	b	h	h	h	h	h	b	h	h	a	h	a	h	b	b	h	a	h	h	b	h	a	a	h	a	h	b	h	-	a	h	h	h
S2_36710334	h	a	h	a	h	a	h	a	b	h	h	h	a	a	h	h	h	b	h	h	h	h	a	h	b	h	h	h	a	a	b	h	h	a	h	h	h	h	h	b	a	b	h	h	b	h	b	h	h
S1_11599428	h	b	h	a	b	a	a	a	h	h	a	h	a	a	a	h	a	a	a	a	a	h	a	a	h	a	h	h	a	a	h	h	a	b	h	a	a	a	a	a	h	h	h	a	h	h	a	h	a
S9_33170841	a	a	a	a	a	b	h	a	a	a	h	a	a	a	a	h	a	a	a	a	a	a	a	a	h	h	h	a	a	a	a	a	b	a	h	a	a	h	a	a	h	a	a	a	a	a	a	a	a
S1_3847176	a	a	h	b	a	h	h	b	h	a	h	h	h	h	h	a	a	h	h	h	a	a	b	a	h	b	h	h	b	h	a	h	b	a	h	h	b	b	a	h	a	h	a	b	h	h	b	a	h
S4_20349528	a	a	a	h	a	a	a	h	a	h	a	a	a	a	h	h	h	h	h	a	h	a	b	a	a	h	a	h	h	a	a	h	h	a	a	h	a	a	a	h	a	a	h	h	b	a	a	h	h
S3_34400126	b	h	a	h	b	h	b	a	a	a	a	h	h	h	b	a	b	h	b	h	a	h	a	h	h	a	h	h	b	b	b	b	a	a	a	b	b	h	a	h	a	h	h	h	h	h	h	h	b
S5_40375361	h	a	h	b	h	b	b	a	h	h	a	a	b	a	h	h	h	h	a	b	b	b	h	a	a	a	h	h	a	a	h	a	h	h	b	h	b	h	h	a	b	h	h	a	h	a	h	b	a
S9_1956392	h	a	h	h	h	h	h	a	b	b	b	a	h	b	h	b	a	h	h	h	h	h	a	h	a	h	a	b	h	a	a	h	h	h	h	a	a	h	b	h	b	h	a	a	h	h	h	h	h
S8_22766112	a	a	a	a	a	a	h	h	a	a	a	a	a	a	a	h	a	a	a	a	a	a	a	a	h	a	a	a	a	a	a	a	h	h	h	a	a	h	a	a	h	a	a	h	a	h	a	a	a
S2_32022954	h	a	h	a	h	a	h	h	h	h	h	h	h	a	h	h	h	b	h	h	h	h	h	h	b	h	h	b	h	a	b	h	h	a	h	h	b	h	h	h	h	b	h	h	b	h	b	h	h
S4_28545884	h	a	h	a	a	a	a	a	a	a	a	a	h	a	a	a	a	a	a	h	a	a	a	a	a	a	a	h	a	a	a	a	a	h	a	a	a	a	h	a	b	h	a	a	a	h	a	a	a
S1_1127063	a	a	h	b	a	h	h	b	a	a	h	h	h	h	a	a	a	h	h	h	a	a	b	h	h	b	h	h	b	h	a	h	b	a	h	h	b	b	a	h	a	h	a	b	b	b	b	a	h
S8_11034619	a	a	a	a	a	h	a	h	a	a	a	a	a	a	a	h	a	a	a	a	a	a	a	a	h	a	a	a	a	a	a	a	a	h	a	a	b	h	a	a	a	a	a	h	a	h	a	a	a
S2_27605611	h	a	h	a	h	a	h	h	h	h	h	h	h	a	h	h	h	b	h	h	h	h	h	h	h	h	h	b	h	a	h	h	h	a	h	h	b	h	h	h	h	b	h	h	h	h	b	a	h
S1_21778947	h	a	a	a	a	h	h	a	a	a	h	h	a	a	a	h	h	h	b	h	h	h	b	h	a	a	a	a	a	a	h	a	a	a	a	a	a	a	h	h	a	a	h	a	a	a	b	h	h
S3_1809580	h	a	a	a	b	h	h	h	h	b	b	b	b	b	b	a	b	h	h	b	a	a	h	h	h	a	h	h	b	b	h	h	h	b	a	h	h	b	h	h	h	b	b	h	a	h	a	a	h
S5_9227851	a	a	a	a	a	h	h	a	h	a	a	h	h	a	a	h	a	a	a	a	a	a	a	a	h	a	a	a	a	a	a	a	h	a	h	a	h	h	a	a	a	a	a	a	a	a	a	a	a
S4_35358549	a	h	a	h	h	h	b	a	b	b	h	a	h	h	b	a	h	h	h	a	b	h	h	h	a	b	h	h	h	h	b	b	h	a	a	h	h	h	a	h	a	a	b	h	b	a	h	a	h
S2_43452482	h	a	h	a	h	h	h	a	h	h	h	h	a	a	h	h	h	b	h	b	a	h	a	h	b	h	h	h	a	a	h	b	a	a	h	h	h	h	h	b	a	b	a	h	b	a	b	h	b
S1_6488759	h	b	h	a	b	a	a	a	h	h	a	h	a	a	a	h	a	a	a	a	a	h	a	a	h	a	h	h	a	a	h	h	a	b	h	a	a	a	a	a	h	h	a	a	h	h	a	h	a
S7_3172711	h	h	a	b	h	h	b	a	h	a	h	a	b	a	h	a	a	h	b	h	h	a	h	h	b	h	h	h	h	a	h	h	h	a	h	h	b	h	h	h	h	b	h	b	h	h	b	h	h
S3_15412296	h	h	a	a	b	h	h	h	h	h	b	h	h	b	b	a	b	h	b	b	a	h	h	a	h	a	h	h	b	b	h	b	h	h	a	b	a	b	h	h	a	b	b	h	h	h	h	a	h
S6_30148572	a	h	a	a	h	h	h	h	h	a	h	h	h	a	a	h	a	a	a	a	a	a	a	a	h	h	h	a	a	a	a	a	h	h	a	a	a	h	a	a	h	a	a	h	a	h	a	a	a
S7_23010708	b	h	h	b	h	b	h	a	h	h	b	h	h	a	a	h	h	b	b	h	h	h	b	h	b	h	h	h	h	a	b	h	h	h	h	b	b	h	h	b	h	h	h	h	h	h	h	h	h
S1_24737284	h	h	h	a	h	a	h	a	h	h	a	a	a	a	a	a	h	a	a	h	h	a	h	a	a	a	h	h	h	h	h	h	h	a	h	h	h	a	h	a	h	h	h	a	h	a	h	h	h
S9_21619256	h	h	h	a	b	h	h	h	h	h	h	h	b	h	a	h	a	a	a	h	a	h	a	a	h	h	h	h	a	a	a	a	h	h	h	a	h	a	h	a	h	h	a	h	a	h	a	a	a
S9_28917375	a	h	a	h	h	h	h	h	h	h	b	h	h	a	h	b	a	a	a	a	h	a	a	a	h	b	h	a	h	a	a	h	h	h	b	a	h	h	h	a	h	a	a	h	a	h	h	a	b
S2_37195159	h	a	h	a	h	h	h	a	b	h	h	h	a	a	h	h	h	b	h	h	h	h	a	h	b	h	h	h	a	a	b	h	h	a	h	h	h	h	h	b	a	b	h	h	b	h	b	h	h
S6_19134876	a	h	a	a	h	a	a	h	a	a	h	a	a	a	a	h	a	a	a	a	a	a	a	a	h	h	a	a	a	a	a	a	a	h	a	a	a	a	a	a	h	a	a	h	a	a	a	a	a
S1_25333307	h	a	a	a	a	h	h	a	a	a	h	h	a	a	a	h	h	a	b	h	h	h	h	h	a	a	a	a	a	a	h	a	a	a	a	a	a	a	h	h	a	a	h	a	a	a	h	h	h
S4_28128619	h	a	h	h	h	h	h	h	h	a	b	b	h	h	a	h	h	a	h	h	a	h	a	h	b	a	h	a	h	h	h	a	h	a	a	h	b	h	h	h	h	h	a	h	a	h	b	h	a
S6_19754750	a	h	a	a	h	a	a	h	a	a	h	a	a	a	a	h	a	a	a	a	a	a	a	a	h	h	a	a	a	a	a	a	a	h	a	a	a	a	a	a	h	a	a	h	a	a	a	a	a
S1_45523940	h	h	h	a	h	h	h	a	a	h	h	h	h	a	a	h	h	h	h	h	b	b	b	a	a	h	h	h	a	h	a	h	a	h	h	h	a	a	a	h	a	a	h	a	b	h	h	b	b
S9_23694362	a	h	a	h	h	h	h	h	h	h	b	b	h	a	h	b	a	a	a	a	h	a	a	a	h	b	h	a	h	a	a	h	h	h	b	a	a	h	h	a	h	a	a	h	a	h	h	a	h
S1_32022266	a	b	h	a	b	a	h	a	a	h	a	h	b	a	a	a	a	a	a	a	a	h	a	a	a	a	a	h	a	a	a	h	a	b	a	a	a	a	a	a	h	a	h	a	h	h	a	h	h
S3_47640133	b	h	a	b	b	h	b	a	h	h	h	h	h	h	b	h	b	h	h	h	a	h	a	h	a	h	h	b	b	b	b	b	a	a	a	a	h	a	a	b	h	h	h	h	h	b	b	h	b
S8_15181458	a	a	a	a	a	h	a	b	a	a	a	a	a	a	a	h	a	a	a	a	a	a	a	a	h	a	a	a	a	a	a	a	a	h	a	a	a	h	a	a	h	a	a	h	a	b	a	a	a
S3_44947522	b	a	a	h	b	a	h	a	a	h	h	h	h	h	b	h	b	h	b	h	a	b	a	h	a	h	h	h	b	b	b	b	a	a	a	a	b	h	a	h	a	b	h	h	a	b	h	h	b
S4_35037724	h	h	h	h	h	h	a	h	h	a	h	b	h	h	a	b	h	a	h	h	a	h	h	h	b	a	h	a	h	h	h	a	h	h	b	h	h	h	h	h	h	h	a	h	a	h	h	h	a
S6_30495998	a	h	a	a	h	a	a	h	a	a	h	a	a	a	a	h	a	a	a	a	a	a	a	a	h	h	h	a	a	a	a	a	a	h	a	a	a	a	a	a	h	a	a	h	a	a	a	a	a
S4_19764399	h	a	h	h	h	h	b	h	h	a	b	b	h	h	a	h	h	a	h	h	a	h	a	h	b	h	h	a	h	h	h	a	a	a	h	h	b	h	h	h	h	h	a	a	a	a	b	a	a
S1_44828882	h	h	h	a	h	h	h	a	a	h	h	h	h	a	a	h	h	h	h	h	b	b	b	a	a	h	h	h	a	h	a	h	a	h	h	a	a	a	a	h	a	a	h	a	b	h	h	b	b
S6_13862797	a	h	a	a	h	a	a	h	a	a	h	a	a	a	a	h	a	a	a	a	a	a	a	a	a	a	a	a	a	a	a	a	a	h	h	a	a	a	a	a	h	a	a	h	a	a	a	a	a
S2_15336746	h	a	a	a	h	a	a	h	a	h	a	h	h	a	a	h	a	h	a	a	h	h	a	h	a	a	h	h	a	a	h	a	h	a	b	a	a	a	h	a	h	h	a	a	h	h	a	h	a
S9_17806244	a	h	a	a	a	a	a	h	a	a	a	a	a	a	a	a	a	a	a	a	a	a	a	a	h	h	h	a	a	a	a	a	h	a	a	a	a	h	a	a	h	a	a	h	a	a	a	a	a
S6_16523611	a	h	a	a	h	a	a	h	a	a	h	a	a	a	a	h	a	a	a	a	a	a	a	a	h	h	a	a	a	a	a	a	a	h	h	a	a	a	a	a	h	a	a	h	a	a	a	a	a
S6_34224488	a	h	a	a	h	a	a	h	a	a	h	a	a	a	a	h	a	a	a	a	a	a	a	a	h	h	h	a	a	a	a	a	a	h	a	a	a	h	a	a	h	a	a	h	a	a	a	a	a
S1_3463979	h	b	b	a	b	a	a	a	h	h	a	a	a	a	a	h	a	h	a	a	a	b	a	a	h	a	h	h	a	a	h	h	a	b	h	a	a	a	a	a	h	h	a	a	b	h	a	h	a
S2_32355582	h	a	h	a	h	a	h	h	h	h	h	h	h	a	h	h	a	b	h	a	h	h	h	h	b	h	h	b	h	a	b	h	h	a	h	h	b	h	h	h	h	b	h	h	b	h	b	h	h
S9_5453160	h	a	h	h	b	h	h	a	b	b	b	a	b	b	h	b	a	h	h	h	h	b	a	a	a	h	a	b	h	a	a	h	a	h	a	a	a	h	b	h	h	h	a	a	h	h	h	h	h
S4_34807094	h	a	h	a	a	a	a	a	a	a	a	a	a	a	a	a	a	a	a	h	a	a	a	a	a	a	a	h	a	a	a	a	a	h	a	a	a	a	h	a	h	h	a	a	h	h	a	h	h
S5_41555179	h	a	h	b	h	b	b	a	h	h	a	a	b	a	h	h	h	a	h	b	b	b	a	a	a	a	h	h	h	a	h	a	h	h	b	h	h	h	h	a	b	h	h	a	h	a	h	b	a
S6_7775582	a	h	a	a	h	a	a	h	a	a	h	a	a	a	a	a	a	a	a	a	a	a	a	a	h	a	a	a	a	a	a	a	a	h	h	a	a	a	a	a	h	a	a	h	a	a	a	a	a
S9_28483527	a	a	a	a	a	h	a	a	a	a	a	a	a	a	a	a	a	a	a	a	a	a	a	a	h	h	h	a	a	a	a	a	h	a	a	a	a	h	a	a	h	a	a	a	a	a	a	a	a
S1_29114633	h	b	h	a	b	h	b	a	a	h	h	b	h	a	a	h	h	h	h	h	h	b	h	h	a	a	h	h	a	a	h	h	a	b	a	a	a	a	h	h	h	a	b	a	h	h	h	b	b
S3_5755748	a	b	h	a	a	a	a	h	h	a	a	a	h	a	a	h	a	a	a	a	h	a	a	h	a	h	a	a	a	a	h	h	h	a	h	a	a	a	a	a	b	a	a	h	h	h	a	h	h
S6_18883667	h	h	h	h	h	a	b	a	h	h	a	h	h	a	a	a	h	h	h	h	b	a	b	a	h	a	b	h	h	h	a	h	h	a	b	a	h	b	h	b	a	h	b	a	h	b	a	b	h
S2_36428401	h	a	h	a	h	h	h	a	b	b	h	h	a	a	h	h	h	b	h	h	h	h	a	h	b	h	h	h	a	a	b	h	h	a	h	h	h	h	h	b	a	b	h	h	b	h	b	h	h
S4_35743746	h	a	h	h	a	a	h	a	h	h	h	a	a	a	h	a	h	h	h	h	h	a	h	a	a	h	a	b	h	a	h	h	h	h	a	h	h	a	h	h	h	h	h	h	b	h	h	h	b
S4_22667708	h	a	h	h	h	h	b	b	h	a	b	b	h	h	a	h	h	a	h	h	a	b	a	h	b	a	h	a	h	h	h	a	h	a	a	h	b	h	h	a	h	h	a	a	a	h	b	a	a
S1_35151722	h	h	a	a	h	h	b	a	a	a	h	b	h	a	a	h	h	h	h	h	h	h	h	h	a	h	a	h	a	a	h	a	a	h	a	h	a	a	h	h	h	a	h	a	b	a	a	h	h
S7_33646508	b	h	b	b	h	h	h	h	h	h	h	h	h	a	a	h	h	h	b	b	h	h	b	b	b	b	h	h	h	h	b	h	h	h	h	b	b	h	h	b	h	h	h	h	h	h	h	h	h
S1_45604631	a	b	h	a	b	h	b	a	a	h	h	b	b	a	a	b	h	h	h	h	b	b	b	a	a	b	h	h	a	h	a	h	a	b	h	h	a	a	a	h	h	a	a	a	b	h	h	b	b
S4_9288011	h	h	h	a	h	a	a	a	a	h	a	a	h	h	h	a	a	a	a	h	h	h	a	h	a	a	a	h	a	h	h	h	a	h	a	a	a	a	h	a	h	h	h	a	a	h	a	h	h
S5_36909875	h	a	h	b	a	b	h	a	h	h	a	a	b	a	h	h	a	a	h	h	b	b	h	a	a	a	h	h	h	a	h	a	h	h	b	h	h	b	b	h	b	h	h	a	h	a	h	b	a
S4_34500303	h	h	h	a	h	h	h	a	h	h	a	a	h	h	h	a	a	h	a	h	h	h	a	h	a	h	h	h	a	h	h	h	a	h	a	a	a	h	h	a	h	h	h	a	h	h	a	h	h
S5_41653122	h	a	h	b	h	b	b	a	a	h	a	a	b	a	h	h	h	h	h	b	b	b	a	a	a	a	h	h	h	a	h	a	h	h	b	h	h	h	h	a	b	h	h	a	h	a	h	b	a
S4_27227881	h	a	b	h	h	h	a	h	h	a	b	b	h	h	a	h	h	a	h	h	a	h	a	h	b	a	h	a	h	h	h	a	h	a	h	h	b	h	h	h	h	h	a	h	a	h	b	a	a
S3_1875086	h	a	h	b	a	h	h	a	a	a	a	a	a	a	a	h	a	b	h	a	h	h	h	a	h	h	a	h	a	a	a	a	a	a	h	h	a	a	h	h	a	a	a	a	h	a	b	h	a
S7_19470526	b	h	h	b	h	b	h	a	h	b	b	a	h	a	h	h	h	b	b	h	h	h	b	h	b	h	h	h	h	a	b	h	h	h	h	h	b	h	h	b	h	h	h	h	b	h	h	h	h
S9_32894732	b	b	a	a	a	a	a	a	a	b	-	a	b	h	a	a	a	a	a	h	a	h	a	a	a	a	a	h	a	b	a	b	a	a	a	a	a	a	a	a	a	b	h	a	a	a	a	a	a
S5_34794247	h	a	h	b	a	b	h	a	h	b	a	a	b	a	h	b	a	a	h	h	b	b	h	a	h	a	a	h	h	a	h	a	h	h	b	h	h	b	b	h	b	h	h	a	a	a	h	b	a
S6_36533677	h	h	h	a	b	b	b	a	a	h	h	a	h	a	a	a	a	h	b	h	b	a	h	h	h	a	h	h	h	h	a	b	h	a	h	h	b	b	a	a	b	h	b	a	h	b	h	b	b
S1_3722368	h	b	h	a	b	a	a	a	h	h	a	a	a	a	a	h	a	h	a	a	a	h	a	a	h	a	h	h	a	a	h	h	a	b	h	a	a	a	a	a	h	h	a	a	h	h	a	h	a
S6_2111886	a	a	a	h	a	a	h	h	a	h	h	h	a	a	a	h	h	a	a	a	a	a	b	a	a	a	h	h	h	h	a	a	h	a	h	b	a	a	h	b	a	h	h	h	h	a	h	h	a
S1_35388388	h	b	h	a	b	h	b	a	a	h	h	b	b	a	a	h	h	h	h	h	h	b	h	h	a	h	a	h	a	a	h	h	a	b	-	h	a	a	h	h	h	a	b	a	b	h	h	b	b
S5_40817521	h	a	h	b	h	b	b	a	h	h	a	a	b	a	h	h	h	a	h	b	b	-	h	a	a	a	h	h	h	a	h	a	h	h	b	h	b	h	h	a	b	h	h	a	h	a	h	b	a
S1_41212815	a	h	h	a	h	a	a	a	a	h	a	a	h	a	a	a	a	a	a	a	a	h	a	a	a	a	a	a	a	a	a	h	a	h	a	a	a	a	a	a	a	a	a	a	h	h	a	a	h
S3_8453601	h	a	a	a	b	h	h	h	h	h	b	h	h	b	b	a	b	h	b	b	a	h	h	h	h	a	h	h	b	b	h	h	h	h	a	b	h	b	h	h	a	b	b	h	a	h	h	a	h
S8_8601292	a	a	a	a	a	h	a	h	a	a	a	a	a	a	a	h	a	a	a	a	a	a	a	a	h	a	a	a	a	a	a	a	a	h	a	a	h	h	a	a	a	a	a	h	a	h	a	a	a
S4_8401678	h	h	h	a	h	a	a	a	a	h	a	a	h	h	h	a	a	h	a	h	h	h	a	h	a	a	a	h	a	h	h	h	a	h	a	a	a	a	h	a	h	h	h	a	a	h	a	h	h
S6_19042112	a	b	a	a	h	a	a	h	a	a	h	a	a	a	a	h	a	a	a	a	a	a	a	a	h	h	a	a	a	a	a	a	a	h	a	a	a	a	a	a	h	a	a	h	a	a	a	a	a
S1_535213	h	b	h	a	h	a	a	a	h	a	a	a	a	a	a	h	a	h	a	a	h	a	a	a	h	a	h	h	a	a	h	h	a	b	h	a	a	a	a	a	h	h	a	a	h	h	a	h	a
S7_18534615	b	h	h	b	h	b	h	a	h	h	b	a	h	a	b	h	h	b	b	h	h	h	b	h	b	h	h	h	h	a	b	h	h	h	h	h	b	h	h	b	h	h	h	h	h	h	b	h	h
S4_17605315	h	a	h	h	h	h	b	h	h	a	b	b	h	h	a	h	h	a	h	h	h	h	a	a	b	h	h	a	h	h	h	a	a	a	h	h	b	h	h	h	h	h	a	h	a	h	b	a	a
S1_38033827	a	h	h	a	h	a	a	a	a	a	a	a	h	a	a	a	a	a	a	a	a	h	a	a	a	a	a	a	a	a	a	h	a	h	a	a	a	a	a	a	a	a	h	a	h	h	a	b	h
S6_29103853	h	b	h	h	b	h	h	h	a	h	b	a	a	a	a	h	a	h	b	h	b	a	b	a	b	h	b	h	h	h	a	h	a	h	h	h	a	h	h	b	h	h	b	h	h	h	h	b	h
S3_9374587	h	a	a	a	b	h	h	h	h	h	b	h	h	b	b	a	b	h	b	b	a	h	h	h	h	a	h	h	b	b	h	h	h	h	a	b	h	b	h	h	a	b	b	h	a	h	h	a	h
S1_26773618	a	b	h	a	b	a	h	a	a	a	a	h	h	a	a	a	a	a	a	a	a	a	a	a	h	a	h	h	a	a	a	h	a	b	a	a	a	a	a	a	h	a	h	a	h	h	a	h	h
S4_8793063	a	a	h	a	a	a	a	a	a	a	a	a	h	a	h	a	a	h	a	h	a	a	a	h	a	a	a	h	a	h	h	a	a	a	a	a	a	a	a	a	h	h	a	a	h	h	a	a	a
S6_16344483	h	b	h	h	b	a	h	h	a	h	h	a	a	a	a	h	h	h	h	h	b	a	b	a	b	h	h	h	h	h	a	h	a	h	b	h	a	h	h	b	h	h	b	h	h	h	a	b	h
S5_39594675	h	a	h	b	h	b	h	a	h	h	a	a	b	a	h	h	h	h	h	h	b	b	h	a	a	a	h	h	a	a	h	a	h	h	b	h	h	h	h	a	b	h	h	a	h	a	h	b	a
S1_15834441	b	b	h	a	b	h	h	a	b	h	h	b	h	a	a	h	h	h	b	h	h	b	h	h	h	a	h	h	a	a	h	h	a	b	h	h	a	a	h	h	h	a	b	a	a	h	h	b	b
S4_12239417	h	a	h	h	h	h	b	h	h	a	b	h	h	h	a	h	h	a	h	h	h	h	a	a	b	b	h	a	h	a	h	a	a	a	b	a	b	h	h	h	h	h	a	h	a	a	b	a	a
S6_32576924	a	h	a	a	h	a	a	h	a	a	h	a	a	a	a	h	a	a	a	a	a	a	h	a	h	h	h	a	a	a	a	a	a	h	a	a	a	a	a	a	h	a	a	h	a	a	a	a	a
S5_5156884	a	h	a	a	a	h	a	a	h	a	h	h	h	a	a	h	a	a	a	a	a	a	a	a	h	h	a	a	a	a	a	a	h	a	h	a	h	h	a	a	a	a	a	a	a	a	a	a	a
S1_41699043	h	h	h	a	b	b	h	a	a	h	h	h	h	a	a	h	h	h	h	h	h	b	a	a	a	h	h	h	a	a	h	h	a	h	a	h	a	a	h	h	a	a	h	a	b	h	a	b	b
S7_22182496	b	h	h	b	h	b	h	a	h	h	b	h	h	a	a	h	h	b	b	h	h	b	b	h	b	h	h	h	h	a	b	h	h	h	h	b	b	h	h	b	h	b	h	h	h	h	h	h	h
S2_42360684	h	a	h	a	h	h	h	a	h	h	h	-	a	a	h	h	h	b	h	b	a	h	a	h	b	h	h	h	a	a	h	h	h	a	h	h	h	h	a	b	a	b	h	h	b	a	b	h	a
S6_10450644	a	b	a	a	h	a	a	h	a	a	h	a	a	a	a	b	a	a	a	a	a	a	a	a	h	a	a	a	a	a	a	a	a	h	h	a	a	a	a	a	h	a	a	h	a	a	a	a	a
S4_30366543	h	h	h	h	h	h	h	h	h	a	h	b	h	h	a	b	h	a	h	h	a	h	a	h	b	a	h	a	h	h	h	a	h	a	b	h	b	h	h	h	h	h	a	h	a	h	h	h	a
S6_31850790	h	a	h	h	a	a	a	h	b	h	a	b	b	b	b	h	b	h	a	h	a	b	a	h	a	h	a	h	h	h	b	h	b	h	a	h	b	a	b	a	a	h	a	h	h	a	h	a	a
S7_5915022	h	h	a	b	h	h	h	a	a	a	h	a	b	a	h	a	h	h	b	h	h	a	h	h	b	h	b	h	h	a	h	h	h	a	h	h	b	h	h	b	h	h	h	b	h	h	b	h	h
S2_30981221	h	a	h	a	h	a	h	h	a	-	h	b	h	a	h	h	h	b	a	h	h	h	b	h	b	h	h	b	h	a	h	h	h	a	a	h	b	h	a	h	h	b	h	h	b	h	b	h	a
S2_14555250	a	a	a	a	a	a	a	b	h	a	a	a	a	a	a	a	b	h	h	h	a	a	h	a	h	a	a	h	b	a	a	h	a	a	a	b	h	h	a	h	a	h	h	a	a	a	h	a	h
S8_13980173	b	h	b	b	h	b	h	b	h	a	a	a	h	a	h	b	h	b	b	a	h	h	b	a	a	h	h	a	h	h	h	a	a	a	h	b	b	a	a	h	a	h	h	a	a	a	a	h	h
S2_32018571	h	a	h	a	h	a	h	h	h	h	h	h	h	a	h	h	h	h	h	h	h	h	h	h	b	h	h	b	h	a	b	h	h	a	h	h	b	h	h	h	h	b	h	h	b	h	b	h	h
S1_36184366	h	b	a	a	h	b	b	a	a	a	b	b	h	a	a	b	h	h	h	h	h	b	h	h	a	h	a	h	a	a	h	a	a	h	a	h	a	a	h	h	h	a	h	a	h	a	h	b	b
S6_19097209	a	h	a	a	h	a	a	h	a	a	h	a	a	a	a	h	a	a	a	a	a	a	a	a	h	h	a	a	a	a	a	a	a	h	a	a	a	a	a	a	h	a	a	h	a	a	a	a	a
S7_29588542	b	h	h	b	h	b	h	h	h	h	h	b	h	a	a	h	h	b	b	b	h	h	b	h	b	b	h	h	h	a	b	h	h	h	h	b	b	h	h	b	h	h	h	h	h	h	h	h	h
S9_23067044	h	a	h	a	h	h	a	a	a	h	a	a	h	h	a	a	a	a	a	h	a	h	a	a	h	h	h	h	a	a	a	h	h	a	a	a	a	h	h	a	h	h	a	h	a	a	a	a	a
S9_33414884	a	a	a	a	a	a	h	a	a	a	h	a	a	a	a	h	a	a	a	a	a	a	a	a	h	h	h	a	a	a	a	a	h	a	h	a	a	h	a	a	h	a	a	a	a	a	a	a	a
S2_14234642	h	a	a	a	h	a	a	h	a	h	a	a	h	a	a	h	a	h	a	a	h	h	a	h	a	a	h	h	a	a	h	a	h	a	h	a	h	a	h	a	h	h	a	a	h	h	a	h	h
S5_5722948	h	a	h	h	a	h	h	a	h	a	a	a	h	h	h	a	h	h	h	h	h	h	a	h	a	h	h	h	h	h	h	h	a	h	a	a	a	h	h	a	h	h	h	a	a	h	h	h	h
S3_49951055	h	a	a	a	h	a	a	a	a	a	a	a	a	a	h	a	a	h	a	a	h	h	a	h	a	a	a	h	a	h	h	h	a	a	a	a	a	a	a	a	a	a	a	a	b	h	a	h	h
S6_11996513	h	h	h	h	h	h	b	a	h	h	a	h	h	a	a	a	h	h	a	h	b	a	b	h	h	h	b	h	h	h	a	h	b	a	h	b	-	b	h	b	a	h	b	a	b	b	a	b	h
S8_22163269	a	a	a	a	a	h	h	h	a	a	a	a	a	a	a	h	a	a	a	a	a	a	a	a	h	a	a	a	a	a	a	a	h	h	h	a	a	h	a	a	h	a	a	h	a	h	a	a	a
S4_18549130	a	b	h	a	h	h	a	a	h	b	a	a	h	h	h	a	a	h	a	h	h	b	a	h	a	a	h	h	a	h	h	h	h	b	a	a	a	h	h	a	h	h	h	a	b	h	a	h	-
S5_929348	h	a	a	a	a	a	a	a	a	h	a	a	a	a	a	a	a	a	a	a	h	h	a	a	a	a	a	h	a	a	h	h	a	a	a	a	a	a	h	a	a	a	h	a	-	a	a	a	h
S8_21295049	h	h	b	b	a	b	b	b	h	a	a	a	h	a	h	b	a	b	b	a	h	h	b	h	a	h	h	a	h	h	h	a	a	a	b	h	a	a	a	h	a	b	h	a	a	a	a	h	h
S3_35062259	b	h	a	h	b	h	h	a	a	a	h	h	h	h	b	a	b	h	b	h	a	h	a	h	h	a	h	h	b	b	b	b	a	a	a	b	b	h	a	h	a	h	h	h	h	h	h	b	b
S6_27942300	h	a	h	h	a	a	a	h	h	h	a	h	h	b	b	h	b	h	a	h	a	b	a	b	a	h	a	h	h	h	b	h	h	h	a	h	h	a	h	a	h	h	a	h	a	a	h	a	h
S3_27318976	h	h	a	a	b	h	h	h	h	a	b	b	h	b	b	a	b	h	b	b	a	h	a	h	h	a	h	h	b	b	h	b	a	a	a	b	b	b	a	b	a	h	h	h	-	h	b	h	b
S9_27743043	a	a	a	h	h	a	h	h	h	a	b	b	h	a	h	b	a	a	a	a	h	a	a	a	a	h	a	a	h	a	a	h	a	h	b	a	h	a	h	a	a	a	a	h	a	h	h	a	h
S7_27481734	b	h	h	b	h	b	h	a	h	b	h	h	h	a	a	h	h	b	b	h	h	h	b	h	b	h	h	h	h	a	b	h	h	h	h	b	b	h	h	b	h	h	h	h	a	b	h	a	a
S8_27535451	h	b	b	b	a	b	b	b	h	a	a	h	b	a	h	h	a	h	b	a	h	h	b	h	a	h	h	a	b	h	h	a	h	h	b	h	h	h	h	h	h	h	h	h	a	b	a	a	h
S1_43291513	a	h	a	a	h	a	h	a	h	a	a	a	h	a	a	a	a	a	a	a	a	a	a	a	a	h	a	a	a	a	a	a	a	h	a	a	a	a	a	a	h	a	a	a	a	a	a	a	a
S7_12878681	b	h	h	b	h	b	h	a	h	h	b	a	h	a	h	h	h	b	b	h	h	a	b	h	b	h	h	h	h	a	h	b	b	a	h	h	b	h	h	b	h	h	b	b	-	h	h	h	h
S1_28620561	h	b	h	a	b	h	b	a	a	h	h	b	h	a	a	h	h	h	h	h	h	b	h	h	a	a	h	h	a	a	h	h	a	b	a	a	a	a	h	h	h	a	b	a	h	h	h	b	b
S5_41958933	h	a	h	b	h	b	b	a	h	h	a	a	b	a	h	h	h	a	h	b	b	b	a	a	a	a	h	h	h	a	h	a	h	h	b	h	a	h	h	a	b	h	h	a	h	a	h	b	a
S1_49327825	h	b	h	a	b	a	b	h	a	h	h	b	b	a	a	b	a	h	a	h	b	b	b	a	a	b	h	h	a	h	a	h	a	b	h	h	h	a	a	h	h	a	h	a	b	h	b	b	b
S9_8852989	a	h	a	a	a	a	a	h	a	a	a	h	a	a	a	a	a	a	a	a	a	a	a	a	b	h	h	a	a	a	a	a	h	a	a	a	h	h	a	a	a	a	a	h	a	a	a	a	a
S8_741677	a	a	a	a	a	a	a	h	a	a	a	h	a	a	a	h	a	a	a	a	a	a	a	a	h	a	a	a	a	a	a	a	a	h	a	a	h	a	a	a	a	a	a	a	a	h	a	a	a
S5_8389841	h	a	a	b	a	h	a	a	a	h	a	a	a	a	h	h	a	h	h	h	h	b	h	h	a	a	a	h	h	a	h	h	a	a	h	a	a	h	b	h	h	h	b	a	a	a	h	h	h
S2_30769199	h	a	h	a	h	a	h	h	h	h	h	h	h	a	h	h	h	b	h	h	h	h	h	h	h	h	h	b	h	a	h	h	h	a	h	h	b	h	h	h	h	b	h	h	b	h	b	h	h
S1_49290929	h	b	h	a	b	a	b	h	a	h	h	b	b	a	a	b	h	h	a	h	b	b	b	a	a	b	h	h	a	h	a	h	a	b	h	h	h	a	a	h	h	a	h	a	b	h	b	b	b
S7_36028401	b	h	b	h	h	h	h	h	h	h	h	a	h	h	a	h	h	b	b	b	h	h	b	b	h	b	h	h	h	h	b	h	b	h	b	b	b	h	b	b	h	h	h	h	h	h	h	h	h
S2_34428879	h	a	h	a	h	a	h	a	h	h	h	h	a	a	h	h	h	b	h	h	h	h	a	h	b	h	h	b	a	a	b	h	h	a	h	h	b	h	h	b	h	b	h	h	b	h	b	h	h
S1_6968270	a	a	h	b	a	h	h	b	h	a	h	a	h	h	h	a	h	a	h	a	a	a	b	a	h	b	h	h	b	h	a	h	b	a	h	h	b	b	a	h	a	h	a	b	a	h	h	a	b
S3_28407764	b	h	a	a	b	h	h	h	a	a	b	h	h	b	b	a	b	h	b	b	a	h	a	h	h	a	h	h	b	b	b	b	a	a	a	b	b	b	a	h	a	h	h	h	a	h	h	h	b
S3_35338297	b	h	a	h	b	h	h	a	a	h	h	h	h	b	b	a	b	h	b	h	a	h	a	h	h	h	h	h	b	b	b	b	a	a	a	b	b	h	a	h	a	h	h	h	h	h	h	h	b
S4_27121945	h	a	h	h	a	h	h	h	h	a	b	b	h	h	a	h	h	a	h	h	a	h	a	h	b	a	h	a	h	h	h	a	b	a	h	h	b	h	h	h	h	h	a	h	a	h	b	a	a
S7_19094088	b	h	h	b	h	b	h	a	h	h	b	a	h	a	h	h	h	h	b	h	h	h	b	h	b	h	h	h	h	a	b	h	h	h	h	h	b	h	h	b	h	h	h	h	b	h	h	h	h
S1_39510439	h	h	a	a	h	h	h	a	a	a	h	h	h	a	a	h	h	h	h	h	h	h	a	h	a	h	a	h	a	a	h	a	a	h	a	h	a	a	h	h	a	a	a	a	a	a	h	h	h
S7_29081458	b	h	h	b	h	b	h	a	b	h	h	h	h	a	a	h	h	h	b	b	h	a	b	h	b	b	h	h	h	a	b	h	h	h	h	b	b	h	h	b	h	h	h	h	b	h	h	h	h
S1_36726175	h	b	a	a	b	h	b	a	a	a	h	b	b	a	a	h	h	h	h	h	h	b	h	h	a	h	a	h	a	a	h	a	a	b	a	h	a	a	h	h	h	a	b	a	h	a	h	b	b
S9_28538529	a	a	a	a	a	h	a	a	-	a	a	a	a	a	a	a	a	a	a	a	a	a	a	a	h	h	h	a	a	a	a	a	h	a	a	-	a	h	a	a	h	a	a	a	a	a	a	a	a
S3_33691794	b	h	a	h	b	h	h	a	a	a	h	h	h	b	b	a	b	h	b	b	a	h	a	h	h	a	h	h	b	b	b	b	a	a	a	b	b	b	a	h	a	h	h	h	h	h	a	h	b
S5_39809678	h	a	h	b	h	b	h	a	h	b	a	a	b	a	h	h	h	a	h	h	b	b	h	a	a	a	h	h	a	a	h	a	h	h	b	h	a	h	h	a	b	h	h	a	h	a	h	b	a
S1_45887410	h	h	h	a	h	h	h	a	a	h	h	h	h	a	a	h	h	h	h	h	b	b	b	a	a	h	h	h	a	h	a	h	a	h	h	h	a	a	a	h	a	a	h	a	b	h	h	b	b
S2_24139402	h	-	a	a	h	a	h	b	h	a	h	h	h	a	a	h	h	b	h	h	h	h	b	h	h	h	h	b	h	a	h	h	h	a	b	h	b	h	h	h	h	b	h	h	h	h	b	h	h
S3_38854362	b	h	a	h	b	h	h	a	a	h	h	h	h	h	b	h	b	h	b	h	a	h	a	h	h	a	h	h	b	b	b	b	a	a	a	h	b	h	a	h	a	h	h	h	h	b	h	h	b
S1_34354885	h	b	h	a	b	h	b	a	a	h	h	b	b	a	a	h	h	h	h	h	h	b	h	h	a	h	a	b	a	a	h	h	a	b	a	h	a	a	h	h	h	a	b	a	h	h	h	b	b
S4_27545281	h	b	h	a	h	h	h	h	h	b	a	a	h	a	b	a	a	b	a	h	b	h	b	h	a	b	h	b	h	h	h	b	h	b	a	a	a	h	h	h	h	h	b	h	b	h	a	b	b
S9_24235817	a	h	a	h	h	a	h	h	a	h	b	b	h	a	h	b	a	a	a	a	h	a	a	a	a	h	a	a	h	a	a	b	a	h	b	a	b	a	h	a	a	a	a	h	a	h	h	a	h
S1_49143314	a	a	h	b	a	b	a	a	b	a	a	a	a	b	b	a	a	a	b	a	a	a	a	b	b	a	a	h	b	a	b	h	b	a	a	h	a	b	b	h	h	h	a	b	a	h	a	a	a
S9_3509891	h	h	h	h	a	h	h	h	a	a	a	a	h	a	h	a	b	h	h	h	h	h	b	h	h	a	h	a	h	b	b	h	h	h	h	b	h	a	a	h	a	h	b	h	h	a	h	h	h
S1_35405416	h	h	a	a	h	h	b	a	a	a	h	b	h	a	a	h	h	h	h	h	h	h	h	h	a	h	a	h	a	a	h	a	a	h	a	h	a	a	h	h	h	a	h	a	h	a	h	h	h
S2_43665422	h	a	h	a	h	h	h	a	h	h	h	h	a	a	h	h	h	b	h	b	a	h	a	h	b	h	h	h	a	a	h	h	a	a	h	h	h	h	h	b	a	b	a	h	b	a	b	h	h
S3_35383984	b	h	a	h	b	h	h	a	a	h	h	h	h	h	b	a	b	h	b	h	a	h	a	h	h	a	h	h	b	b	b	b	a	a	a	b	b	h	a	h	a	h	h	h	a	h	h	h	b
S4_19913104	h	a	h	h	h	a	b	h	h	a	b	b	h	h	a	h	h	a	h	h	a	h	a	h	b	h	h	a	h	h	h	a	a	a	h	h	b	h	h	h	h	h	a	h	a	h	b	a	a
S4_24328064	a	a	a	h	a	a	a	h	a	h	a	a	a	a	h	h	h	h	h	a	h	a	b	a	a	h	a	h	h	a	a	h	h	a	a	h	a	a	a	h	a	a	h	h	a	a	a	h	h
S2_37541141	h	a	h	a	h	h	h	a	b	h	h	h	a	a	h	h	h	b	h	h	h	h	a	h	b	h	h	h	a	a	b	h	h	a	h	h	h	h	h	b	a	b	h	h	b	h	b	h	h
S2_39182242	h	a	h	a	h	h	h	a	h	b	h	h	a	a	h	h	h	b	h	h	h	h	a	h	b	h	h	h	a	a	b	h	h	a	a	h	h	h	h	b	a	b	h	h	b	b	b	h	h
S1_44843870	a	h	a	a	h	a	h	a	a	a	a	h	h	a	a	h	a	h	a	a	a	a	a	a	a	h	a	a	a	a	a	a	a	h	a	a	-	a	a	a	h	a	a	a	a	a	a	a	a
S8_31046697	h	b	b	h	a	h	b	h	h	a	a	h	b	a	h	h	h	a	h	a	h	a	h	h	a	h	h	a	h	a	a	h	h	h	b	b	h	h	h	h	h	a	h	h	a	b	h	a	h
S4_22304928	a	a	a	h	a	a	a	h	a	b	a	a	a	a	h	h	h	h	h	a	h	a	b	a	a	h	a	h	h	a	a	h	h	a	a	h	h	a	a	h	a	a	h	h	h	a	a	h	h
S9_6282686	h	h	h	h	a	h	h	h	a	a	a	a	a	a	h	a	b	h	h	h	h	h	b	b	h	a	h	a	h	b	b	h	h	h	h	b	h	a	a	h	a	h	b	h	h	a	h	h	h
S3_11108449	h	a	a	a	b	h	h	h	b	b	b	h	h	b	b	a	b	h	b	b	a	h	h	h	h	a	h	h	b	b	b	h	b	h	a	b	h	b	h	h	a	b	b	h	a	h	b	a	h
S6_27966230	h	h	h	b	h	b	b	a	b	h	h	h	h	a	a	a	a	h	b	h	b	a	b	a	h	a	h	h	h	h	a	h	h	a	b	h	h	b	h	b	a	h	b	a	h	b	h	b	h
S3_7503188	h	a	a	a	b	h	a	h	h	a	b	h	h	b	b	a	b	h	b	b	a	h	h	h	h	a	h	h	b	b	h	h	h	h	a	h	h	b	h	h	a	h	b	h	a	a	h	a	h
S8_15016989	b	h	b	b	h	h	h	h	h	a	a	a	h	a	h	h	h	b	b	a	h	b	b	a	a	h	h	a	h	h	h	a	a	a	h	h	h	a	a	h	a	h	h	a	a	a	a	h	h
S7_242004	h	h	a	b	h	h	b	a	h	a	h	a	b	a	h	a	a	h	h	h	h	h	h	h	b	h	h	h	h	a	h	a	a	a	h	h	b	h	h	a	h	b	h	b	a	h	b	h	a
S1_29255278	h	a	a	a	a	h	h	a	a	a	h	b	a	a	a	h	h	h	h	h	h	h	h	h	a	a	a	a	a	a	h	a	-	a	a	a	a	a	h	h	a	a	h	a	a	a	h	h	h
S6_2834418	h	a	a	a	h	h	h	h	h	h	h	h	h	h	h	a	h	h	h	h	a	h	b	h	h	a	h	h	h	h	h	h	h	h	a	h	a	h	h	h	a	h	h	h	a	a	h	a	h
S8_26089833	h	h	h	b	a	b	b	b	h	a	a	h	h	a	h	h	a	h	b	a	h	h	b	h	h	h	h	a	h	a	a	a	h	h	b	h	h	h	a	h	h	h	h	h	a	h	a	a	h
S5_6881008	h	a	a	b	a	h	a	a	a	a	h	a	a	a	h	h	a	-	h	a	b	b	h	h	a	a	a	h	b	a	h	h	b	a	b	a	b	h	b	h	h	h	b	a	a	a	h	h	b
S6_29192457	a	h	a	a	h	h	h	h	h	a	h	h	h	a	a	h	a	a	a	a	a	a	a	a	a	h	h	a	a	a	a	a	h	h	h	a	h	h	a	a	h	a	a	a	a	h	a	a	a
S8_15032621	b	h	b	b	h	b	h	b	b	a	a	a	h	a	h	b	h	b	b	a	h	h	b	a	h	h	h	a	h	h	h	a	a	h	h	h	h	h	a	h	h	h	h	h	a	h	a	h	h
S8_29164025	h	b	b	b	a	b	b	b	h	a	a	h	b	a	h	h	a	h	h	a	h	h	h	h	a	h	h	a	h	a	a	a	h	h	b	b	h	h	h	h	h	a	h	h	a	h	h	a	h
S4_12700201	a	a	a	h	a	a	a	h	a	h	a	a	a	a	h	h	h	h	h	a	a	a	b	h	a	a	a	h	h	h	a	h	h	a	a	b	a	a	a	h	a	a	h	h	h	a	a	h	a
S4_27799386	h	a	h	h	h	h	h	h	h	a	b	b	h	h	a	h	h	a	h	h	a	h	a	h	b	a	h	a	h	h	h	a	h	a	h	h	b	h	h	h	h	h	a	h	a	h	b	h	a
S8_30673718	h	b	b	h	a	h	b	h	h	a	a	h	b	h	h	h	h	b	h	a	h	h	h	h	a	h	h	a	h	h	h	h	h	h	b	b	h	h	h	b	h	h	h	h	a	b	h	a	h
S6_32668545	b	b	h	h	b	h	h	h	a	h	b	a	a	a	a	h	a	h	b	h	b	a	b	h	b	h	b	h	h	h	a	h	a	h	h	b	-	h	a	b	b	h	b	h	h	h	b	b	b
S8_23575855	a	a	a	a	a	h	h	h	a	a	a	a	a	a	a	h	a	a	a	a	a	a	a	a	h	a	a	a	a	a	a	a	h	h	h	a	a	h	a	a	h	a	a	h	a	h	a	a	a
S4_20064067	a	a	h	a	h	h	b	h	h	a	b	b	h	h	a	h	a	a	a	h	a	h	a	h	b	h	h	a	h	h	h	a	a	a	h	h	b	h	h	h	h	h	a	h	a	h	b	a	a
S4_33293312	a	h	a	h	h	h	h	a	a	h	h	a	h	h	h	h	a	h	h	h	h	h	a	h	h	a	a	h	h	a	h	a	h	h	a	h	a	a	h	a	h	h	h	h	b	h	h	h	a
S5_39075474	h	a	h	b	h	b	h	a	h	a	a	a	b	a	h	h	a	a	h	h	b	b	h	a	a	a	h	h	a	a	h	a	h	h	b	h	a	h	h	h	b	h	h	a	h	a	h	b	a
S6_2818921	h	b	h	a	b	a	a	h	a	h	h	a	h	h	a	h	a	a	a	h	h	h	a	h	h	a	a	a	a	a	h	a	a	h	h	a	a	a	a	a	h	a	a	h	h	h	a	a	a
S3_9053222	h	a	a	a	b	h	h	h	h	h	b	h	h	b	b	a	b	h	b	b	a	b	h	h	h	a	h	h	b	b	h	h	h	h	a	b	h	b	h	h	a	b	b	h	a	h	h	a	a
S4_29786897	a	b	a	h	h	h	h	b	h	b	h	a	h	h	b	a	b	b	b	a	b	b	b	h	a	b	b	h	h	h	h	b	h	h	a	h	a	b	a	h	a	a	b	h	h	a	a	h	h
S2_32224536	h	b	h	b	h	b	h	a	h	h	h	h	a	b	a	h	h	a	a	h	h	b	h	a	a	a	h	a	a	b	a	h	a	b	a	h	a	h	h	a	h	a	h	h	a	h	a	a	a
S5_41499264	h	a	h	b	h	b	b	a	a	h	a	a	b	a	h	h	h	h	h	b	b	b	a	a	a	a	h	h	h	a	h	a	h	h	b	h	h	h	h	a	b	h	h	a	h	a	h	b	a
S2_27717540	h	a	h	a	h	a	h	h	h	h	h	h	h	a	h	h	h	b	h	h	h	a	h	h	h	h	h	b	h	a	h	h	h	a	b	h	b	h	h	h	h	b	h	h	h	h	b	h	h
S3_37103244	b	h	a	h	b	h	h	a	a	h	h	h	h	h	b	h	b	h	b	h	a	h	a	h	h	a	h	h	b	b	b	b	a	a	a	h	b	h	a	h	a	h	h	h	h	h	h	h	b
S3_13732006	h	a	a	a	b	h	h	h	h	h	b	h	h	b	b	a	b	h	b	b	a	-	h	h	h	a	h	h	b	b	h	b	h	h	a	b	h	b	h	h	a	b	b	h	a	h	h	a	h
S9_4983181	a	h	a	a	a	a	a	h	a	a	a	h	a	a	a	a	a	a	a	a	a	a	a	a	h	h	h	a	a	a	a	a	h	a	a	a	b	h	a	a	a	a	a	h	a	h	a	a	a
S9_9571946	a	h	a	a	a	a	a	h	a	a	a	a	a	a	a	a	a	a	a	a	a	a	a	a	h	h	h	a	a	a	a	a	h	a	a	a	a	h	a	a	a	a	a	h	a	a	a	a	a
S8_30359463	a	h	b	h	a	a	b	a	a	a	a	a	h	a	h	a	h	a	a	a	a	h	h	a	a	a	h	a	a	a	a	a	a	a	-	b	a	a	a	a	a	a	a	h	a	h	a	a	a
[truncated: 1,001 more rows]
[truncated: 135 more columns]

## Sheet: Primer Names
Table S2: Primers used for fine mapping, sequencing DCAR_026175, and cleaved amplified polymorphic sequence (CAPs) marker production.
Primer name	Primer Sequence	Product Size	Chr7 Position	RE site
33 F	AGCCTTAACAGTTGAGTCCA	544	32973430
33 R	TTTATACCCGAGGAGTCGTA		32973973
33.2 F	AATTCAATTTTCATGGCATC	572	33175032
33.2R	GGGTTTTGAACAAATCTTGA		33175603
4160 F	GCCAAACCAATCAGCCAATA	771	33264749
4160 R	CGAGCCCATTGGTATAACTGA		33265519
33.309 F	GGCAGTTTAGGAAGCTATCA	849	33279592
33.309 R	GCCAGAGTAGCAAATCATTC		33280440
33.360 F	CAGCTGAATTTGTGAGCATA	729	33331107
33.360 R	AGTAACTGCTTGGCTATTGG		33331835
4144c F	GGGAAGAATTCCACGTCTGA	635	33386412	ApeKI
4144c R	CACGACACCGATTTTGTCAC		33387046
4135a F	CCTCCCTTGCTCATACCTCA	704	33438619
4135a R	GAGCCTGTGGAACCAACAAT		33439322
4135c F	GCAGGGTTTGGACTGAAGAC	701	33440526	ApoI
4135c R	GCTGCTTGTGTAAGGGGTGT		33441226
4121.5a F	TCCTGAATCTGTGAACAGCAA	734	33603415
4121.5a R	GAACAAAGTGGTGGCAGCTT		33604148
33.8 F	TGCATAGAACATTCCAGCTA	599	33851849
33.8 R	TCATAGGGAAATCGATGAAC		33852447
Glean 4097 F	CACTGGTGGTGTAACTCCTT	1108	33841258
Glean 4097 R	GGTTCTGAGCTTGTTTTGAC		33840151
4085 long F	CTCCTTCGCCATCAAGACTC	809	33905749
4085 long R	ACGGAGGGAGAAGGGAAAT		33906557
34.3 F	CTGACACTAAGGCAAGTTCC	597	34339369
34.3 R	TTCCTCAAGCTTCTTCATGT		34339965
DCAR_026175a F	TGTGTGTTCGAAAAGCTTGC	879	33850103
DCAR_026175a R	CGCGTTTCTTAGGTCAAAGC		33850981
DCAR_026175b F	GGTTCAGGCAATTTGTGTCC	872	33850924
DCAR_026175b R	GACTTTCGGGTTCTGAATGC		33851795
DCAR_026175c F	GCATTCAGAACCCGAAAGTC	903	33851776
DCAR_026175c R	CGACTGCAGTTCTTCCAACTC		33852678
DCAR_026175d F	CCAAAGTCTCTCCACTCTCCA	377	33852572
DCAR_026175d R	TTGGTGAAACGGTGAATTTTT		33852948

## Sheet: Resequenced lines
Table S3: Plant materials used for resequencing.
Accession Identifier	NCBI BioSample	ID	Common name
Ames 27395	SAMN03766335	W5	Wild - White
PI 478861	SAMN03766336	W3	Wild - White
PI 652358	SAMN03766337	W7	Wild - White
PI 478369	SAMN03766338	W4	Wild - White
PI 274297	SAMN03766339	W8	Wild - White
PI 502244	SAMN03766342	W1	Wild - White
PI 652393	SAMN03766343	W6	Wild - White
PI 211590	SAMN03766321	C1	Cultivated Orange
PI 652188	SAMN03766322	C2	Cultivated Orange
PI 540422	SAMN03766323	C3	Cultivated Orange
PI 200876	SAMN03766324	C4	Cultivated Yellow
PI 652336	SAMN03766325	C5	Cultivated Orange
PI 652374	SAMN03766326	C6	Cultivated White
PI 652136	SAMN03766327	C7	Cultivated Orange
Brasilia Embrapa LOTE 39/06	SAMN03766328	C8	Cultivated Orange
PI 261648	SAMN03766329	C9	Cultivated Orange
PI 643114	SAMN03766330	C10	Cultivated Yellow
PI 451755	SAMN03766331	C11	Cultivated Yellow
PI 264232	SAMN03766332	C12	Cultivated Yellow
PI 632391	SAMN03766333	C13	Cultivated Yellow
PI 187235	SAMN03766334	C14	Cultivated Yellow
B2566B 921-1 USDA	SAMN03766317	I1	Cultivated Orange
B6274B 927-1 USDA	SAMN03766318	I2	Cultivated Orange
B7262B 349-1 USDA	SAMN03766319	I3	Cultivated Orange
B493B 920-1 USDA	SAMN03766320	I4	Cultivated Orange

## Sheet: RNASeqReadMapping
Table S4: Transcriptome mapping statistics for each technical replicate of Y2Y2 (yellow) and y2y2 (orange) carrots of population 74146. Orange and yellow highlighting indicates orange and yellow root samples, respectively. Within the sample name a "r" indicates a technical replicate that was re-run on the Illumina sequencer and the number after the dot indicates time point one or time point two. …
Name	Sample	NCBI BioSample	Left Input	Left Mapped	Left Mapped Percent	Left Multiple	Left Multiple Percent	Right Input	Right Mapped	Right Mapped Percent	Right Multiple	Right Multiple Percent	Alignment Rate Percent	Pairs Total	Pairs Multiple	Pairs Multiple Percent	Pairs Discordant	Pairs Discordant Percent	Pairs Concordant Percent
A1	2089.1	SAMN05944395	18238388	14409586	0.79	820588	0.057	18238388	14293156	0.784	815477	0.057	0.787	12790325	740609	0.058	66837	0.005	0.698
A1r			12156163	9527527	0.784	538272	0.056	12156163	9405864	0.774	533007	0.057	0.779	8338300	479849	0.058	47295	0.006	0.682
A2	2090.1	SAMN05944396	10314059	8336507	0.808	551036	0.066	10314059	8274080	0.802	548072	0.066	0.805	7485434	508053	0.068	34987	0.005	0.722
A2r			6691728	5372541	0.803	354303	0.066	6691728	5299033	0.792	351367	0.066	0.797	4752559	323144	0.068	24806	0.005	0.707
A3	2091.1	SAMN05944397	5102183	4184624	0.82	216934	0.052	5102183	4157189	0.815	215867	0.052	0.817	3771571	195806	0.052	16103	0.004	0.736
A3r			3265203	2657871	0.814	134972	0.051	3265203	2623408	0.803	133619	0.051	0.809	2358454	119889	0.051	11139	0.005	0.719
A9	2089.2	SAMN05944401	3975225	3205467	0.806	187185	0.058	3975225	3182102	0.8	186250	0.059	0.803	2868363	168677	0.059	11721	0.004	0.719
A9r			2637528	2107761	0.799	123692	0.059	2637528	2079261	0.788	122697	0.059	0.794	1855692	110395	0.059	8054	0.004	0.701
A10	2090.2	SAMN05944402	2713278	2143677	0.79	111179	0.052	2713278	2126318	0.784	110118	0.052	0.787	1915907	99662	0.052	5919	0.003	0.704
A10r			1825161	1430365	0.784	72653	0.051	1825161	1413048	0.774	71974	0.051	0.779	1258643	64275	0.051	4182	0.003	0.687
A11	2091.2	—	4253300	3498794	0.823	204933	0.059	4253300	3474279	0.817	203499	0.059	0.82	3145592	185694	0.059	13323	0.004	0.736
A11r			2864159	2338640	0.817	134798	0.058	2864159	2306699	0.805	133386	0.058	0.811	2071731	120907	0.058	9594	0.005	0.72
B8	2089.1	SAMN05944404	10683074	8636023	0.808	490709	0.057	10683074	8634378	0.808	491016	0.057	0.808	7769965	448387	0.058	39690	0.005	0.724
B9	2090.1	SAMN05944405	10949448	9041836	0.826	544655	0.06	10949448	9037073	0.825	544604	0.06	0.826	8251154	505168	0.061	42250	0.005	0.75
B10	2091.1	SAMN05944406	5879957	4826536	0.821	791954	0.164	5879957	4829096	0.821	793055	0.164	0.821	4452161	764856	0.172	28497	0.006	0.752
C4	2089.2	SAMN05944409	3352975	2685320	0.801	193527	0.072	3352975	2685806	0.801	193810	0.072	0.801	2424282	177055	0.073	10259	0.004	0.72
C5	2090.2	—	4172676	3361920	0.806	189132	0.056	4172676	3362614	0.806	189243	0.056	0.806	3032715	172062	0.057	16144	0.005	0.723
C6	2091.2	—	4762884	3955969	0.831	225989	0.057	4762884	3955266	0.83	226063	0.057	0.831	3611208	207069	0.057	17020	0.005	0.755
D3	2089.1	SAMN05944413	7109021	5729715	0.806	289788	0.051	7109021	5721106	0.805	289618	0.051	0.805	5151043	261710	0.051	23529	0.005	0.721
D4	2090.1	SAMN05944414	5636599	4579236	0.812	280863	0.061	5636599	4570296	0.811	280807	0.061	0.812	4143072	259618	0.063	20761	0.005	0.731
D5	2091.1	SAMN05944415	6450742	5274331	0.818	268541	0.051	6450742	5262980	0.816	268375	0.051	0.817	4796675	244832	0.051	18213	0.004	0.741
D11	2089.2	SAMN05944419	6307363	5088828	0.807	339876	0.067	6307363	5079600	0.805	339891	0.067	0.806	4576035	310645	0.068	21172	0.005	0.722
D12	2090.2	SAMN05944420	9946945	8040621	0.808	467071	0.058	9946945	8026112	0.807	466466	0.058	0.808	7255370	425581	0.059	35443	0.005	0.726
E1	2091.2	—	20215454	16441409	0.813	894013	0.054	20215454	16411375	0.812	892242	0.054	0.813	14911015	812443	0.054	72113	0.005	0.734
A6	2095.1	SAMN05944398	3957864	3177366	0.803	193974	0.061	3957864	3152955	0.797	192848	0.061	0.8	2822619	176248	0.062	12467	0.004	0.71
A6r		—	2556062	2031785	0.795	122815	0.06	2556062	2003276	0.784	121662	0.061	0.789	1774540	110282	0.062	8678	0.005	0.691
A7	2096.1	SAMN05944399	3379790	2672567	0.791	162526	0.061	3379790	2651126	0.784	161456	0.061	0.788	2363046	145435	0.062	10287	0.004	0.696
A7r			2262997	1773277	0.784	107380	0.061	2262997	1747883	0.772	106286	0.061	0.778	1542772	94850	0.061	7344	0.005	0.678
A8	2097.1	SAMN05944400	5088591	4139135	0.813	224310	0.054	5088591	4106786	0.807	222665	0.054	0.81	3717322	204411	0.055	14822	0.004	0.728
A8r			3350176	2703944	0.807	145129	0.054	3350176	2664985	0.795	143409	0.054	0.801	2390712	130563	0.055	10390	0.004	0.711
B3	2095.2	—	2265188	1835535	0.81	107954	0.059	2265188	1822245	0.804	107217	0.059	0.807	1637542	98283	0.06	6457	0.004	0.72
B3r			1414120	1133767	0.802	64757	0.057	1414120	1119017	0.791	64116	0.057	0.797	994508	58385	0.059	4381	0.004	0.7
B4	2096.2	—	2875050	2289551	0.796	130031	0.057	2875050	2272199	0.79	129140	0.057	0.793	2024776	117177	0.058	8688	0.004	0.701
B4r			1943950	1533444	0.789	85769	0.056	1943950	1509692	0.777	84681	0.056	0.783	1332292	76169	0.057	6320	0.005	0.682
B5	2097.2	SAMN05944403	2734590	2226279	0.814	119380	0.054	2734590	2209418	0.808	118373	0.054	0.811	1990354	108157	0.054	8540	0.004	0.725
B5r			1833017	1478644	0.807	77580	0.052	1833017	1456628	0.795	76566	0.053	0.801	1300894	69406	0.053	6190	0.005	0.706
C1	2095.1	SAMN05944407	17209553	12962607	0.753	696292	0.054	17209553	13873543	0.806	740954	0.053	0.78	11626823	630138	0.054	54075	0.005	0.672
C2	2096.1	SAMN05944408	8081778	6508100	0.805	384048	0.059	8081778	6506974	0.805	384246	0.059	0.805	5829169	346130	0.059	27874	0.005	0.718
C3	2097.1	—	8984695	7220284	0.804	383151	0.053	8984695	7221888	0.804	383539	0.053	0.804	6461014	347158	0.054	29413	0.005	0.716
C10	2095.2	SAMN05944410	3038479	2435905	0.802	137934	0.057	3038479	2435596	0.802	138015	0.057	0.802	2204245	126795	0.058	10527	0.005	0.722
C11	2096.2	SAMN05944411	5020926	4048800	0.806	210644	0.052	5020926	4046819	0.806	210439	0.052	0.806	3630285	191018	0.053	16813	0.005	0.72
C12	2097.2	SAMN05944412	9092714	7427537	0.817	396487	0.053	9092714	7426797	0.817	396342	0.053	0.817	6743102	364600	0.054	33471	0.005	0.738
D8	2095.1	SAMN05944416	5840983	4760710	0.815	253968	0.053	5840983	4749574	0.813	253741	0.053	0.814	4274938	229695	0.054	17900	0.004	0.729
D9	2096.1	SAMN05944417	6796726	5459890	0.803	330271	0.06	6796726	5449355	0.802	329811	0.061	0.803	4901606	299926	0.061	22322	0.005	0.718
D10	2097.1	SAMN05944418	4044189	3254545	0.805	160794	0.049	4044189	3249253	0.803	160663	0.049	0.804	2957265	146750	0.05	9699	0.003	0.729
E5	2095.2	SAMN05944421	4204896	3391661	0.807	240778	0.071	4204896	3385150	0.805	240685	0.071	0.806	3049126	223820	0.073	15908	0.005	0.721
E6	2096.2	SAMN05944422	13432252	10680665	0.795	572748	0.054	13432252	10664398	0.794	571512	0.054	0.795	9532643	514832	0.054	38970	0.004	0.707
E7	2097.2	SAMN05944423	7575829	6224516	0.822	326042	0.052	7575829	6210879	0.82	325471	0.052	0.821	5634930	298677	0.053	23341	0.004	0.741

## Sheet: HeatMap
Table S5. Pearson correlation between RNASeq samples. High correlations are in red and low correlations are in green. Sample names correspond to those in Supplementary Table 4.
Name	A10	A10r	A11	A11r	A1	A1r	A2	A2r	A3	A3r	A6	A6r	A7	A7r	A8	A8r	A9	A9r	B10	B3	B3r	B4	B4r	B5	B5r	B8	B9	C10	C11	C12	C1	C2	C3	C4	C5	C6	D10	D11	D12	D3	D4	D5	D8	D9	E1	E5	E6	E7
A10	1	0.998318	0.908216	0.909146	0.804321	0.803992	0.765672	0.763607	0.806899	0.802259	0.83786	0.83887	0.82025	0.816881	0.726464	0.728926	0.905496	0.906456	0.869524	0.917595	0.91701	0.850629	0.850808	0.793718	0.793753	0.841723	0.677372	0.849177	0.903134	0.791931	0.826515	0.807516	0.732696	0.89588	0.914059	0.892747	0.758653	0.929802	0.985075	0.809672	0.78767	0.845987	0.828215	0.842829	0.7542	0.775605	0.899098	0.812958
A10r	0.998318	1	0.908603	0.910092	0.804402	0.804428	0.763152	0.761449	0.808046	0.803932	0.835323	0.836433	0.815116	0.812436	0.722884	0.725541	0.905687	0.907123	0.870564	0.914338	0.913818	0.848185	0.848793	0.784299	0.784506	0.840347	0.675275	0.845597	0.899151	0.784907	0.824351	0.803467	0.724315	0.895264	0.912069	0.892181	0.754637	0.928285	0.983199	0.809814	0.785202	0.846384	0.825432	0.838607	0.75386	0.772435	0.894479	0.804513
A11	0.908216	0.908603	1	0.998704	0.753444	0.752196	0.698832	0.695695	0.853497	0.852355	0.809602	0.809073	0.784799	0.778001	0.668237	0.669264	0.926294	0.926438	0.889072	0.903096	0.901673	0.872694	0.871494	0.749027	0.748846	0.791797	0.623918	0.837653	0.909332	0.731672	0.792633	0.782616	0.741516	0.904389	0.886781	0.966756	0.700662	0.899207	0.906742	0.782127	0.70946	0.895745	0.776192	0.813916	0.813099	0.787939	0.88517	0.759724
A11r	0.909146	0.910092	0.998704	1	0.756135	0.75539	0.702054	0.699342	0.856221	0.855522	0.809677	0.809405	0.7832	0.777006	0.666358	0.667712	0.922184	0.922996	0.891971	0.901155	0.899877	0.874659	0.874055	0.740933	0.740857	0.792394	0.626267	0.838429	0.908193	0.727104	0.792379	0.780841	0.732469	0.900794	0.882308	0.96355	0.69768	0.895906	0.905681	0.78504	0.712892	0.897645	0.775967	0.810486	0.814171	0.790929	0.879274	0.752109
A1	0.804321	0.804402	0.753444	0.756135	1	0.999311	0.762938	0.76195	0.853699	0.851021	0.84182	0.838331	0.720206	0.716145	0.7954	0.795862	0.789085	0.792848	0.871889	0.830963	0.825508	0.722118	0.718127	0.69404	0.692877	0.97604	0.713082	0.754809	0.762773	0.749347	0.855375	0.711888	0.718233	0.740244	0.82601	0.7758	0.823236	0.791	0.82583	0.982675	0.773387	0.865063	0.851204	0.78273	0.765568	0.750883	0.777017	0.729396
A1r	0.803992	0.804428	0.752196	0.75539	0.999311	1	0.763956	0.763473	0.852725	0.850526	0.8394	0.836373	0.719644	0.716026	0.792746	0.793577	0.787749	0.791949	0.871509	0.828836	0.823721	0.721547	0.717902	0.69002	0.68905	0.975608	0.714039	0.755228	0.76029	0.74635	0.853121	0.710629	0.71091	0.739057	0.824219	0.773599	0.819753	0.78947	0.824741	0.982477	0.774729	0.863773	0.849268	0.780588	0.765589	0.753035	0.772498	0.726098
A2	0.765672	0.763152	0.698832	0.702054	0.762938	0.763956	1	0.999042	0.743816	0.741815	0.748115	0.746014	0.747596	0.744736	0.71452	0.715893	0.728563	0.731899	0.752505	0.798124	0.794733	0.77814	0.771197	0.697537	0.693348	0.773614	0.970621	0.816614	0.735602	0.755216	0.745443	0.733555	0.624919	0.754431	0.797249	0.760722	0.747803	0.751677	0.801585	0.760936	0.993119	0.759096	0.784844	0.772849	0.806748	0.83846	0.700475	0.731528
A2r	0.763607	0.761449	0.695695	0.699342	0.76195	0.763473	0.999042	1	0.742053	0.74044	0.745585	0.743712	0.744861	0.742355	0.713011	0.714747	0.725795	0.72962	0.750658	0.795084	0.792039	0.774857	0.768329	0.693505	0.689545	0.772208	0.970954	0.813787	0.730737	0.752218	0.743078	0.730748	0.620524	0.75109	0.794244	0.757079	0.745615	0.748706	0.799246	0.759626	0.992506	0.757248	0.782215	0.769347	0.806244	0.83559	0.695076	0.72707
A3	0.806899	0.808046	0.853497	0.856221	0.853699	0.852725	0.743816	0.742053	1	0.99817	0.823359	0.821522	0.687651	0.68306	0.747829	0.749369	0.817912	0.82293	0.977198	0.846491	0.840775	0.790293	0.786596	0.63548	0.632984	0.855273	0.690454	0.730776	0.791768	0.729789	0.846008	0.705266	0.694497	0.73456	0.837505	0.866681	0.785494	0.748865	0.828959	0.893532	0.747311	0.977406	0.822521	0.779641	0.860562	0.72429	0.778679	0.676422
A3r	0.802259	0.803932	0.852355	0.855522	0.851021	0.850526	0.741815	0.74044	0.99817	1	0.820631	0.819021	0.686363	0.68223	0.743235	0.744956	0.813621	0.819064	0.975847	0.842227	0.83707	0.792154	0.789122	0.630288	0.627919	0.851656	0.68879	0.729728	0.789871	0.725367	0.842155	0.703165	0.689984	0.730995	0.832332	0.863589	0.780334	0.743417	0.824071	0.892248	0.745092	0.976398	0.818689	0.776517	0.860837	0.725919	0.772798	0.670583
A6	0.83786	0.835323	0.809602	0.809677	0.84182	0.8394	0.748115	0.745585	0.823359	0.820631	1	0.998416	0.806092	0.800204	0.849807	0.850492	0.831668	0.832402	0.876192	0.918521	0.915674	0.756725	0.755583	0.763465	0.761556	0.872729	0.700769	0.831032	0.79545	0.817719	0.94687	0.803095	0.819083	0.798705	0.849785	0.822605	0.862622	0.83571	0.868257	0.839138	0.755618	0.868534	0.956573	0.861055	0.766115	0.779011	0.836463	0.815756
A6r	0.83887	0.836433	0.809073	0.809405	0.838331	0.836373	0.746014	0.743712	0.821522	0.819021	0.998416	1	0.809218	0.803856	0.847299	0.848522	0.831656	0.832613	0.874949	0.917494	0.915604	0.757783	0.75721	0.760818	0.75922	0.86984	0.69747	0.829462	0.795345	0.815639	0.945565	0.80612	0.815803	0.798919	0.848363	0.820592	0.858838	0.834778	0.868129	0.83585	0.753862	0.86598	0.954295	0.861644	0.763044	0.777515	0.834512	0.813105
A7	0.82025	0.815116	0.784799	0.7832	0.720206	0.719644	0.747596	0.744861	0.687651	0.686363	0.806092	0.809218	1	0.998107	0.704205	0.707661	0.792394	0.793485	0.731807	0.841901	0.845578	0.804042	0.803301	0.765731	0.7646	0.764457	0.681699	0.801622	0.846747	0.759626	0.790411	0.981036	0.712782	0.849586	0.802282	0.784636	0.714335	0.851259	0.840205	0.718151	0.754261	0.73389	0.80884	0.952914	0.708111	0.739241	0.819126	0.787824
A7r	0.816881	0.812436	0.778001	0.777006	0.716145	0.716026	0.744736	0.742355	0.68306	0.68223	0.800204	0.803856	0.998107	1	0.697324	0.701366	0.786226	0.787899	0.727462	0.835398	0.839917	0.801044	0.801333	0.75447	0.753561	0.759231	0.67851	0.796969	0.839906	0.752665	0.785414	0.981244	0.698714	0.844815	0.793945	0.775256	0.705683	0.844468	0.834763	0.713799	0.751482	0.727817	0.802647	0.947997	0.704241	0.73692	0.807196	0.777276
A8	0.726464	0.722884	0.668237	0.666358	0.7954	0.792746	0.71452	0.713011	0.747829	0.743235	0.849807	0.847299	0.704205	0.697324	1	0.998946	0.727221	0.729421	0.787355	0.813191	0.806528	0.645101	0.640331	0.767642	0.765885	0.827568	0.681351	0.724683	0.666572	0.858154	0.888795	0.712076	0.846814	0.701864	0.775611	0.711465	0.975158	0.754981	0.772304	0.786443	0.716291	0.775002	0.896415	0.782583	0.707523	0.669328	0.72903	0.842073
A8r	0.728926	0.725541	0.669264	0.667712	0.795862	0.793577	0.715893	0.714747	0.749369	0.744956	0.850492	0.848522	0.707661	0.701366	0.998946	1	0.728552	0.730878	0.788785	0.813914	0.807814	0.647378	0.643094	0.769006	0.767521	0.828169	0.682166	0.725822	0.668174	0.860047	0.890268	0.71541	0.8441	0.702431	0.776696	0.711436	0.975498	0.755799	0.774415	0.786704	0.717829	0.775599	0.897053	0.784499	0.708938	0.670822	0.72924	0.84291
A9	0.905496	0.905687	0.926294	0.922184	0.789085	0.787749	0.728563	0.725795	0.817912	0.813621	0.831668	0.831656	0.792394	0.786226	0.727221	0.728552	1	0.998506	0.853175	0.916011	0.915417	0.792156	0.788198	0.788184	0.787341	0.833666	0.6649	0.821523	0.860785	0.788574	0.825182	0.794756	0.759745	0.94869	0.956513	0.946985	0.756627	0.94958	0.926825	0.798326	0.735476	0.853694	0.812567	0.837646	0.77146	0.752142	0.888098	0.79147
A9r	0.906456	0.907123	0.926438	0.922996	0.792848	0.791949	0.731899	0.72962	0.82293	0.819064	0.832402	0.832613	0.793485	0.787899	0.729421	0.730878	0.998506	1	0.857746	0.916384	0.916024	0.79364	0.79005	0.781158	0.780495	0.836023	0.668387	0.821784	0.86012	0.78677	0.827171	0.796619	0.754076	0.948036	0.954653	0.945352	0.756512	0.947834	0.926172	0.802438	0.738414	0.857824	0.813308	0.837581	0.774618	0.753274	0.88328	0.785401
B10	0.869524	0.870564	0.889072	0.891971	0.871889	0.871509	0.752505	0.750658	0.977198	0.975847	0.876192	0.874949	0.731807	0.727462	0.787355	0.788785	0.853175	0.857746	1	0.885709	0.88026	0.814219	0.812648	0.671497	0.66972	0.890451	0.69294	0.773785	0.818682	0.758802	0.887563	0.748137	0.724762	0.780388	0.870651	0.886415	0.810741	0.806425	0.880943	0.900377	0.762117	0.987843	0.870764	0.821646	0.867537	0.749966	0.816893	0.726998
B3	0.917595	0.914338	0.903096	0.901155	0.830963	0.828836	0.798124	0.795084	0.846491	0.842227	0.918521	0.917494	0.841901	0.835398	0.813191	0.813914	0.916011	0.916384	0.885709	1	0.997347	0.861499	0.857212	0.849994	0.848685	0.870237	0.738749	0.911612	0.906592	0.869061	0.909334	0.833299	0.827429	0.893813	0.922653	0.910195	0.843958	0.913716	0.938722	0.838716	0.804602	0.886574	0.913659	0.882806	0.820644	0.8576	0.907813	0.871419
B3r	0.91701	0.913818	0.901673	0.899877	0.825508	0.823721	0.794733	0.792039	0.840775	0.83707	0.915674	0.915604	0.845578	0.839917	0.806528	0.807814	0.915417	0.916024	0.88026	0.997347	1	0.863235	0.859436	0.847926	0.847051	0.865399	0.735501	0.911339	0.908104	0.865113	0.905854	0.836569	0.824663	0.894713	0.919314	0.905739	0.836492	0.912725	0.937214	0.833173	0.800754	0.881441	0.908685	0.882168	0.816839	0.857445	0.906254	0.867119
B4	0.850629	0.848185	0.872694	0.874659	0.722118	0.721547	0.77814	0.774857	0.790293	0.792154	0.756725	0.757783	0.804042	0.801044	0.645101	0.647378	0.792156	0.79364	0.814219	0.861499	0.863235	1	0.99789	0.722878	0.721405	0.736532	0.713168	0.859028	0.935891	0.726471	0.76209	0.792543	0.691229	0.802363	0.788169	0.834423	0.681285	0.796195	0.838911	0.745117	0.784158	0.819021	0.760338	0.808898	0.809242	0.844427	0.84464	0.741931
B4r	0.850808	0.848793	0.871494	0.874055	0.718127	0.717902	0.771197	0.768329	0.786596	0.789122	0.755583	0.75721	0.803301	0.801333	0.640331	0.643094	0.788198	0.79005	0.812648	0.857212	0.859436	0.99789	1	0.714909	0.713779	0.732624	0.704672	0.855022	0.932748	0.720605	0.760571	0.792532	0.682028	0.798909	0.781343	0.828609	0.674605	0.792472	0.836652	0.740752	0.778191	0.81566	0.758272	0.805547	0.803082	0.84098	0.83755	0.735983
B5	0.793718	0.784299	0.749027	0.740933	0.69404	0.69002	0.697537	0.693505	0.63548	0.630288	0.763465	0.760818	0.765731	0.75447	0.767642	0.769006	0.788184	0.781158	0.671497	0.849994	0.847926	0.722878	0.714909	1	0.998737	0.746279	0.650135	0.822274	0.81093	0.92654	0.745595	0.726677	0.880339	0.806452	0.819473	0.78636	0.831159	0.841061	0.835238	0.696258	0.70395	0.67974	0.771378	0.776994	0.645385	0.742461	0.858286	0.959147
B5r	0.793753	0.784506	0.748846	0.740857	0.692877	0.68905	0.693348	0.689545	0.632984	0.627919	0.761556	0.75922	0.7646	0.753561	0.765885	0.767521	0.787341	0.780495	0.66972	0.848685	0.847051	0.721405	0.713779	0.998737	1	0.745529	0.644437	0.820772	0.809978	0.924516	0.744267	0.724795	0.879139	0.80466	0.817856	0.784338	0.829165	0.841078	0.834674	0.694502	0.700067	0.67762	0.769099	0.774226	0.642283	0.740957	0.85824	0.957883
B8	0.841723	0.840347	0.791797	0.792394	0.97604	0.975608	0.773614	0.772208	0.855273	0.851656	0.872729	0.86984	0.764457	0.759231	0.827568	0.828169	0.833666	0.836023	0.890451	0.870237	0.865399	0.736532	0.732624	0.746279	0.745529	1	0.711974	0.781474	0.785886	0.793783	0.888839	0.757786	0.759252	0.780614	0.872742	0.811389	0.848989	0.836292	0.8681	0.965668	0.786225	0.883124	0.884746	0.82888	0.786112	0.763046	0.818771	0.793241
B9	0.677372	0.675275	0.623918	0.626267	0.713082	0.714039	0.970621	0.970954	0.690454	0.68879	0.700769	0.69747	0.681699	0.67851	0.681351	0.682166	0.6649	0.668387	0.69294	0.738749	0.735501	0.713168	0.704672	0.650135	0.644437	0.711974	1	0.760593	0.660117	0.718329	0.697682	0.679762	0.587386	0.697887	0.733974	0.700598	0.71594	0.679728	0.722516	0.708929	0.95146	0.707354	0.743374	0.721509	0.766952	0.788383	0.633311	0.685325
C10	0.849177	0.845597	0.837653	0.838429	0.754809	0.755228	0.816614	0.813787	0.730776	0.729728	0.831032	0.829462	0.801622	0.796969	0.724683	0.725822	0.821523	0.821784	0.773785	0.911612	0.911339	0.859028	0.855022	0.822274	0.820772	0.781474	0.760593	1	0.85479	0.805813	0.793756	0.7607	0.728555	0.862178	0.827432	0.839728	0.759575	0.86138	0.86648	0.766993	0.827174	0.773403	0.839814	0.791705	0.775464	0.947973	0.807942	0.833458
C11	0.903134	0.899151	0.909332	0.908193	0.762773	0.76029	0.735602	0.730737	0.791768	0.789871	0.79545	0.795345	0.846747	0.839906	0.666572	0.668174	0.860785	0.86012	0.818682	0.906592	0.908104	0.935891	0.932748	0.81093	0.809978	0.785886	0.660117	0.85479	1	0.763714	0.800972	0.824146	0.775341	0.862897	0.852893	0.885299	0.715698	0.876645	0.898629	0.779149	0.747112	0.826418	0.791822	0.848609	0.74509	0.816639	0.944312	0.803583
C12	0.791931	0.784907	0.731672	0.727104	0.749347	0.74635	0.755216	0.752218	0.729789	0.725367	0.817719	0.815639	0.759626	0.752665	0.858154	0.860047	0.788574	0.78677	0.758802	0.869061	0.865113	0.726471	0.720605	0.92654	0.924516	0.793783	0.718329	0.805813	0.763714	1	0.828467	0.753012	0.847723	0.777492	0.833675	0.775693	0.905905	0.805933	0.8351	0.755811	0.753876	0.755896	0.843551	0.807521	0.731487	0.739583	0.800251	0.921852
C1	0.826515	0.824351	0.792633	0.792379	0.855375	0.853121	0.745443	0.743078	0.846008	0.842155	0.94687	0.945565	0.790411	0.785414	0.888795	0.890268	0.825182	0.827171	0.887563	0.909334	0.905854	0.76209	0.760571	0.745595	0.744267	0.888839	0.697682	0.793756	0.800972	0.828467	1	0.79956	0.821045	0.770887	0.850153	0.803247	0.896345	0.820669	0.855544	0.8516	0.747618	0.87226	0.975787	0.857048	0.774943	0.746848	0.848285	0.815287
C2	0.807516	0.803467	0.782616	0.780841	0.711888	0.710629	0.733555	0.730748	0.705266	0.703165	0.803095	0.80612	0.981036	0.981244	0.712076	0.71541	0.794756	0.796619	0.748137	0.833299	0.836569	0.792543	0.792532	0.726677	0.724795	0.757786	0.679762	0.7607	0.824146	0.753012	0.79956	1	0.696871	0.840679	0.79718	0.780803	0.712934	0.834693	0.829209	0.708729	0.73488	0.748446	0.808028	0.96567	0.717785	0.696342	0.798255	0.76689
C3	0.732696	0.724315	0.741516	0.732469	0.718233	0.71091	0.624919	0.620524	0.694497	0.689984	0.819083	0.815803	0.712782	0.698714	0.846814	0.8441	0.759745	0.754076	0.724762	0.827429	0.824663	0.691229	0.682028	0.880339	0.879139	0.759252	0.587386	0.728555	0.775341	0.847723	0.821045	0.696871	1	0.754047	0.779942	0.765285	0.87392	0.794825	0.778598	0.731494	0.628529	0.738757	0.803062	0.765683	0.649157	0.658056	0.853767	0.880962
C4	0.89588	0.895264	0.904389	0.900794	0.740244	0.739057	0.754431	0.75109	0.73456	0.730995	0.798705	0.798919	0.849586	0.844815	0.701864	0.702431	0.94869	0.948036	0.780388	0.893813	0.894713	0.802363	0.798909	0.806452	0.80466	0.780614	0.697887	0.862178	0.862897	0.777492	0.770887	0.840679	0.754047	1	0.909934	0.922416	0.724657	0.967603	0.914857	0.751194	0.762537	0.780496	0.779838	0.849031	0.74935	0.789305	0.856568	0.807708
C5	0.914059	0.912069	0.886781	0.882308	0.82601	0.824219	0.797249	0.794244	0.837505	0.832332	0.849785	0.848363	0.802282	0.793945	0.775611	0.776696	0.956513	0.954653	0.870651	0.922653	0.919314	0.788169	0.781343	0.819473	0.817856	0.872742	0.733974	0.827432	0.852893	0.833675	0.850153	0.79718	0.779942	0.909934	1	0.940789	0.811017	0.930237	0.955217	0.828345	0.809919	0.868223	0.858817	0.869751	0.811952	0.766519	0.890942	0.834051
C6	0.892747	0.892181	0.966756	0.96355	0.7758	0.773599	0.760722	0.757079	0.866681	0.863589	0.822605	0.820592	0.784636	0.775256	0.711465	0.711436	0.946985	0.945352	0.886415	0.910195	0.905739	0.834423	0.828609	0.78636	0.784338	0.811389	0.700598	0.839728	0.885299	0.775693	0.803247	0.780803	0.765285	0.922416	0.940789	1	0.751348	0.913554	0.922478	0.798657	0.768886	0.898016	0.80556	0.836805	0.836193	0.793328	0.887955	0.792932
D10	0.758653	0.754637	0.700662	0.69768	0.823236	0.819753	0.747803	0.745615	0.785494	0.780334	0.862622	0.858838	0.714335	0.705683	0.975158	0.975498	0.756627	0.756512	0.810741	0.843958	0.836492	0.681285	0.674605	0.831159	0.829165	0.848989	0.71594	0.759575	0.715698	0.905905	0.896345	0.712934	0.87392	0.724657	0.811017	0.751348	1	0.780722	0.807698	0.8203	0.74892	0.803494	0.906937	0.794868	0.73288	0.708935	0.783454	0.880753
D11	0.929802	0.928285	0.899207	0.895906	0.791	0.78947	0.751677	0.748706	0.748865	0.743417	0.83571	0.834778	0.851259	0.844468	0.754981	0.755799	0.94958	0.947834	0.806425	0.913716	0.912725	0.796195	0.792472	0.841061	0.841078	0.836292	0.679728	0.86138	0.876645	0.805933	0.820669	0.834693	0.794825	0.967603	0.930237	0.913554	0.780722	1	0.947494	0.787967	0.765687	0.801134	0.82455	0.864444	0.742102	0.776298	0.905019	0.854573
D12	0.985075	0.983199	0.906742	0.905681	0.82583	0.824741	0.801585	0.799246	0.828959	0.824071	0.868257	0.868129	0.840205	0.834763	0.772304	0.774415	0.926825	0.926172	0.880943	0.938722	0.937214	0.838911	0.836652	0.835238	0.834674	0.8681	0.722516	0.86648	0.898629	0.8351	0.855544	0.829209	0.778598	0.914857	0.955217	0.922478	0.807698	0.947494	1	0.829746	0.821385	0.865419	0.86767	0.880422	0.789726	0.793538	0.912129	0.857246
D3	0.809672	0.809814	0.782127	0.78504	0.982675	0.982477	0.760936	0.759626	0.893532	0.892248	0.839138	0.83585	0.718151	0.713799	0.786443	0.786704	0.798326	0.802438	0.900377	0.838716	0.833173	0.745117	0.740752	0.696258	0.694502	0.965668	0.708929	0.766993	0.779149	0.755811	0.8516	0.708729	0.731494	0.751194	0.828345	0.798657	0.8203	0.787967	0.829746	1	0.7725	0.894347	0.844577	0.779106	0.790436	0.765586	0.78103	0.725174
D4	0.78767	0.785202	0.70946	0.712892	0.773387	0.774729	0.993119	0.992506	0.747311	0.745092	0.755618	0.753862	0.754261	0.751482	0.716291	0.717829	0.735476	0.738414	0.762117	0.804602	0.800754	0.784158	0.778191	0.70395	0.700067	0.786225	0.95146	0.827174	0.747112	0.753876	0.747618	0.73488	0.628529	0.762537	0.809919	0.768886	0.74892	0.765687	0.821385	0.7725	1	0.764164	0.791878	0.780616	0.802959	0.848595	0.710598	0.740186
D5	0.845987	0.846384	0.895745	0.897645	0.865063	0.863773	0.759096	0.757248	0.977406	0.976398	0.868534	0.86598	0.73389	0.727817	0.775002	0.775599	0.853694	0.857824	0.987843	0.886574	0.881441	0.819021	0.81566	0.67974	0.67762	0.883124	0.707354	0.773403	0.826418	0.755896	0.87226	0.748446	0.738757	0.780496	0.868223	0.898016	0.803494	0.801134	0.865419	0.894347	0.764164	1	0.856456	0.823754	0.876982	0.757977	0.820934	0.724368
D8	0.828215	0.825432	0.776192	0.775967	0.851204	0.849268	0.784844	0.782215	0.822521	0.818689	0.956573	0.954295	0.80884	0.802647	0.896415	0.897053	0.812567	0.813308	0.870764	0.913659	0.908685	0.760338	0.758272	0.771378	0.769099	0.884746	0.743374	0.839814	0.791822	0.843551	0.975787	0.808028	0.803062	0.779838	0.858817	0.80556	0.906937	0.82455	0.86767	0.844577	0.791878	0.856456	1	0.87654	0.774622	0.790704	0.829541	0.839931
D9	0.842829	0.838607	0.813916	0.810486	0.78273	0.780588	0.772849	0.769347	0.779641	0.776517	0.861055	0.861644	0.952914	0.947997	0.782583	0.784499	0.837646	0.837581	0.821646	0.882806	0.882168	0.808898	0.805547	0.776994	0.774226	0.82888	0.721509	0.791705	0.848609	0.807521	0.857048	0.96567	0.765683	0.849031	0.869751	0.836805	0.794868	0.864444	0.880422	0.779106	0.780616	0.823754	0.87654	1	0.771594	0.729909	0.857074	0.823347
E1	0.7542	0.75386	0.813099	0.814171	0.765568	0.765589	0.806748	0.806244	0.860562	0.860837	0.766115	0.763044	0.708111	0.704241	0.707523	0.708938	0.77146	0.774618	0.867537	0.820644	0.816839	0.809242	0.803082	0.645385	0.642283	0.786112	0.766952	0.775464	0.74509	0.731487	0.774943	0.717785	0.649157	0.74935	0.811952	0.836193	0.73288	0.742102	0.789726	0.790436	0.802959	0.876982	0.774622	0.771594	1	0.78563	0.711557	0.68904
E5	0.775605	0.772435	0.787939	0.790929	0.750883	0.753035	0.83846	0.83559	0.72429	0.725919	0.779011	0.777515	0.739241	0.73692	0.669328	0.670822	0.752142	0.753274	0.749966	0.8576	0.857445	0.844427	0.84098	0.742461	0.740957	0.763046	0.788383	0.947973	0.816639	0.739583	0.746848	0.696342	0.658056	0.789305	0.766519	0.793328	0.708935	0.776298	0.793538	0.765586	0.848595	0.757977	0.790704	0.729909	0.78563	1	0.737998	0.75251
E6	0.899098	0.894479	0.88517	0.879274	0.777017	0.772498	0.700475	0.695076	0.778679	0.772798	0.836463	0.834512	0.819126	0.807196	0.72903	0.72924	0.888098	0.88328	0.816893	0.907813	0.906254	0.84464	0.83755	0.858286	0.85824	0.818771	0.633311	0.807942	0.944312	0.800251	0.848285	0.798255	0.853767	0.856568	0.890942	0.887955	0.783454	0.905019	0.912129	0.78103	0.710598	0.820934	0.829541	0.857074	0.711557	0.737998	1	0.858985
E7	0.812958	0.804513	0.759724	0.752109	0.729396	0.726098	0.731528	0.72707	0.676422	0.670583	0.815756	0.813105	0.787824	0.777276	0.842073	0.84291	0.79147	0.785401	0.726998	0.871419	0.867119	0.741931	0.735983	0.959147	0.957883	0.793241	0.685325	0.833458	0.803583	0.921852	0.815287	0.76689	0.880962	0.807708	0.834051	0.792932	0.880753	0.854573	0.857246	0.725174	0.740186	0.724368	0.839931	0.823347	0.68904	0.75251	0.858985	1

## Sheet: HeatMapCorrected
Table S6. Pearson correlation, after correction, between RNASeq samples. High correlations are in red and low correlations are in green. Sample names correspond to those in Supplementary Table 4.
Name	A1	A1r	A2	A2r	A3	A3r	B10	B8	B9	D3	D4	D5	A10	A10r	A9	A9r	C4	D11	D12	A6	A6r	A7	A7r	A8	A8r	C1	C2	D10	D8	D9	B5	B5r	C10	C11	C12	E5	E6	E7
A1	1	0.999311	0.762938	0.76195	0.853699	0.851021	0.871889	0.97604	0.713082	0.982675	0.773387	0.865063	0.804321	0.804402	0.789085	0.792848	0.740244	0.791	0.82583	0.84182	0.838331	0.720206	0.716145	0.7954	0.795862	0.855375	0.711888	0.823236	0.851204	0.78273	0.69404	0.692877	0.754809	0.762773	0.749347	0.750883	0.777017	0.729396
A1r	0.999311	1	0.763956	0.763473	0.852725	0.850526	0.871509	0.975608	0.714039	0.982477	0.774729	0.863773	0.803992	0.804428	0.787749	0.791949	0.739057	0.78947	0.824741	0.8394	0.836373	0.719644	0.716026	0.792746	0.793577	0.853121	0.710629	0.819753	0.849268	0.780588	0.69002	0.68905	0.755228	0.76029	0.74635	0.753035	0.772498	0.726098
A2	0.762938	0.763956	1	0.999042	0.743816	0.741815	0.752505	0.773614	0.970621	0.760936	0.993119	0.759096	0.765672	0.763152	0.728563	0.731899	0.754431	0.751677	0.801585	0.748115	0.746014	0.747596	0.744736	0.71452	0.715893	0.745443	0.733555	0.747803	0.784844	0.772849	0.697537	0.693348	0.816614	0.735602	0.755216	0.83846	0.700475	0.731528
A2r	0.76195	0.763473	0.999042	1	0.742053	0.74044	0.750658	0.772208	0.970954	0.759626	0.992506	0.757248	0.763607	0.761449	0.725795	0.72962	0.75109	0.748706	0.799246	0.745585	0.743712	0.744861	0.742355	0.713011	0.714747	0.743078	0.730748	0.745615	0.782215	0.769347	0.693505	0.689545	0.813787	0.730737	0.752218	0.83559	0.695076	0.72707
A3	0.853699	0.852725	0.743816	0.742053	1	0.99817	0.977198	0.855273	0.690454	0.893532	0.747311	0.977406	0.806899	0.808046	0.817912	0.82293	0.73456	0.748865	0.828959	0.823359	0.821522	0.687651	0.68306	0.747829	0.749369	0.846008	0.705266	0.785494	0.822521	0.779641	0.63548	0.632984	0.730776	0.791768	0.729789	0.72429	0.778679	0.676422
A3r	0.851021	0.850526	0.741815	0.74044	0.99817	1	0.975847	0.851656	0.68879	0.892248	0.745092	0.976398	0.802259	0.803932	0.813621	0.819064	0.730995	0.743417	0.824071	0.820631	0.819021	0.686363	0.68223	0.743235	0.744956	0.842155	0.703165	0.780334	0.818689	0.776517	0.630288	0.627919	0.729728	0.789871	0.725367	0.725919	0.772798	0.670583
B10	0.871889	0.871509	0.752505	0.750658	0.977198	0.975847	1	0.890451	0.69294	0.900377	0.762117	0.987843	0.869524	0.870564	0.853175	0.857746	0.780388	0.806425	0.880943	0.876192	0.874949	0.731807	0.727462	0.787355	0.788785	0.887563	0.748137	0.810741	0.870764	0.821646	0.671497	0.66972	0.773785	0.818682	0.758802	0.749966	0.816893	0.726998
B8	0.97604	0.975608	0.773614	0.772208	0.855273	0.851656	0.890451	1	0.711974	0.965668	0.786225	0.883124	0.841723	0.840347	0.833666	0.836023	0.780614	0.836292	0.8681	0.872729	0.86984	0.764457	0.759231	0.827568	0.828169	0.888839	0.757786	0.848989	0.884746	0.82888	0.746279	0.745529	0.781474	0.785886	0.793783	0.763046	0.818771	0.793241
B9	0.713082	0.714039	0.970621	0.970954	0.690454	0.68879	0.69294	0.711974	1	0.708929	0.95146	0.707354	0.677372	0.675275	0.6649	0.668387	0.697887	0.679728	0.722516	0.700769	0.69747	0.681699	0.67851	0.681351	0.682166	0.697682	0.679762	0.71594	0.743374	0.721509	0.650135	0.644437	0.760593	0.660117	0.718329	0.788383	0.633311	0.685325
D3	0.982675	0.982477	0.760936	0.759626	0.893532	0.892248	0.900377	0.965668	0.708929	1	0.7725	0.894347	0.809672	0.809814	0.798326	0.802438	0.751194	0.787967	0.829746	0.839138	0.83585	0.718151	0.713799	0.786443	0.786704	0.8516	0.708729	0.8203	0.844577	0.779106	0.696258	0.694502	0.766993	0.779149	0.755811	0.765586	0.78103	0.725174
D4	0.773387	0.774729	0.993119	0.992506	0.747311	0.745092	0.762117	0.786225	0.95146	0.7725	1	0.764164	0.78767	0.785202	0.735476	0.738414	0.762537	0.765687	0.821385	0.755618	0.753862	0.754261	0.751482	0.716291	0.717829	0.747618	0.73488	0.74892	0.791878	0.780616	0.70395	0.700067	0.827174	0.747112	0.753876	0.848595	0.710598	0.740186
D5	0.865063	0.863773	0.759096	0.757248	0.977406	0.976398	0.987843	0.883124	0.707354	0.894347	0.764164	1	0.845987	0.846384	0.853694	0.857824	0.780496	0.801134	0.865419	0.868534	0.86598	0.73389	0.727817	0.775002	0.775599	0.87226	0.748446	0.803494	0.856456	0.823754	0.67974	0.67762	0.773403	0.826418	0.755896	0.757977	0.820934	0.724368
A10	0.804321	0.803992	0.765672	0.763607	0.806899	0.802259	0.869524	0.841723	0.677372	0.809672	0.78767	0.845987	1	0.998318	0.905496	0.906456	0.89588	0.929802	0.985075	0.83786	0.83887	0.82025	0.816881	0.726464	0.728926	0.826515	0.807516	0.758653	0.828215	0.842829	0.793718	0.793753	0.849177	0.903134	0.791931	0.775605	0.899098	0.812958
A10r	0.804402	0.804428	0.763152	0.761449	0.808046	0.803932	0.870564	0.840347	0.675275	0.809814	0.785202	0.846384	0.998318	1	0.905687	0.907123	0.895264	0.928285	0.983199	0.835323	0.836433	0.815116	0.812436	0.722884	0.725541	0.824351	0.803467	0.754637	0.825432	0.838607	0.784299	0.784506	0.845597	0.899151	0.784907	0.772435	0.894479	0.804513
A9	0.789085	0.787749	0.728563	0.725795	0.817912	0.813621	0.853175	0.833666	0.6649	0.798326	0.735476	0.853694	0.905496	0.905687	1	0.998506	0.94869	0.94958	0.926825	0.831668	0.831656	0.792394	0.786226	0.727221	0.728552	0.825182	0.794756	0.756627	0.812567	0.837646	0.788184	0.787341	0.821523	0.860785	0.788574	0.752142	0.888098	0.79147
A9r	0.792848	0.791949	0.731899	0.72962	0.82293	0.819064	0.857746	0.836023	0.668387	0.802438	0.738414	0.857824	0.906456	0.907123	0.998506	1	0.948036	0.947834	0.926172	0.832402	0.832613	0.793485	0.787899	0.729421	0.730878	0.827171	0.796619	0.756512	0.813308	0.837581	0.781158	0.780495	0.821784	0.86012	0.78677	0.753274	0.88328	0.785401
C4	0.740244	0.739057	0.754431	0.75109	0.73456	0.730995	0.780388	0.780614	0.697887	0.751194	0.762537	0.780496	0.89588	0.895264	0.94869	0.948036	1	0.967603	0.914857	0.798705	0.798919	0.849586	0.844815	0.701864	0.702431	0.770887	0.840679	0.724657	0.779838	0.849031	0.806452	0.80466	0.862178	0.862897	0.777492	0.789305	0.856568	0.807708
D11	0.791	0.78947	0.751677	0.748706	0.748865	0.743417	0.806425	0.836292	0.679728	0.787967	0.765687	0.801134	0.929802	0.928285	0.94958	0.947834	0.967603	1	0.947494	0.83571	0.834778	0.851259	0.844468	0.754981	0.755799	0.820669	0.834693	0.780722	0.82455	0.864444	0.841061	0.841078	0.86138	0.876645	0.805933	0.776298	0.905019	0.854573
D12	0.82583	0.824741	0.801585	0.799246	0.828959	0.824071	0.880943	0.8681	0.722516	0.829746	0.821385	0.865419	0.985075	0.983199	0.926825	0.926172	0.914857	0.947494	1	0.868257	0.868129	0.840205	0.834763	0.772304	0.774415	0.855544	0.829209	0.807698	0.86767	0.880422	0.835238	0.834674	0.86648	0.898629	0.8351	0.793538	0.912129	0.857246
A6	0.84182	0.8394	0.748115	0.745585	0.823359	0.820631	0.876192	0.872729	0.700769	0.839138	0.755618	0.868534	0.83786	0.835323	0.831668	0.832402	0.798705	0.83571	0.868257	1	0.998416	0.806092	0.800204	0.849807	0.850492	0.94687	0.803095	0.862622	0.956573	0.861055	0.763465	0.761556	0.831032	0.79545	0.817719	0.779011	0.836463	0.815756
A6r	0.838331	0.836373	0.746014	0.743712	0.821522	0.819021	0.874949	0.86984	0.69747	0.83585	0.753862	0.86598	0.83887	0.836433	0.831656	0.832613	0.798919	0.834778	0.868129	0.998416	1	0.809218	0.803856	0.847299	0.848522	0.945565	0.80612	0.858838	0.954295	0.861644	0.760818	0.75922	0.829462	0.795345	0.815639	0.777515	0.834512	0.813105
A7	0.720206	0.719644	0.747596	0.744861	0.687651	0.686363	0.731807	0.764457	0.681699	0.718151	0.754261	0.73389	0.82025	0.815116	0.792394	0.793485	0.849586	0.851259	0.840205	0.806092	0.809218	1	0.998107	0.704205	0.707661	0.790411	0.981036	0.714335	0.80884	0.952914	0.765731	0.7646	0.801622	0.846747	0.759626	0.739241	0.819126	0.787824
A7r	0.716145	0.716026	0.744736	0.742355	0.68306	0.68223	0.727462	0.759231	0.67851	0.713799	0.751482	0.727817	0.816881	0.812436	0.786226	0.787899	0.844815	0.844468	0.834763	0.800204	0.803856	0.998107	1	0.697324	0.701366	0.785414	0.981244	0.705683	0.802647	0.947997	0.75447	0.753561	0.796969	0.839906	0.752665	0.73692	0.807196	0.777276
A8	0.7954	0.792746	0.71452	0.713011	0.747829	0.743235	0.787355	0.827568	0.681351	0.786443	0.716291	0.775002	0.726464	0.722884	0.727221	0.729421	0.701864	0.754981	0.772304	0.849807	0.847299	0.704205	0.697324	1	0.998946	0.888795	0.712076	0.975158	0.896415	0.782583	0.767642	0.765885	0.724683	0.666572	0.858154	0.669328	0.72903	0.842073
A8r	0.795862	0.793577	0.715893	0.714747	0.749369	0.744956	0.788785	0.828169	0.682166	0.786704	0.717829	0.775599	0.728926	0.725541	0.728552	0.730878	0.702431	0.755799	0.774415	0.850492	0.848522	0.707661	0.701366	0.998946	1	0.890268	0.71541	0.975498	0.897053	0.784499	0.769006	0.767521	0.725822	0.668174	0.860047	0.670822	0.72924	0.84291
C1	0.855375	0.853121	0.745443	0.743078	0.846008	0.842155	0.887563	0.888839	0.697682	0.8516	0.747618	0.87226	0.826515	0.824351	0.825182	0.827171	0.770887	0.820669	0.855544	0.94687	0.945565	0.790411	0.785414	0.888795	0.890268	1	0.79956	0.896345	0.975787	0.857048	0.745595	0.744267	0.793756	0.800972	0.828467	0.746848	0.848285	0.815287
C2	0.711888	0.710629	0.733555	0.730748	0.705266	0.703165	0.748137	0.757786	0.679762	0.708729	0.73488	0.748446	0.807516	0.803467	0.794756	0.796619	0.840679	0.834693	0.829209	0.803095	0.80612	0.981036	0.981244	0.712076	0.71541	0.79956	1	0.712934	0.808028	0.96567	0.726677	0.724795	0.7607	0.824146	0.753012	0.696342	0.798255	0.76689
D10	0.823236	0.819753	0.747803	0.745615	0.785494	0.780334	0.810741	0.848989	0.71594	0.8203	0.74892	0.803494	0.758653	0.754637	0.756627	0.756512	0.724657	0.780722	0.807698	0.862622	0.858838	0.714335	0.705683	0.975158	0.975498	0.896345	0.712934	1	0.906937	0.794868	0.831159	0.829165	0.759575	0.715698	0.905905	0.708935	0.783454	0.880753
D8	0.851204	0.849268	0.784844	0.782215	0.822521	0.818689	0.870764	0.884746	0.743374	0.844577	0.791878	0.856456	0.828215	0.825432	0.812567	0.813308	0.779838	0.82455	0.86767	0.956573	0.954295	0.80884	0.802647	0.896415	0.897053	0.975787	0.808028	0.906937	1	0.87654	0.771378	0.769099	0.839814	0.791822	0.843551	0.790704	0.829541	0.839931
D9	0.78273	0.780588	0.772849	0.769347	0.779641	0.776517	0.821646	0.82888	0.721509	0.779106	0.780616	0.823754	0.842829	0.838607	0.837646	0.837581	0.849031	0.864444	0.880422	0.861055	0.861644	0.952914	0.947997	0.782583	0.784499	0.857048	0.96567	0.794868	0.87654	1	0.776994	0.774226	0.791705	0.848609	0.807521	0.729909	0.857074	0.823347
B5	0.69404	0.69002	0.697537	0.693505	0.63548	0.630288	0.671497	0.746279	0.650135	0.696258	0.70395	0.67974	0.793718	0.784299	0.788184	0.781158	0.806452	0.841061	0.835238	0.763465	0.760818	0.765731	0.75447	0.767642	0.769006	0.745595	0.726677	0.831159	0.771378	0.776994	1	0.998737	0.822274	0.81093	0.92654	0.742461	0.858286	0.959147
B5r	0.692877	0.68905	0.693348	0.689545	0.632984	0.627919	0.66972	0.745529	0.644437	0.694502	0.700067	0.67762	0.793753	0.784506	0.787341	0.780495	0.80466	0.841078	0.834674	0.761556	0.75922	0.7646	0.753561	0.765885	0.767521	0.744267	0.724795	0.829165	0.769099	0.774226	0.998737	1	0.820772	0.809978	0.924516	0.740957	0.85824	0.957883
C10	0.754809	0.755228	0.816614	0.813787	0.730776	0.729728	0.773785	0.781474	0.760593	0.766993	0.827174	0.773403	0.849177	0.845597	0.821523	0.821784	0.862178	0.86138	0.86648	0.831032	0.829462	0.801622	0.796969	0.724683	0.725822	0.793756	0.7607	0.759575	0.839814	0.791705	0.822274	0.820772	1	0.85479	0.805813	0.947973	0.807942	0.833458
C11	0.762773	0.76029	0.735602	0.730737	0.791768	0.789871	0.818682	0.785886	0.660117	0.779149	0.747112	0.826418	0.903134	0.899151	0.860785	0.86012	0.862897	0.876645	0.898629	0.79545	0.795345	0.846747	0.839906	0.666572	0.668174	0.800972	0.824146	0.715698	0.791822	0.848609	0.81093	0.809978	0.85479	1	0.763714	0.816639	0.944312	0.803583
C12	0.749347	0.74635	0.755216	0.752218	0.729789	0.725367	0.758802	0.793783	0.718329	0.755811	0.753876	0.755896	0.791931	0.784907	0.788574	0.78677	0.777492	0.805933	0.8351	0.817719	0.815639	0.759626	0.752665	0.858154	0.860047	0.828467	0.753012	0.905905	0.843551	0.807521	0.92654	0.924516	0.805813	0.763714	1	0.739583	0.800251	0.921852
E5	0.750883	0.753035	0.83846	0.83559	0.72429	0.725919	0.749966	0.763046	0.788383	0.765586	0.848595	0.757977	0.775605	0.772435	0.752142	0.753274	0.789305	0.776298	0.793538	0.779011	0.777515	0.739241	0.73692	0.669328	0.670822	0.746848	0.696342	0.708935	0.790704	0.729909	0.742461	0.740957	0.947973	0.816639	0.739583	1	0.737998	0.75251
E6	0.777017	0.772498	0.700475	0.695076	0.778679	0.772798	0.816893	0.818771	0.633311	0.78103	0.710598	0.820934	0.899098	0.894479	0.888098	0.88328	0.856568	0.905019	0.912129	0.836463	0.834512	0.819126	0.807196	0.72903	0.72924	0.848285	0.798255	0.783454	0.829541	0.857074	0.858286	0.85824	0.807942	0.944312	0.800251	0.737998	1	0.858985
E7	0.729396	0.726098	0.731528	0.72707	0.676422	0.670583	0.726998	0.793241	0.685325	0.725174	0.740186	0.724368	0.812958	0.804513	0.79147	0.785401	0.807708	0.854573	0.857246	0.815756	0.813105	0.787824	0.777276	0.842073	0.84291	0.815287	0.76689	0.880753	0.839931	0.823347	0.959147	0.957883	0.833458	0.803583	0.921852	0.75251	0.858985	1

## Sheet: Phenotypes
Table S7: Phenotypic information for root color in population 74146. Samples not used in downstream analyses were not assigned an NCBI BioSample number.
Genotype	NCBI BioSample	Beta-carotene in ug/g DW	Color classification
20560-1	SAMN05944395	1.5	1=Y
20560-2	SAMN05944396	0	1=Y
20560-3	SAMN05944397	0	1=Y
20560-4	SAMN05944398	0	1=Y
20560-7	SAMN05944401	0	1=Y
20560-8	SAMN05944402	0	1=Y
20560-10	SAMN05944404	0	1=Y
20560-14	SAMN05944408	0	1=Y
20560-15	SAMN05944409	0	1=Y
20560-16	SAMN05944410	0	1=Y
20560-17	SAMN05944411	0	1=Y
20560-18	SAMN05944412	0	1=Y
20560-19	SAMN05944413	0	1=Y
20560-20	SAMN05944414	0	1=Y
20560-22	SAMN05944416	0	1=Y
20560-25	SAMN05944419	0	1=Y
20560-26	SAMN05944420	0	1=Y
20560-27	SAMN05944421	0	1=Y
20560-28	SAMN05944422	0	1=Y
20560-29	SAMN05944423	0	1=Y
20560-30	SAMN05944424	0	1=Y
20560-32	SAMN05944426	0	1=Y
20560-34	SAMN05944427	0	1=Y
20560-35	SAMN05944428	0	1=Y
20560-36	SAMN05944429	1.4	1=Y
20560-39	SAMN05944432	0	1=Y
20560-41	SAMN05944434	0	1=Y
20560-43	SAMN05944436	0	1=Y
20560-44	SAMN05944437	0	1=Y
20560-46		0	1=Y
20560-47	SAMN05944439	0	1=Y
20560-48		3.6	1=Y
20560-50	SAMN05944441	0	1=Y
20560-51	SAMN05944442	0	1=Y
20560-53	SAMN05944444	1.7	1=Y
20560-54	SAMN05944445	0	1=Y
20560-55	SAMN05944446	0	1=Y
20560-57	SAMN05944448	0	1=Y
20560-58	SAMN05944449	0	1=Y
20560-59	SAMN05944450	1.7	1=Y
20560-60	SAMN05944451	5.1	1=Y
20560-61	SAMN05944452	1.4	1=Y
20560-62	SAMN05944453	1.1	1=Y
20560-64		1.5	1=Y
20560-65		0	1=Y
20560-66		5.4	1=Y
20560-67		0	1=Y
20560-68		0	1=Y
20560-72		4.1	1=Y
20560-73		0	1=Y
20560-74	SAMN05944454	0	1=Y
20560-76	SAMN05944456	0	1=Y
20560-77	SAMN05944457	0	1=Y
20560-78	SAMN05944458	5.2	1=Y
20560-81	SAMN05944461	0	1=Y
20560-82	SAMN05944462	0	1=Y
20560-83	SAMN05944463	0	1=Y
20560-84		0	1=Y
20560-85		0	1=Y
20560-86	SAMN05944464	0	1=Y
20560-87		0	1=Y
20560-88	SAMN05944465	0	1=Y
20560-89	SAMN05944466	0	1=Y
20560-91	SAMN05944468	0	1=Y
20560-92	SAMN05944469	0	1=Y
20560-93	SAMN05944470	0	1=Y
20560-94	SAMN05944471	0	1=Y
20560-95		0	1=Y
20560-96	SAMN05944472	0	1=Y
20560-97	SAMN05944473	0	1=Y
20560-98	SAMN05944474	0	1=Y
20560-99		2.7	1=Y
20560-100	SAMN05944475	0	1=Y
20560-101	SAMN05944476	0	1=Y
20560-102	SAMN05944477	0	1=Y
20560-105	SAMN05944480	0	1=Y
20560-107		0	1=Y
20560-108		0	1=Y
20560-109	SAMN05944482	0	1=Y
20560-110	SAMN05944483	0	1=Y
20560-111		0	1=Y
20560-112	SAMN05944484	4.2	1=Y
20560-113	SAMN05944485	0	1=Y
20560-114	SAMN05944486	0	1=Y
20560-115	SAMN05944487	0	1=Y
20560-116	SAMN05944488	2.3	1=Y
20560-117	SAMN05944489	0	1=Y
20560-118	SAMN05944490	0	1=Y
20560-119	SAMN05944491	0	1=Y
20560-120	SAMN05944492	0	1=Y
20560-121	SAMN05944493	0	1=Y
20560-122		0	1=Y
20560-123	SAMN05944494	0	1=Y
20560-124	SAMN05944495	0	1=Y
20574-1	SAMN05944496	0	1=Y
20574-2	SAMN05944497	0	1=Y
20574-3	SAMN05944498	0	1=Y
20574-5	SAMN05944500	0	1=Y
20574-6	SAMN05944501	0	1=Y
20574-7	SAMN05944502	0	1=Y
20574-8	SAMN05944503	0	1=Y
20574-9	SAMN05944504	0	1=Y
20574-10	SAMN05944505	0	1=Y
20574-12	SAMN05944507	0	1=Y
20574-13	SAMN05944508	12.3	1=Y
20574-15	SAMN05944510	0	1=Y
20574-16	SAMN05944511	0	1=Y
20574-17	SAMN05944512	0	1=Y
20574-18	SAMN05944513	0	1=Y
20574-19	SAMN05944514	0	1=Y
20574-20	SAMN05944515	0	1=Y
20574-21	SAMN05944516	0	1=Y
20574-22	SAMN05944517	0	1=Y
20574-24	SAMN05944519	0	1=Y
20574-25	SAMN05944520	0	1=Y
20574-26	SAMN05944521	3.5	1=Y
20574-29	SAMN05944524	2	1=Y
20574-30	SAMN05944525	0	1=Y
20574-31	SAMN05944526	2.2	1=Y
20574-32	SAMN05944527	0	1=Y
20574-33		0	1=Y
20574-34		0	1=Y
20574-37	SAMN05944529	1.1	1=Y
20574-38	SAMN05944530	2.1	1=Y
20574-39	SAMN05944531	1.1	1=Y
20574-40	SAMN05944532	0	1=Y
20574-42	SAMN05944534	0	1=Y
20574-43	SAMN05944535	1.4	1=Y
20574-44	SAMN05944536	0	1=Y
20574-45		0	1=Y
20574-46		0	1=Y
20574-47	SAMN05944537	0	1=Y
20574-49	SAMN05944539	0	1=Y
20574-50	SAMN05944540	0	1=Y
20574-51	SAMN05944541	3.6	1=Y
20574-54	SAMN05944544	0	1=Y
20574-55	SAMN05944545	1.8	1=Y
20574-56	SAMN05944546	0	1=Y
20574-58	SAMN05944547	0	1=Y
20574-59	SAMN05944548	0	1=Y
20574-60	SAMN05944549	0	1=Y
20574-61	SAMN05944550	1.5	1=Y
20574-63	SAMN05944552	0	1=Y
20574-64	SAMN05944553	1.8	1=Y
20574-65	SAMN05944554	0	1=Y
20574-66	SAMN05944555	0	1=Y
20574-67	SAMN05944556	3.3	1=Y
20574-70	SAMN05944559	0	1=Y
20574-71	SAMN05944560	0	1=Y
20574-72	SAMN05944561	0	1=Y
20574-74	SAMN05944563	0	1=Y
20574-75	SAMN05944564	0	1=Y
20574-76	SAMN05944565	0	1=Y
20574-77	SAMN05944566	0	1=Y
20574-78	SAMN05944567	0	1=Y
20574-81	SAMN05944570	0	1=Y
20574-82	SAMN05944571	0	1=Y
20574-83	SAMN05944572	3.3	1=Y
20574-84	SAMN05944573	0	1=Y
20574-86	SAMN05944575	0	1=Y
20574-88	SAMN05944577	0	1=Y
20560-5	SAMN05944399	173.6	2=Or
20560-6	SAMN05944400	25.4	2=Or
20560-9	SAMN05944403	70.1	2=Or
20560-11	SAMN05944405	75.2	2=Or
20560-12	SAMN05944406	89.6	2=Or
20560-13	SAMN05944407	192.3	2=Or
20560-21	SAMN05944415	51.3	2=Or
20560-23	SAMN05944417	98.5	2=Or
20560-24	SAMN05944418	5.6	2=Or
20560-31	SAMN05944425	58.1	2=Or
20560-33		109.6	2=Or
20560-37	SAMN05944430	8.6	2=Or
20560-38	SAMN05944431	153.9	2=Or
20560-40	SAMN05944433	10.4	2=Or
20560-42	SAMN05944435	96.3	2=Or
20560-45	SAMN05944438	17.5	2=Or
20560-49	SAMN05944440	99.3	2=Or
20560-52	SAMN05944443	16.2	2=Or
20560-56	SAMN05944447	73.4	2=Or
20560-63		4.2	2=Or
20560-69		74.2	2=Or
20560-70		123.8	2=Or
20560-71		27	2=Or
20560-75	SAMN05944455	66	2=Or
20560-79	SAMN05944459	41.6	2=Or
20560-80	SAMN05944460	16.2	2=Or
20560-90	SAMN05944467	31.3	2=Or
20560-103	SAMN05944478	82	2=Or
20560-104	SAMN05944479	80	2=Or
20560-106	SAMN05944481	55.8	2=Or
20574-4	SAMN05944499	17	2=Or
20574-11	SAMN05944506	11.7	2=Or
20574-14	SAMN05944509	183.8	2=Or
20574-23	SAMN05944518	109.8	2=Or
20574-27	SAMN05944522	41	2=Or
20574-28	SAMN05944523	14	2=Or
20574-35	SAMN05944528	33.5	2=Or
20574-36		84.9	2=Or
20574-41	SAMN05944533	75.1	2=Or
20574-48	SAMN05944538	42.2	2=Or
20574-52	SAMN05944542	184.7	2=Or
20574-53	SAMN05944543	133.9	2=Or
20574-57		12.6	2=Or
20574-62	SAMN05944551	15.6	2=Or
20574-68	SAMN05944557	253.6	2=Or
20574-69	SAMN05944558	210.5	2=Or
20574-73	SAMN05944562	28.8	2=Or
20574-79	SAMN05944568	153.4	2=Or
20574-80	SAMN05944569	1.2	2=Or
20574-85	SAMN05944574	48	2=Or
20574-87	SAMN05944576	116.7	2=Or
20574-89	SAMN05944578	239.4	2=Or
Fine-mapping
5531-33 397		1413.81	Or
5531-33 406		781.25	Or
5531-33 33		337.68	Or
5531-33 329		44.3202	Y
5531-33 126		12.7168	Y
5531-33 102		0	Y
5531-33 142		0	Y
5531-33 191		0	Y
5531-33 203		0	Y
5531-33 235		0	Y
5531-33 332		0	Y
5531-33 336		0	Y

## Sheet: Marker Density Physical
Table S8. Distribution of GBS markers across the nine carrot chromosomes in family 74146.
Chromosome	Number of markers	Length of chromosome (Mb)	Average spacing (kb)
1	4710	51.3	10.9
2	4318	43.8	10.2
3	5012	50.1	10
4	5168	35.7	6.9
5	2817	41.9	14.9
6	3318	36.5	11
7	3602	36.2	10.1
8	2738	31.7	11.6
9	2029	33.4	16.5
Overall	33712	360.6	11.3

## Sheet: GLM P values
Table S9. GLM output for the beta-carotene trait. P-values are in bold.
Trait	SNP	CHR	BP	marker_F	P-value	perm_p	marker_Rsq	add_F	add_p	dom_F	dom_p	marker_df	marker_MS	error_df	error_MS	model_df	model_MS
Beta	S1_95297	1	95297	1.95934	0.14401	0.001	0.01359	3.66529	0.05717	0.26854	0.60496	2	2834.22	176	1446.51	7	23199.2
Beta	S1_95568	1	95568	1.82972	0.1635	0.001	0.01271	3.4211	0.06604	0.25277	0.61576	2	2650.53	176	1448.6	7	23146.7
Beta	S1_144198	1	144198	9.45865	0.000125	0.001	0.06057	1.13375	0.28843	17.6767	4.16e-05	2	12629.2	176	1335.21	7	25997.8
Beta	S1_153317	1	153317	2.30812	0.10245	0.001	0.01595	4.29922	0.03958	0.33322	0.56451	2	3325.83	176	1440.93	7	23339.7
Beta	S1_225030	1	225030	1.91943	0.14975	0.001	0.01332	3.83619	0.05173	0.02383	0.8775	2	2777.71	176	1447.15	7	23183.1
Beta	S1_233581	1	233581	1.30384	0.2741	0.001	0.00911	1.41507	0.23581	1.19109	0.2766	2	1899.87	176	1457.13	7	22932.3
Beta	S1_233853	1	233853	1.2306	0.29462	0.001	0.00861	1.65768	0.1996	0.80533	0.37073	2	1794.61	176	1458.33	7	22902.2
Beta	S1_318509	1	318509	0.19518	0.82286	0.001	0.00138	0.18255	0.66971	0.20863	0.64841	2	287.981	176	1475.45	7	22471.7
Beta	S1_385140	1	385140	1.37828	0.25472	0.001	0.00962	2.55736	0.11157	0.21061	0.64686	2	2006.67	176	1455.92	7	22962.8
Beta	S1_480454	1	480454	1.14107	0.32183	0.001	0.00799	1.36422	0.24438	0.91855	0.33917	2	1665.72	176	1459.79	7	22865.4
Beta	S1_482209	1	482209	2.22899	0.11067	0.001	0.01542	4.24128	0.04092	0.23503	0.62842	2	3214.63	176	1442.19	7	23307.9
Beta	S1_526915	1	526915	3.05683	0.04954	0.001	0.02095	6.05596	0.01482	0.08887	0.76597	2	4368.45	176	1429.08	7	23637.6
Beta	S1_535149	1	535149	3.32356	0.0383	0.001	0.02271	5.45657	0.02062	1.18486	0.27786	2	4735.76	176	1424.9	7	23742.5
Beta	S1_540852	1	540852	2.97534	0.0536	0.001	0.02041	3.88138	0.05038	2.04636	0.15434	2	4255.81	176	1430.36	7	23605.4
Beta	S1_541331	1	541331	2.36085	0.09732	0.001	0.01631	4.71539	0.03122	0.03211	0.858	2	3399.83	176	1440.08	7	23360.8
Beta	S1_541868	1	541868	1.93454	0.14755	0.001	0.01343	3.77914	0.05348	0.10896	0.74172	2	2799.1	176	1446.91	7	23189.2
Beta	S1_541877	1	541877	1.94911	0.14546	0.001	0.01352	3.79892	0.05287	0.11823	0.73137	2	2819.73	176	1446.68	7	23195.1
Beta	S1_629181	1	629181	0.02614	0.9742	0.001	0.000185	0.05245	0.81911	0.000128	0.99099	2	38.6454	176	1478.28	7	22400.5
Beta	S1_629253	1	629253	0.32499	0.72297	0.001	0.0023	0.63076	0.42814	0.0227	0.88042	2	478.796	176	1473.28	7	22526.2
Beta	S1_629260	1	629260	0.35521	0.70153	0.001	0.00251	0.6784	0.41125	0.03572	0.85032	2	523.145	176	1472.77	7	22538.9
Beta	S1_643146	1	643146	1.94038	0.14671	0.001	0.01347	3.1619	0.07709	0.7238	0.39606	2	2807.38	176	1446.82	7	23191.6
Beta	S1_709477	1	709477	2.03808	0.13334	0.001	0.01413	3.65051	0.05767	0.43726	0.50931	2	2945.53	176	1445.25	7	23231
Beta	S1_709848	1	709848	2.14188	0.12049	0.001	0.01483	4.29679	0.03963	0.01097	0.91669	2	3091.98	176	1443.58	7	23272.9
Beta	S1_710345	1	710345	1.33377	0.26613	0.001	0.00932	2.53118	0.1134	0.14853	0.70041	2	1942.82	176	1456.64	7	22944.5
Beta	S1_724391	1	724391	1.881	0.15549	0.001	0.01306	0.07507	0.78441	3.6858	0.05649	2	2723.27	176	1447.77	7	23167.5
Beta	S1_724455	1	724455	0.94428	0.39092	0.001	0.00663	1.54738	0.21517	0.34689	0.55664	2	1381.5	176	1463.02	7	22784.2
Beta	S1_724457	1	724457	0.01373	0.98637	0.001	9.73e-05	0.02496	0.87465	0.00264	0.9591	2	20.2964	176	1478.49	7	22395.2
Beta	S1_772182	1	772182	2.4119	0.0926	0.001	0.01665	4.84493	0.02902	0.00607	0.93798	2	3471.38	176	1439.27	7	23381.3
Beta	S1_775146	1	775146	1.80493	0.16752	0.001	0.01254	3.42901	0.06573	0.19641	0.65818	2	2615.34	176	1449	7	23136.7
Beta	S1_790810	1	790810	1.24915	0.28928	0.001	0.00874	2.41911	0.12165	0.0916	0.76251	2	1821.28	176	1458.02	7	22909.8
Beta	S1_791890	1	791890	1.90145	0.15241	0.001	0.0132	3.63736	0.05812	0.18235	0.66988	2	2752.25	176	1447.44	7	23175.8
Beta	S1_792093	1	792093	2.41206	0.09259	0.001	0.01665	4.28337	0.03994	0.55161	0.45865	2	3471.6	176	1439.27	7	23381.3
Beta	S1_823236	1	823236	1.28473	0.27931	0.001	0.00898	2.43105	0.12074	0.15009	0.69891	2	1872.43	176	1457.44	7	22924.4
Beta	S1_823284	1	823284	1.6912	0.18728	0.001	0.01177	2.26508	0.1341	1.11585	0.29226	2	2453.66	176	1450.84	7	23090.5
Beta	S1_908958	1	908958	0.82312	0.44074	0.001	0.00578	1.6286	0.20357	0.0266	0.87063	2	1205.89	176	1465.02	7	22734
Beta	S1_909002	1	909002	0.82312	0.44074	0.001	0.00578	1.6286	0.20357	0.0266	0.87063	2	1205.89	176	1465.02	7	22734
Beta	S1_916224	1	916224	1.18289	0.30882	0.001	0.00828	1.9531	0.164	0.41909	0.51824	2	1725.96	176	1459.11	7	22882.6
Beta	S1_936641	1	936641	1.35548	0.2605	0.001	0.00947	0.59346	0.44211	2.11377	0.14776	2	1973.98	176	1456.29	7	22953.4
Beta	S1_936648	1	936648	1.35548	0.2605	0.001	0.00947	0.59346	0.44211	2.11377	0.14776	2	1973.98	176	1456.29	7	22953.4
Beta	S1_936667	1	936667	1.35548	0.2605	0.001	0.00947	0.59346	0.44211	2.11377	0.14776	2	1973.98	176	1456.29	7	22953.4
Beta	S1_936672	1	936672	1.35548	0.2605	0.001	0.00947	0.59346	0.44211	2.11377	0.14776	2	1973.98	176	1456.29	7	22953.4
Beta	S1_944524	1	944524	1.68161	0.18905	0.001	0.0117	1.56146	0.2131	1.79474	0.18208	2	2440	176	1450.99	7	23086.6
Beta	S1_944533	1	944533	1.68161	0.18905	0.001	0.0117	1.56146	0.2131	1.79474	0.18208	2	2440	176	1450.99	7	23086.6
Beta	S1_944538	1	944538	1.68161	0.18905	0.001	0.0117	1.56146	0.2131	1.79474	0.18208	2	2440	176	1450.99	7	23086.6
Beta	S1_944975	1	944975	1.85132	0.16007	0.001	0.01286	1.67203	0.19767	2.02098	0.15691	2	2681.18	176	1448.25	7	23155.5
Beta	S1_947814	1	947814	3.17235	0.04431	0.001	0.02172	1.21716	0.27142	5.09936	0.02516	2	4527.8	176	1427.27	7	23683.1
Beta	S1_947833	1	947833	3.17235	0.04431	0.001	0.02172	1.21716	0.27142	5.09936	0.02516	2	4527.8	176	1427.27	7	23683.1
Beta	S1_947852	1	947852	3.17235	0.04431	0.001	0.02172	1.21716	0.27142	5.09936	0.02516	2	4527.8	176	1427.27	7	23683.1
Beta	S1_948155	1	948155	2.40735	0.09301	0.001	0.01662	0.11603	0.73379	4.69625	0.03157	2	3465.01	176	1439.34	7	23379.4
Beta	S1_948182	1	948182	1.13635	0.32333	0.001	0.00796	0.19778	0.65706	2.07372	0.15163	2	1658.92	176	1459.87	7	22863.4
Beta	S1_948236	1	948236	2.44966	0.08926	0.001	0.0169	1.01498	0.31509	3.8679	0.05079	2	3524.26	176	1438.67	7	23396.4
Beta	S1_948247	1	948247	2.44966	0.08926	0.001	0.0169	1.01498	0.31509	3.8679	0.05079	2	3524.26	176	1438.67	7	23396.4
Beta	S1_948377	1	948377	2.25625	0.10776	0.001	0.0156	0.90889	0.34171	3.59031	0.05976	2	3252.96	176	1441.75	7	23318.9
Beta	S1_948380	1	948380	2.25625	0.10776	0.001	0.0156	0.90889	0.34171	3.59031	0.05976	2	3252.96	176	1441.75	7	23318.9
Beta	S1_949388	1	949388	1.9417	0.14652	0.001	0.01347	3.90237	0.04977	0.003	0.9564	2	2809.24	176	1446.8	7	23192.1
Beta	S1_949445	1	949445	0.91673	0.40172	0.001	0.00643	1.84388	0.17623	5.01e-06	0.99822	2	1341.61	176	1463.47	7	22772.8
Beta	S1_949454	1	949454	0.98698	0.37475	0.001	0.00692	1.97878	0.16127	0.0063	0.93681	2	1443.29	176	1462.32	7	22801.8
Beta	S1_949592	1	949592	3.08769	0.04809	0.001	0.02116	5.08704	0.02533	1.08587	0.29882	2	4411.05	176	1428.59	7	23649.7
Beta	S1_956787	1	956787	0.74976	0.47398	0.001	0.00527	1.20088	0.27464	0.30337	0.58248	2	1099.32	176	1466.23	7	22703.5
Beta	S1_956814	1	956814	1.5126	0.22319	0.001	0.01055	2.27223	0.13349	0.7561	0.38574	2	2198.91	176	1453.73	7	23017.7
Beta	S1_968210	1	968210	1.12372	0.32739	0.001	0.00787	0.0409	0.83997	2.20626	0.13924	2	1640.71	176	1460.07	7	22858.2
Beta	S1_968215	1	968215	1.12372	0.32739	0.001	0.00787	0.0409	0.83997	2.20626	0.13924	2	1640.71	176	1460.07	7	22858.2
Beta	S1_968217	1	968217	1.12372	0.32739	0.001	0.00787	0.0409	0.83997	2.20626	0.13924	2	1640.71	176	1460.07	7	22858.2
Beta	S1_1036953	1	1036953	1.44861	0.23768	0.001	0.01011	0.6702	0.41408	2.22239	0.13781	2	2107.4	176	1454.77	7	22991.6
Beta	S1_1063064	1	1063064	3.50481	0.03217	0.001	0.02391	5.78344	0.01721	1.21903	0.27106	2	4984.13	176	1422.08	7	23813.5
Beta	S1_1063107	1	1063107	1.08862	0.33894	0.001	0.00763	0.84025	0.36057	1.3354	0.24941	2	1590.09	176	1460.65	7	22843.8
Beta	S1_1064449	1	1064449	0.49669	0.60939	0.001	0.0035	0.68525	0.4089	0.3108	0.5779	2	730.344	176	1470.42	7	22598.1
Beta	S1_1064535	1	1064535	0.34715	0.70718	0.001	0.00245	0.66	0.41765	0.0379	0.84588	2	511.323	176	1472.91	7	22535.5
Beta	S1_1064792	1	1064792	0.30258	0.7393	0.001	0.00214	0.57531	0.44917	0.03299	0.85609	2	445.891	176	1473.65	7	22516.8
Beta	S1_1071655	1	1071655	0.84394	0.43175	0.001	0.00593	1.01776	0.31443	0.672	0.41346	2	1236.09	176	1464.67	7	22742.6
Beta	S1_1071667	1	1071667	1.02851	0.35968	0.001	0.00721	1.51111	0.2206	0.54976	0.4594	2	1503.31	176	1461.64	7	22819
Beta	S1_1077737	1	1077737	0.70309	0.49644	0.001	0.00495	1.11885	0.29161	0.2918	0.58975	2	1031.43	176	1467	7	22684.1
Beta	S1_1077740	1	1077740	0.83574	0.43527	0.001	0.00587	1.39743	0.23874	0.27974	0.59754	2	1224.2	176	1464.81	7	22739.2
Beta	S1_1078019	1	1078019	0.77143	0.46391	0.001	0.00542	0.60294	0.43849	0.94013	0.33358	2	1130.82	176	1465.87	7	22712.5
Beta	S1_1078029	1	1078029	1.25619	0.28728	0.001	0.00878	2.31618	0.12982	0.20657	0.65003	2	1831.4	176	1457.91	7	22912.7
Beta	S1_1078037	1	1078037	0.86678	0.42209	0.001	0.00609	0.70008	0.40388	1.03335	0.31077	2	1269.22	176	1464.3	7	22752.1
Beta	S1_1078072	1	1078072	0.18379	0.83227	0.001	0.0013	0.000996	0.97485	0.36659	0.54565	2	271.213	176	1475.64	7	22466.9
Beta	S1_1078073	1	1078073	1.09368	0.33725	0.001	0.00766	2.19938	0.13984	0.000402	0.98403	2	1597.39	176	1460.57	7	22845.8
Beta	S1_1078136	1	1078136	0.87447	0.41889	0.001	0.00614	1.756	0.18683	0.00284	0.95755	2	1280.38	176	1464.17	7	22755.3
Beta	S1_1078138	1	1078138	1.21009	0.30064	0.001	0.00847	1.94881	0.16446	0.47712	0.49064	2	1765.11	176	1458.66	7	22893.8
Beta	S1_1078364	1	1078364	1.12474	0.32706	0.001	0.00788	0.2538	0.61504	1.99426	0.15966	2	1642.19	176	1460.06	7	22858.6
Beta	S1_1078781	1	1078781	1.04205	0.3549	0.001	0.0073	0.93154	0.33578	1.15177	0.28465	2	1522.87	176	1461.41	7	22824.6
Beta	S1_1078988	1	1078988	1.99267	0.13939	0.001	0.01382	0.00171	0.96704	3.9836	0.04749	2	2881.36	176	1445.98	7	23212.7
Beta	S1_1079004	1	1079004	1.44858	0.23769	0.001	0.01011	0.03087	0.86074	2.86596	0.09224	2	2107.35	176	1454.77	7	22991.5
Beta	S1_1079041	1	1079041	2.25583	0.10781	0.001	0.0156	0.000589	0.98067	4.51107	0.03507	2	3252.37	176	1441.76	7	23318.7
Beta	S1_1083649	1	1083649	3.13803	0.0458	0.001	0.02149	5.77395	0.0173	0.51784	0.47272	2	4480.5	176	1427.8	7	23669.6
Beta	S1_1085396	1	1085396	3.29895	0.03922	0.001	0.02255	6.61331	0.01094	0.02116	0.88451	2	4701.95	176	1425.29	7	23732.9
Beta	S1_1085696	1	1085696	2.71243	0.06915	0.001	0.01866	5.1957	0.02384	0.25113	0.6169	2	3890.99	176	1434.5	7	23501.2
Beta	S1_1106896	1	1106896	0.87954	0.41679	0.001	0.00618	0.34082	0.5601	1.41747	0.23542	2	1287.73	176	1464.09	7	22757.4
Beta	S1_1106932	1	1106932	0.69975	0.49809	0.001	0.00492	0.2593	0.61124	1.14	0.28711	2	1026.57	176	1467.05	7	22682.8
Beta	S1_1106935	1	1106935	0.97363	0.37973	0.001	0.00683	0.25508	0.61415	1.6912	0.19514	2	1423.98	176	1462.54	7	22796.3
Beta	S1_1107042	1	1107042	0.22503	0.79872	0.001	0.00159	0.19917	0.65594	0.25173	0.61649	2	331.906	176	1474.95	7	22484.3
Beta	S1_1107058	1	1107058	0.22503	0.79872	0.001	0.00159	0.19917	0.65594	0.25173	0.61649	2	331.906	176	1474.95	7	22484.3
Beta	S1_1107065	1	1107065	0.22503	0.79872	0.001	0.00159	0.19917	0.65594	0.25173	0.61649	2	331.906	176	1474.95	7	22484.3
Beta	S1_1107301	1	1107301	0.49448	0.61073	0.001	0.00349	0.30652	0.58052	0.68298	0.40968	2	727.108	176	1470.46	7	22597.2
Beta	S1_1107304	1	1107304	0.49448	0.61073	0.001	0.00349	0.30652	0.58052	0.68298	0.40968	2	727.108	176	1470.46	7	22597.2
Beta	S1_1107353	1	1107353	0.57542	0.56353	0.001	0.00405	0.35611	0.55143	0.79513	0.37377	2	845.352	176	1469.11	7	22631
Beta	S1_1112462	1	1112462	3.2848	0.03976	0.001	0.02246	5.61742	0.01886	0.95366	0.33013	2	4682.51	176	1425.51	7	23727.3
Beta	S1_1122345	1	1122345	0.98383	0.37592	0.001	0.0069	1.92427	0.16713	0.05368	0.81705	2	1438.72	176	1462.37	7	22800.5
Beta	S1_1122552	1	1122552	4.08423	0.01846	0.001	0.02768	7.69022	0.00615	0.49996	0.48045	2	5771.56	176	1413.13	7	24038.5
Beta	S1_1122564	1	1122564	3.99083	0.02018	0.001	0.02708	7.37883	0.00725	0.61873	0.43258	2	5645.3	176	1414.57	7	24002.4
Beta	S1_1122594	1	1122594	0.26275	0.76924	0.001	0.00186	0.2372	0.62684	0.28924	0.59138	2	387.371	176	1474.32	7	22500.1
Beta	S1_1122596	1	1122596	4.08423	0.01846	0.001	0.02768	7.69022	0.00615	0.49996	0.48045	2	5771.56	176	1413.13	7	24038.5
Beta	S1_1122659	1	1122659	0.54308	0.58193	0.001	0.00383	1.0331	0.31082	0.05856	0.80907	2	798.138	176	1469.65	7	22617.5
Beta	S1_1122770	1	1122770	0.72767	0.48448	0.001	0.00512	1.4235	0.23443	0.03957	0.84255	2	1067.2	176	1466.59	7	22694.4
Beta	S1_1122835	1	1122835	2.75342	0.06646	0.001	0.01894	5.10198	0.02512	0.42152	0.51702	2	3948	176	1433.86	7	23517.4
Beta	S1_1122836	1	1122836	0.71109	0.49251	0.001	0.005	0.01272	0.91034	1.40943	0.23675	2	1043.07	176	1466.87	7	22687.5
Beta	S1_1122837	1	1122837	4.24054	0.0159	0.001	0.02869	2.50898	0.11498	5.90261	0.01612	2	5982.3	176	1410.74	7	24098.7
Beta	S1_1127063	1	1127063	1.43135	0.24175	0.001	0.00999	1.26784	0.2617	1.59062	0.20891	2	2082.69	176	1455.05	7	22984.5
Beta	S1_1127073	1	1127073	0.95425	0.38709	0.001	0.0067	0.45632	0.50023	1.45101	0.22998	2	1395.93	176	1462.86	7	22788.3
Beta	S1_1127133	1	1127133	3.36324	0.03686	0.001	0.02298	4.53267	0.03464	2.164	0.14306	2	4790.21	176	1424.29	7	23758.1
Beta	S1_1127144	1	1127144	0.87663	0.41799	0.001	0.00616	1.02688	0.31228	0.72796	0.3947	2	1283.5	176	1464.13	7	22756.2
Beta	S1_1134900	1	1134900	1.37585	0.25533	0.001	0.00961	2.29658	0.13144	0.46211	0.49753	2	2003.18	176	1455.96	7	22961.8
Beta	S1_1134965	1	1134965	1.342	0.26398	0.001	0.00938	1.98881	0.16022	0.69859	0.40439	2	1954.64	176	1456.51	7	22947.9
Beta	S1_1159863	1	1159863	1.54065	0.21712	0.001	0.01074	1.25603	0.26392	1.81945	0.17911	2	2238.99	176	1453.28	7	23029.2
Beta	S1_1165241	1	1165241	0.39912	0.67152	0.001	0.00282	0.7978	0.37297	0.00493	0.94412	2	587.52	176	1472.04	7	22557.3
Beta	S1_1165263	1	1165263	0.51974	0.59558	0.001	0.00366	0.42337	0.5161	0.61703	0.43321	2	764.041	176	1470.04	7	22607.7
Beta	S1_1170446	1	1170446	0.16121	0.85124	0.001	0.00114	1.51e-06	0.99902	0.32242	0.57088	2	237.952	176	1476.02	7	22457.4
Beta	S1_1170511	1	1170511	0.93362	0.39507	0.001	0.00655	0.33275	0.56478	1.53349	0.21724	2	1366.07	176	1463.2	7	22779.8
Beta	S1_1173778	1	1173778	2.68393	0.07109	0.001	0.01847	0.36712	0.54535	4.99246	0.02672	2	3851.32	176	1434.95	7	23489.8
Beta	S1_1184086	1	1184086	0.37348	0.68888	0.001	0.00264	0.69068	0.40705	0.05994	0.80688	2	549.932	176	1472.47	7	22546.6
Beta	S1_1192157	1	1192157	0.16768	0.84576	0.001	0.00119	0.33308	0.56458	0.00416	0.94863	2	247.486	176	1475.91	7	22460.2
Beta	S1_1192173	1	1192173	0.16768	0.84576	0.001	0.00119	0.33308	0.56458	0.00416	0.94863	2	247.486	176	1475.91	7	22460.2
Beta	S1_1192209	1	1192209	0.16768	0.84576	0.001	0.00119	0.33308	0.56458	0.00416	0.94863	2	247.486	176	1475.91	7	22460.2
Beta	S1_1192232	1	1192232	0.98879	0.37408	0.001	0.00694	0.51691	0.47311	1.45933	0.22866	2	1445.89	176	1462.29	7	22802.6
Beta	S1_1204662	1	1204662	1.40383	0.24839	0.001	0.0098	0.88551	0.34798	1.91757	0.16788	2	2043.28	176	1455.5	7	22973.2
Beta	S1_1204741	1	1204741	3.58775	0.0297	0.001	0.02445	2.35367	0.12677	4.77167	0.03025	2	5097.45	176	1420.79	7	23845.9
Beta	S1_1204761	1	1204761	3.58775	0.0297	0.001	0.02445	2.35367	0.12677	4.77167	0.03025	2	5097.45	176	1420.79	7	23845.9
Beta	S1_1209975	1	1209975	3.27773	0.04003	0.001	0.02241	2.0971	0.14935	4.41787	0.03699	2	4672.79	176	1425.62	7	23724.5
Beta	S1_1211466	1	1211466	0.28569	0.75185	0.001	0.00202	0.1216	0.72772	0.45016	0.50314	2	421.085	176	1473.93	7	22509.8
Beta	S1_1215656	1	1215656	0.20926	0.81139	0.001	0.00148	0.05862	0.80898	0.36011	0.54922	2	308.698	176	1475.21	7	22477.6
Beta	S1_1215657	1	1215657	0.30596	0.73681	0.001	0.00216	0.12056	0.72884	0.49171	0.48409	2	450.863	176	1473.6	7	22518.3
Beta	S1_1223189	1	1223189	0.90715	0.40555	0.001	0.00637	0.98451	0.32244	0.83074	0.36331	2	1327.74	176	1463.63	7	22768.8
Beta	S1_1223195	1	1223195	1.03638	0.35689	0.001	0.00726	1.09	0.29789	0.98287	0.32285	2	1514.68	176	1461.51	7	22822.2
Beta	S1_1224599	1	1224599	2.20283	0.11353	0.001	0.01524	3.23783	0.07366	1.16481	0.28195	2	3177.81	176	1442.61	7	23297.4
Beta	S1_1224700	1	1224700	1.45425	0.23637	0.001	0.01015	1.50662	0.22129	1.39849	0.23857	2	2115.47	176	1454.68	7	22993.9
Beta	S1_1228868	1	1228868	2.12106	0.12296	0.001	0.01469	3.15352	0.07748	1.08704	0.29856	2	3062.63	176	1443.92	7	23264.5
Beta	S1_1228955	1	1228955	3.85199	0.02305	0.001	0.02617	4.79215	0.0299	2.86145	0.0925	2	5457.15	176	1416.71	7	23948.6
Beta	S1_1250868	1	1250868	0.95959	0.38504	0.001	0.00673	0.34478	0.55783	1.57329	0.21139	2	1403.66	176	1462.77	7	22790.5
Beta	S1_1255083	1	1255083	3.21585	0.04249	0.001	0.022	0.73347	0.39292	5.67884	0.01824	2	4587.69	176	1426.59	7	23700.2
Beta	S1_1255084	1	1255084	0.31585	0.72958	0.001	0.00223	0.17388	0.67719	0.45834	0.49929	2	465.379	176	1473.43	7	22522.4
Beta	S1_1255146	1	1255146	0.08144	0.92182	0.001	0.000577	0.00989	0.9209	0.15303	0.69613	2	120.313	176	1477.35	7	22423.8
Beta	S1_1391653	1	1391653	3.30278	0.03907	0.001	0.02258	0.88101	0.3492	5.70116	0.01801	2	4707.22	176	1425.23	7	23734.4
Beta	S1_1391748	1	1391748	2.02799	0.13466	0.001	0.01406	2.16979	0.14252	1.87546	0.1726	2	2931.28	176	1445.41	7	23227
Beta	S1_1391827	1	1391827	1.65985	0.19313	0.001	0.01155	3.08621	0.08069	0.24662	0.62008	2	2409.01	176	1451.34	7	23077.7
Beta	S1_1400453	1	1400453	3.14807	0.04536	0.001	0.02156	4.85106	0.02892	1.4332	0.23285	2	4494.33	176	1427.65	7	23673.5
Beta	S1_1400464	1	1400464	3.57394	0.0301	0.001	0.02436	5.34213	0.02197	1.78215	0.18361	2	5078.6	176	1421.01	7	23840.5
Beta	S1_1400810	1	1400810	0.58183	0.55995	0.001	0.0041	0.39045	0.53287	0.77371	0.38027	2	854.714	176	1469.01	7	22633.7
Beta	S1_1401772	1	1401772	1.2414	0.2915	0.001	0.00868	1.62038	0.20471	0.86367	0.35399	2	1810.15	176	1458.15	7	22906.6
Beta	S1_1411292	1	1411292	0.35727	0.70009	0.001	0.00252	0.07982	0.77788	0.63489	0.42664	2	526.166	176	1472.74	7	22539.8
Beta	S1_1411298	1	1411298	0.35727	0.70009	0.001	0.00252	0.07982	0.77788	0.63489	0.42664	2	526.166	176	1472.74	7	22539.8
Beta	S1_1411301	1	1411301	0.35727	0.70009	0.001	0.00252	0.07982	0.77788	0.63489	0.42664	2	526.166	176	1472.74	7	22539.8
Beta	S1_1411307	1	1411307	0.39707	0.67289	0.001	0.0028	4.74e-05	0.99451	0.79408	0.37408	2	584.511	176	1472.08	7	22556.5
Beta	S1_1411399	1	1411399	0.1956	0.82252	0.001	0.00138	0.00107	0.97396	0.39013	0.53304	2	288.593	176	1475.44	7	22471.9
Beta	S1_1503262	1	1503262	1.25783	0.28681	0.001	0.0088	1.95096	0.16423	0.56944	0.45149	2	1833.77	176	1457.88	7	22913.4
Beta	S1_1503263	1	1503263	1.80636	0.16728	0.001	0.01255	2.2831	0.13257	1.32543	0.25118	2	2617.38	176	1448.98	7	23137.3
Beta	S1_1513257	1	1513257	1.27436	0.28218	0.001	0.00891	1.94936	0.1644	0.60371	0.43821	2	1857.52	176	1457.61	7	22920.2
Beta	S1_1538622	1	1538622	0.68861	0.50362	0.001	0.00485	0.69134	0.40683	0.6871	0.40828	2	1010.35	176	1467.24	7	22678.1
Beta	S1_1568610	1	1568610	4.6566	0.0107	0.001	0.03137	1.23352	0.26823	8.03068	0.00514	2	6539.75	176	1404.4	7	24257.9
Beta	S1_1568664	1	1568664	4.6566	0.0107	0.001	0.03137	1.23352	0.26823	8.03068	0.00514	2	6539.75	176	1404.4	7	24257.9
Beta	S1_1568699	1	1568699	4.6566	0.0107	0.001	0.03137	1.23352	0.26823	8.03068	0.00514	2	6539.75	176	1404.4	7	24257.9
Beta	S1_1568700	1	1568700	4.6566	0.0107	0.001	0.03137	1.23352	0.26823	8.03068	0.00514	2	6539.75	176	1404.4	7	24257.9
Beta	S1_1579897	1	1579897	2.31249	0.10202	0.001	0.01598	4.50111	0.03526	0.1456	0.70324	2	3331.96	176	1440.86	7	23341.4
Beta	S1_1580265	1	1580265	1.48651	0.22899	0.001	0.01037	0.36383	0.54716	2.60588	0.10826	2	2161.61	176	1454.16	7	23007.1
Beta	S1_1580290	1	1580290	2.4851	0.08624	0.001	0.01714	3.00475	0.08476	1.94933	0.16442	2	3573.84	176	1438.11	7	23410.5
Beta	S1_1582641	1	1582641	0.00161	0.99839	0.001	1.14e-05	0.003	0.95638	0.000236	0.98776	2	2.38064	176	1478.69	7	22390.1
Beta	S1_1582649	1	1582649	0.00161	0.99839	0.001	1.14e-05	0.003	0.95638	0.000236	0.98776	2	2.38064	176	1478.69	7	22390.1
Beta	S1_1582651	1	1582651	0.43944	0.6451	0.001	0.0031	0.81029	0.36926	0.07284	0.78757	2	646.578	176	1471.37	7	22574.2
Beta	S1_1582654	1	1582654	0.00161	0.99839	0.001	1.14e-05	0.003	0.95638	0.000236	0.98776	2	2.38064	176	1478.69	7	22390.1
Beta	S1_1582785	1	1582785	0.00564	0.99438	0.001	4e-05	0.00417	0.94857	0.00712	0.93284	2	8.33308	176	1478.62	7	22391.8
Beta	S1_1599390	1	1599390	0.60703	0.5461	0.001	0.00428	0.80977	0.36941	0.407	0.52432	2	891.477	176	1468.59	7	22644.2
Beta	S1_1600309	1	1600309	1.14874	0.3194	0.001	0.00804	0.46147	0.49783	1.83384	0.17741	2	1676.77	176	1459.67	7	22868.5
Beta	S1_1614484	1	1614484	1.20958	0.30079	0.001	0.00846	0.51791	0.47268	1.89862	0.16998	2	1764.38	176	1458.67	7	22893.6
Beta	S1_1618359	1	1618359	2.19486	0.11441	0.001	0.01519	3.19812	0.07543	1.18819	0.27719	2	3166.6	176	1442.74	7	23294.2
Beta	S1_1618690	1	1618690	2.2799	0.10531	0.001	0.01576	1.5404	0.2162	3.00198	0.08491	2	3286.19	176	1441.38	7	23328.4
Beta	S1_1618704	1	1618704	2.2799	0.10531	0.001	0.01576	1.5404	0.2162	3.00198	0.08491	2	3286.19	176	1441.38	7	23328.4
Beta	S1_1619392	1	1619392	2.25487	0.10791	0.001	0.01559	2.82437	0.09461	1.67461	0.19734	2	3251.02	176	1441.78	7	23318.3
Beta	S1_1656010	1	1656010	2.25487	0.10791	0.001	0.01559	2.82437	0.09461	1.67461	0.19734	2	3251.02	176	1441.78	7	23318.3
Beta	S1_1673208	1	1673208	3.54629	0.03091	0.001	0.02418	2.76203	0.0983	4.27937	0.04004	2	5040.82	176	1421.44	7	23829.7
Beta	S1_1673234	1	1673234	3.80373	0.02414	0.001	0.02586	2.49106	0.11628	5.05926	0.02573	2	5391.59	176	1417.45	7	23929.9
Beta	S1_1673915	1	1673915	2.45321	0.08895	0.001	0.01693	4.89887	0.02815	0.03429	0.85331	2	3529.23	176	1438.61	7	23397.8
Beta	S1_1673933	1	1673933	2.45321	0.08895	0.001	0.01693	4.89887	0.02815	0.03429	0.85331	2	3529.23	176	1438.61	7	23397.8
Beta	S1_1689125	1	1689125	1.61522	0.20178	0.001	0.01125	0.32852	0.56726	2.8984	0.09043	2	2345.41	176	1452.07	7	23059.6
Beta	S1_1689198	1	1689198	2.90424	0.05742	0.001	0.01994	5.60921	0.01894	0.22387	0.63669	2	4157.35	176	1431.48	7	23577.3
Beta	S1_1704500	1	1704500	2.07824	0.12821	0.001	0.0144	1.85868	0.17451	2.28432	0.13248	2	3002.23	176	1444.6	7	23247.2
Beta	S1_1704501	1	1704501	2.07824	0.12821	0.001	0.0144	1.85868	0.17451	2.28432	0.13248	2	3002.23	176	1444.6	7	23247.2
Beta	S1_1704524	1	1704524	2.07824	0.12821	0.001	0.0144	1.85868	0.17451	2.28432	0.13248	2	3002.23	176	1444.6	7	23247.2
Beta	S1_1774604	1	1774604	1.4731	0.23203	0.001	0.01028	0.77245	0.38065	2.16865	0.14264	2	2142.44	176	1454.37	7	23001.6
Beta	S1_1774770	1	1774770	1.32056	0.26962	0.001	0.00923	1.61442	0.20554	1.02646	0.31238	2	1923.87	176	1456.86	7	22939.1
Beta	S1_1774779	1	1774779	1.32056	0.26962	0.001	0.00923	1.61442	0.20554	1.02646	0.31238	2	1923.87	176	1456.86	7	22939.1
Beta	S1_1774787	1	1774787	1.32056	0.26962	0.001	0.00923	1.61442	0.20554	1.02646	0.31238	2	1923.87	176	1456.86	7	22939.1
Beta	S1_1775375	1	1775375	3.03779	0.05046	0.001	0.02083	5.04769	0.02589	1.02711	0.31223	2	4342.15	176	1429.38	7	23630.1
Beta	S1_1775505	1	1775505	0.50332	0.60539	0.001	0.00355	0.06193	0.80376	0.94472	0.3324	2	740.032	176	1470.31	7	22600.9
Beta	S1_1775578	1	1775578	2.1924	0.11469	0.001	0.01517	2.17222	0.1423	2.19788	0.13999	2	3163.14	176	1442.77	7	23293.2
Beta	S1_1775646	1	1775646	2.0555	0.13109	0.001	0.01425	2.41709	0.1218	1.68457	0.19602	2	2970.13	176	1444.97	7	23238.1
Beta	S1_1776198	1	1776198	0.51613	0.59773	0.001	0.00364	0.03797	0.84573	0.99429	0.32006	2	758.763	176	1470.1	7	22606.2
Beta	S1_1783941	1	1783941	1.2691	0.28364	0.001	0.00887	0.16266	0.68721	2.37428	0.12514	2	1849.96	176	1457.7	7	22918
Beta	S1_1815816	1	1815816	1.55032	0.21506	0.001	0.01081	2.23909	0.13634	0.86328	0.35409	2	2252.8	176	1453.12	7	23033.1
Beta	S1_1815820	1	1815820	0.5694	0.56691	0.001	0.00401	1.10442	0.29473	0.04036	0.841	2	836.566	176	1469.21	7	22628.5
Beta	S1_1815883	1	1815883	0.81211	0.44558	0.001	0.00571	0.79132	0.37491	0.83365	0.36247	2	1189.91	176	1465.2	7	22729.4
Beta	S1_1815927	1	1815927	1.86223	0.15837	0.001	0.01293	3.5851	0.05993	0.15644	0.69294	2	2696.64	176	1448.08	7	23159.9
Beta	S1_1816876	1	1816876	2.80874	0.06299	0.001	0.0193	2.3204	0.12947	3.26736	0.07238	2	4024.87	176	1432.98	7	23539.4
Beta	S1_1816901	1	1816901	2.80874	0.06299	0.001	0.0193	2.3204	0.12947	3.26736	0.07238	2	4024.87	176	1432.98	7	23539.4
Beta	S1_1817270	1	1817270	0.93778	0.39344	0.001	0.00658	1.18854	0.27711	0.68911	0.40759	2	1372.09	176	1463.13	7	22781.5
Beta	S1_1822736	1	1822736	2.10859	0.12447	0.001	0.01461	3.12419	0.07886	1.09138	0.2976	2	3045.05	176	1444.12	7	23259.5
Beta	S1_1822762	1	1822762	2.10859	0.12447	0.001	0.01461	3.12419	0.07886	1.09138	0.2976	2	3045.05	176	1444.12	7	23259.5
Beta	S1_1822789	1	1822789	2.60119	0.07704	0.001	0.01792	2.23493	0.1367	2.94292	0.08801	2	3736	176	1436.26	7	23456.9
Beta	S1_1827312	1	1827312	0.15651	0.85524	0.001	0.00111	0.14524	0.70359	0.16846	0.68198	2	231.018	176	1476.09	7	22455.5
Beta	S1_1837379	1	1837379	2.51036	0.08414	0.001	0.01731	4.31536	0.03921	0.71237	0.3998	2	3609.16	176	1437.71	7	23420.6
Beta	S1_1938480	1	1938480	0.23536	0.79053	0.001	0.00166	0.19684	0.65783	0.2747	0.60086	2	347.108	176	1474.77	7	22488.6
Beta	S1_1956978	1	1956978	0.51698	0.59722	0.001	0.00365	0.8013	0.37192	0.23613	0.62762	2	760.008	176	1470.08	7	22606.6
Beta	S1_1956979	1	1956979	0.70228	0.49684	0.001	0.00494	0.99265	0.32045	0.41519	0.52018	2	1030.26	176	1467.01	7	22683.8
Beta	S1_1985289	1	1985289	2.24879	0.10855	0.001	0.01555	3.2776	0.07193	1.21599	0.27165	2	3242.47	176	1441.87	7	23315.9
Beta	S1_1993211	1	1993211	0.37674	0.68665	0.001	0.00266	0.22407	0.63654	0.53	0.46758	2	554.712	176	1472.42	7	22547.9
Beta	S1_1995615	1	1995615	1.03464	0.3575	0.001	0.00725	0.36889	0.54439	1.69894	0.19413	2	1512.17	176	1461.54	7	22821.5
Beta	S1_1996140	1	1996140	1.27398	0.28228	0.001	0.00891	1.27097	0.26111	1.27501	0.26037	2	1856.97	176	1457.62	7	22920
Beta	S1_2020100	1	2020100	0.77018	0.46449	0.001	0.00542	0.78621	0.37645	0.75523	0.38601	2	1128.99	176	1465.89	7	22712
Beta	S1_2020111	1	2020111	0.41475	0.66115	0.001	0.00293	0.00421	0.94832	0.8253	0.36488	2	610.425	176	1471.78	7	22563.9
Beta	S1_2020280	1	2020280	0.30886	0.73468	0.001	0.00218	0.02241	0.88117	0.59536	0.44139	2	455.123	176	1473.55	7	22519.5
Beta	S1_2036293	1	2036293	1.09634	0.33636	0.001	0.00768	0.96902	0.32627	1.22243	0.27039	2	1601.23	176	1460.52	7	22846.9
Beta	S1_2045755	1	2045755	2.68407	0.07108	0.001	0.01847	3.38669	0.0674	1.96302	0.16295	2	3851.51	176	1434.95	7	23489.9
Beta	S1_2046900	1	2046900	0.00111	0.99889	0.001	7.9e-06	0.00102	0.97462	0.00122	0.9722	2	1.64659	176	1478.7	7	22389.9
Beta	S1_2047244	1	2047244	0.52806	0.59068	0.001	0.00372	0.80403	0.37111	0.25546	0.61389	2	776.189	176	1469.9	7	22611.2
Beta	S1_2047280	1	2047280	0.52806	0.59068	0.001	0.00372	0.80403	0.37111	0.25546	0.61389	2	776.189	176	1469.9	7	22611.2
Beta	S1_2066366	1	2066366	3.35032	0.03732	0.001	0.02289	4.56567	0.03399	2.10644	0.14846	2	4772.49	176	1424.49	7	23753
Beta	S1_2067069	1	2067069	0.17707	0.83787	0.001	0.00125	0.35002	0.55486	0.00608	0.93793	2	261.309	176	1475.75	7	22464.1
Beta	S1_2067470	1	2067470	2.62882	0.075	0.001	0.0181	1.26409	0.2624	3.97233	0.0478	2	3774.54	176	1435.83	7	23467.9
Beta	S1_2096167	1	2096167	3.11563	0.04681	0.001	0.02134	6.12458	0.01427	0.13656	0.71217	2	4449.6	176	1428.16	7	23660.8
Beta	S1_2096211	1	2096211	0.36478	0.69487	0.001	0.00258	0.57573	0.449	0.15658	0.6928	2	537.185	176	1472.61	7	22542.9
Beta	S1_2097877	1	2097877	2.64953	0.0735	0.001	0.01824	3.79106	0.05311	1.49735	0.22271	2	3803.4	176	1435.5	7	23476.1
Beta	S1_2300761	1	2300761	2.04325	0.13267	0.001	0.01416	1.64864	0.20082	2.42458	0.12124	2	2952.83	176	1445.16	7	23233.1
Beta	S1_2326510	1	2326510	2.71504	0.06898	0.001	0.01868	1.92351	0.16721	3.47963	0.06379	2	3894.63	176	1434.46	7	23502.2
Beta	S1_2326798	1	2326798	2.87758	0.05892	0.001	0.01976	5.33154	0.0221	0.44048	0.50776	2	4120.4	176	1431.9	7	23566.7
Beta	S1_2326906	1	2326906	0.3929	0.67568	0.001	0.00277	0.54109	0.46295	0.24702	0.6198	2	578.414	176	1472.15	7	22554.7
Beta	S1_2327004	1	2327004	0.5909	0.55492	0.001	0.00416	0.81553	0.36772	0.36917	0.54424	2	867.944	176	1468.86	7	22637.4
Beta	S1_2327113	1	2327113	3.19069	0.04353	0.001	0.02184	4.04816	0.04574	2.30341	0.13088	2	4553.05	176	1426.98	7	23690.3
Beta	S1_2327184	1	2327184	3.20397	0.04298	0.001	0.02193	3.25039	0.07311	3.11864	0.07914	2	4571.33	176	1426.77	7	23695.5
Beta	S1_2327199	1	2327199	3.20397	0.04298	0.001	0.02193	3.25039	0.07311	3.11864	0.07914	2	4571.33	176	1426.77	7	23695.5
Beta	S1_2329788	1	2329788	1.35506	0.26061	0.001	0.00947	0.43773	0.50908	2.26926	0.13376	2	1973.37	176	1456.29	7	22953.3
Beta	S1_2329796	1	2329796	1.35506	0.26061	0.001	0.00947	0.43773	0.50908	2.26926	0.13376	2	1973.37	176	1456.29	7	22953.3
Beta	S1_2516071	1	2516071	4.19559	0.0166	0.001	0.0284	2.22324	0.13773	6.10383	0.01444	2	5921.77	176	1411.43	7	24081.4
Beta	S1_2517807	1	2517807	0.40567	0.66715	0.001	0.00286	0.02145	0.88372	0.7899	0.37534	2	597.112	176	1471.93	7	22560.1
Beta	S1_2518243	1	2518243	0.26926	0.76426	0.001	0.0019	0.53321	0.46622	0.00829	0.92756	2	396.943	176	1474.21	7	22502.9
Beta	S1_2521455	1	2521455	1.10525	0.33342	0.001	0.00774	1.84607	0.17597	0.37098	0.54326	2	1614.08	176	1460.38	7	22850.6
Beta	S1_2528376	1	2528376	0.03465	0.96595	0.001	0.000246	0.06958	0.79225	0.000119	0.99132	2	51.2235	176	1478.14	7	22404.1
Beta	S1_2528403	1	2528403	0.03465	0.96595	0.001	0.000246	0.06958	0.79225	0.000119	0.99132	2	51.2235	176	1478.14	7	22404.1
Beta	S1_2528406	1	2528406	0.19035	0.82684	0.001	0.00135	0.19786	0.657	0.18376	0.66869	2	280.872	176	1475.53	7	22469.7
Beta	S1_2528421	1	2528421	0.19035	0.82684	0.001	0.00135	0.19786	0.657	0.18376	0.66869	2	280.872	176	1475.53	7	22469.7
Beta	S1_2529051	1	2529051	3.17066	0.04438	0.001	0.02171	1.31977	0.25218	4.99178	0.02673	2	4525.46	176	1427.29	7	23682.4
Beta	S1_2542151	1	2542151	3.29913	0.03921	0.001	0.02255	4.93505	0.02759	1.64523	0.2013	2	4702.2	176	1425.29	7	23732.9
Beta	S1_2542657	1	2542657	1.77042	0.17328	0.001	0.01231	3.47603	0.06392	0.08282	0.77385	2	2566.32	176	1449.56	7	23122.7
Beta	S1_2542668	1	2542668	1.95731	0.1443	0.001	0.01358	3.54894	0.06122	0.37814	0.5394	2	2831.33	176	1446.55	7	23198.4
Beta	S1_2542827	1	2542827	4.15273	0.01729	0.001	0.02813	1.1292	0.28939	7.1371	0.00826	2	5864	176	1412.08	7	24064.9
Beta	S1_2560748	1	2560748	0.38918	0.67819	0.001	0.00275	0.01649	0.89796	0.76189	0.38393	2	572.956	176	1472.21	7	22553.1
Beta	S1_2560782	1	2560782	0.38918	0.67819	0.001	0.00275	0.01649	0.89796	0.76189	0.38393	2	572.956	176	1472.21	7	22553.1
Beta	S1_2560904	1	2560904	0.0973	0.90733	0.001	0.000689	0.00866	0.92595	0.18599	0.66681	2	143.726	176	1477.09	7	22430.5
Beta	S1_2560912	1	2560912	0.0973	0.90733	0.001	0.000689	0.00866	0.92595	0.18599	0.66681	2	143.726	176	1477.09	7	22430.5
Beta	S1_2561061	1	2561061	0.13836	0.87088	0.001	0.00098	0.20885	0.64823	0.06896	0.79316	2	204.272	176	1476.4	7	22447.8
Beta	S1_2561062	1	2561062	0.13836	0.87088	0.001	0.00098	0.20885	0.64823	0.06896	0.79316	2	204.272	176	1476.4	7	22447.8
Beta	S1_2561064	1	2561064	0.13836	0.87088	0.001	0.00098	0.20885	0.64823	0.06896	0.79316	2	204.272	176	1476.4	7	22447.8
Beta	S1_2561092	1	2561092	0.13836	0.87088	0.001	0.00098	0.20885	0.64823	0.06896	0.79316	2	204.272	176	1476.4	7	22447.8
Beta	S1_2662098	1	2662098	0.35478	0.70183	0.001	0.00251	0.4489	0.50373	0.26253	0.60903	2	522.517	176	1472.78	7	22538.7
Beta	S1_2662099	1	2662099	0.84374	0.43183	0.001	0.00593	0.41006	0.52277	1.27679	0.26003	2	1235.81	176	1464.68	7	22742.5
Beta	S1_2662100	1	2662100	0.55952	0.57249	0.001	0.00394	0.0025	0.9602	1.11655	0.29211	2	822.15	176	1469.38	7	22624.3
Beta	S1_2663583	1	2663583	1.02546	0.36077	0.001	0.00719	0.00722	0.93238	2.04365	0.15462	2	1498.9	176	1461.69	7	22817.7
Beta	S1_2696431	1	2696431	2.25058	0.10836	0.001	0.01556	1.56764	0.2122	2.91654	0.08944	2	3244.98	176	1441.84	7	23316.6
Beta	S1_2698341	1	2698341	2.88613	0.05844	0.001	0.01982	2.76405	0.09817	2.97733	0.08619	2	4132.25	176	1431.76	7	23570.1
Beta	S1_2698350	1	2698350	4.55028	0.01184	0.001	0.03069	3.68061	0.05666	5.3299	0.02212	2	6397.77	176	1406.02	7	24217.4
Beta	S1_2698721	1	2698721	4.27252	0.01542	0.001	0.0289	5.71178	0.0179	2.77594	0.09747	2	6025.32	176	1410.25	7	24111
Beta	S1_2698953	1	2698953	4.25596	0.01567	0.001	0.02879	2.85673	0.09275	5.58126	0.01925	2	6003.05	176	1410.5	7	24104.6
Beta	S1_2698956	1	2698956	4.25596	0.01567	0.001	0.02879	2.85673	0.09275	5.58126	0.01925	2	6003.05	176	1410.5	7	24104.6
Beta	S1_2734449	1	2734449	0.76487	0.46694	0.001	0.00538	1.4184	0.23526	0.1184	0.73119	2	1121.28	176	1465.98	7	22709.8
Beta	S1_2736732	1	2736732	0.40816	0.6655	0.001	0.00288	0.56009	0.45522	0.25858	0.61173	2	600.768	176	1471.89	7	22561.1
Beta	S1_2736775	1	2736775	0.43653	0.64697	0.001	0.00308	0.4343	0.51074	0.44013	0.50793	2	642.322	176	1471.42	7	22573
Beta	S1_2739453	1	2739453	2.03903	0.13322	0.001	0.01413	4.06692	0.04524	0.03335	0.8553	2	2946.87	176	1445.23	7	23231.4
Beta	S1_2746637	1	2746637	1.73069	0.18016	0.001	0.01204	3.21248	0.07479	0.26229	0.60919	2	2509.85	176	1450.2	7	23106.5
Beta	S1_2746647	1	2746647	1.73069	0.18016	0.001	0.01204	3.21248	0.07479	0.26229	0.60919	2	2509.85	176	1450.2	7	23106.5
Beta	S1_2746666	1	2746666	1.73069	0.18016	0.001	0.01204	3.21248	0.07479	0.26229	0.60919	2	2509.85	176	1450.2	7	23106.5
Beta	S1_2746869	1	2746869	0.19549	0.82261	0.001	0.00138	6.57e-07	0.99935	0.39099	0.53259	2	288.441	176	1475.44	7	22471.9
Beta	S1_2746940	1	2746940	3.86697	0.02272	0.001	0.02627	7.5386	0.00666	0.2282	0.63345	2	5477.46	176	1416.48	7	23954.4
Beta	S1_2747105	1	2747105	0.74726	0.47516	0.001	0.00526	1.47058	0.22687	0.03198	0.85828	2	1095.68	176	1466.27	7	22702.5
Beta	S1_2747114	1	2747114	0.74726	0.47516	0.001	0.00526	1.47058	0.22687	0.03198	0.85828	2	1095.68	176	1466.27	7	22702.5
Beta	S1_2774924	1	2774924	0.37058	0.69087	0.001	0.00262	0.22658	0.63466	0.5152	0.47385	2	545.689	176	1472.52	7	22545.4
Beta	S1_2775019	1	2775019	3.40181	0.03552	0.001	0.02323	2.85325	0.09295	3.90357	0.04975	2	4843.11	176	1423.68	7	23773.2
Beta	S1_2775020	1	2775020	3.40181	0.03552	0.001	0.02323	2.85325	0.09295	3.90357	0.04975	2	4843.11	176	1423.68	7	23773.2
Beta	S1_2775044	1	2775044	3.40181	0.03552	0.001	0.02323	2.85325	0.09295	3.90357	0.04975	2	4843.11	176	1423.68	7	23773.2
Beta	S1_2775082	1	2775082	0.79133	0.45485	0.001	0.00556	0.90502	0.34274	0.67929	0.41095	2	1159.73	176	1465.54	7	22720.8
Beta	S1_2775095	1	2775095	4.04528	0.01916	0.001	0.02743	0.9061	0.34245	7.15295	0.00819	2	5718.93	176	1413.73	7	24023.4
Beta	S1_2775449	1	2775449	1.94114	0.1466	0.001	0.01347	2.24664	0.13569	1.62767	0.20371	2	2808.45	176	1446.81	7	23191.9
Beta	S1_2775728	1	2775728	2.24031	0.10945	0.001	0.01549	3.04721	0.08261	1.42608	0.23401	2	3230.55	176	1442.01	7	23312.5
Beta	S1_2775965	1	2775965	3.936	0.02127	0.001	0.02672	7.91407	0.00546	0.00253	0.95991	2	5571.06	176	1415.41	7	23981.2
Beta	S1_2775968	1	2775968	3.12167	0.04653	0.001	0.02138	6.20681	0.01365	0.06916	0.79287	2	4457.93	176	1428.06	7	23663.1
Beta	S1_2775976	1	2775976	4.55571	0.01178	0.001	0.03072	8.60607	0.00379	0.52828	0.4683	2	6405.03	176	1405.93	7	24219.5
Beta	S1_2776313	1	2776313	4.0294	0.01945	0.001	0.02733	8.09137	0.00497	0.01258	0.91083	2	5697.48	176	1413.98	7	24017.3
Beta	S1_2785853	1	2785853	1.18238	0.30897	0.001	0.00827	2.09356	0.14969	0.27971	0.59756	2	1725.22	176	1459.11	7	22882.4
Beta	S1_2835507	1	2835507	1.60139	0.20454	0.001	0.01115	3.20201	0.07526	0.01853	0.89188	2	2325.69	176	1452.29	7	23053.9
Beta	S1_2853993	1	2853993	0.3282	0.72066	0.001	0.00232	0.54604	0.46092	0.11309	0.73705	2	483.506	176	1473.22	7	22527.6
Beta	S1_2854408	1	2854408	0.83428	0.4359	0.001	0.00586	0.70598	0.40191	0.96273	0.32785	2	1222.08	176	1464.83	7	22738.6
Beta	S1_2864682	1	2864682	1.11467	0.33033	0.001	0.00781	1.94355	0.16503	0.29355	0.58864	2	1627.67	176	1460.22	7	22854.5
Beta	S1_2865163	1	2865163	1.87994	0.15565	0.001	0.01305	3.17222	0.07662	0.59491	0.44156	2	2721.75	176	1447.79	7	23167.1
Beta	S1_2865212	1	2865212	1.908	0.15143	0.001	0.01325	3.68525	0.0565	0.14847	0.70046	2	2761.52	176	1447.34	7	23178.5
Beta	S1_2865219	1	2865219	1.88006	0.15563	0.001	0.01306	3.14716	0.07778	0.61971	0.43221	2	2721.93	176	1447.79	7	23167.1
Beta	S1_2865607	1	2865607	0.55659	0.57416	0.001	0.00392	0.45351	0.50155	0.66055	0.41746	2	817.87	176	1469.43	7	22623.1
Beta	S1_2919946	1	2919946	1.15299	0.31806	0.001	0.00807	1.12181	0.29097	1.18301	0.27823	2	1682.9	176	1459.6	7	22870.3
Beta	S1_2920611	1	2920611	1.26684	0.28428	0.001	0.00886	0.78199	0.37773	1.74838	0.1878	2	1846.71	176	1457.73	7	22917.1
Beta	S1_2922148	1	2922148	0.05451	0.94697	0.001	0.000386	0.00679	0.93442	0.10226	0.74951	2	80.5525	176	1477.8	7	22412.5
Beta	S1_2923489	1	2923489	0.68056	0.50766	0.001	0.00479	0.11169	0.73863	1.24928	0.26521	2	998.636	176	1467.37	7	22674.8
Beta	S1_2923930	1	2923930	0.15516	0.8564	0.001	0.0011	0.09789	0.75474	0.21286	0.64511	2	229.032	176	1476.12	7	22454.9
Beta	S1_2924555	1	2924555	0.67977	0.50806	0.001	0.00478	0.36838	0.54466	0.99117	0.32082	2	997.479	176	1467.38	7	22674.4
Beta	S1_2946704	1	2946704	0.7756	0.46199	0.001	0.00545	0.45749	0.49968	1.09348	0.29714	2	1136.88	176	1465.8	7	22714.3
Beta	S1_2948664	1	2948664	0.78827	0.45623	0.001	0.00554	0.42285	0.51636	1.15334	0.28432	2	1155.29	176	1465.59	7	22719.5
Beta	S1_2975953	1	2975953	0.0434	0.95754	0.001	0.000308	0.08135	0.7758	0.0059	0.93885	2	64.1451	176	1477.99	7	22407.8
Beta	S1_2975959	1	2975959	1.63074	0.19873	0.001	0.01136	0.18541	0.66729	3.0739	0.0813	2	2367.54	176	1451.82	7	23065.9
Beta	S1_2975977	1	2975977	1.4262	0.23398	0.001	0.00499	1.4262	0.23398	NaN	NaN	1	2080.27	177	1458.61	6	26467.7
Beta	S1_3021237	1	3021237	2.07566	0.12853	0.001	0.01438	4.17411	0.04253	0.000771	0.97787	2	2998.59	176	1444.64	7	23246.2
Beta	S1_3028794	1	3028794	2.81752	0.06245	0.001	0.01936	5.64269	0.0186	0.02349	0.87836	2	4037.07	176	1432.84	7	23542.9
Beta	S1_3055861	1	3055861	1.14277	0.32129	0.001	0.008	1.96049	0.16321	0.33245	0.56496	2	1668.17	176	1459.76	7	22866.1
Beta	S1_3100313	1	3100313	1.32531	0.26836	0.001	0.00926	2.40717	0.12257	0.25359	0.61519	2	1930.68	176	1456.78	7	22941.1
Beta	S1_3100327	1	3100327	1.32531	0.26836	0.001	0.00926	2.40717	0.12257	0.25359	0.61519	2	1930.68	176	1456.78	7	22941.1
Beta	S1_3173773	1	3173773	2.47887	0.08676	0.001	0.0171	0.49952	0.48064	4.44849	0.03635	2	3565.13	176	1438.21	7	23408.1
Beta	S1_3377924	1	3377924	1.89376	0.15356	0.001	0.01315	0.53583	0.46514	3.24489	0.07336	2	2741.34	176	1447.57	7	23172.7
Beta	S1_3388684	1	3388684	0.93283	0.33545	0.001	0.00327	0.93283	0.33545	NaN	NaN	1	1364.4	177	1462.66	6	26348.4
Beta	S1_3388701	1	3388701	0.4014	0.66999	0.001	0.00283	0.0129	0.90972	0.78992	0.37534	2	590.86	176	1472.01	7	22558.3
Beta	S1_3407728	1	3407728	0.20174	0.81749	0.001	0.00143	0.28047	0.59705	0.1244	0.72473	2	297.641	176	1475.34	7	22474.5
Beta	S1_3458066	1	3458066	1.22774	0.29545	0.001	0.00859	0.70375	0.40266	1.74875	0.18775	2	1790.5	176	1458.37	7	22901
Beta	S1_3467518	1	3467518	0.41137	0.66338	0.001	0.0029	0.22378	0.63676	0.59946	0.43982	2	605.464	176	1471.84	7	22562.4
Beta	S1_3474728	1	3474728	0.12624	0.88148	0.001	0.000894	0.01922	0.88989	0.23334	0.62966	2	186.406	176	1476.6	7	22442.7
Beta	S1_3474729	1	3474729	1.89486	0.15339	0.001	0.01316	0.08362	0.77279	3.70482	0.05587	2	2742.9	176	1447.55	7	23173.1
Beta	S1_3474793	1	3474793	0.73836	0.47937	0.001	0.00519	0.06586	0.79776	1.41071	0.23654	2	1082.75	176	1466.42	7	22698.8
Beta	S1_3474795	1	3474795	0.11949	0.88745	0.001	0.000846	0.22977	0.63229	0.01049	0.91852	2	176.451	176	1476.71	7	22439.9
Beta	S1_3474840	1	3474840	1.13767	0.32291	0.001	0.00797	0.00337	0.95376	2.27194	0.13353	2	1660.82	176	1459.85	7	22864
Beta	S1_3474858	1	3474858	1.13767	0.32291	0.001	0.00797	0.00337	0.95376	2.27194	0.13353	2	1660.82	176	1459.85	7	22864
Beta	S1_3478062	1	3478062	1.1578	0.31656	0.001	0.00811	0.31392	0.57599	1.99991	0.15907	2	1689.83	176	1459.52	7	22872.3
Beta	S1_3567325	1	3567325	0.24076	0.78628	0.001	0.0017	0.32515	0.56925	0.15792	0.69156	2	355.052	176	1474.68	7	22490.9
Beta	S1_3580261	1	3580261	0.01969	0.98051	0.001	0.00014	0.02318	0.87916	0.01632	0.89849	2	29.1047	176	1478.39	7	22397.8
Beta	S1_3580263	1	3580263	0.02591	0.97443	0.001	0.000184	0.0521	0.8197	5.19e-06	0.99819	2	38.299	176	1478.28	7	22400.4
Beta	S1_3580719	1	3580719	0.36138	0.69723	0.001	0.00255	0.1055	0.74571	0.61749	0.43304	2	532.199	176	1472.67	7	22541.5
Beta	S1_3580818	1	3580818	0.82758	0.4388	0.001	0.00581	1.66269	0.19892	0.00185	0.96575	2	1212.36	176	1464.94	7	22735.8
Beta	S1_3585422	1	3585422	0.13629	0.87268	0.001	0.000965	0.02029	0.88691	0.25238	0.61603	2	201.224	176	1476.43	7	22446.9
Beta	S1_3587268	1	3587268	1.07792	0.34254	0.001	0.00755	0.23959	0.62511	1.91502	0.16816	2	1574.66	176	1460.83	7	22839.4
Beta	S1_3587269	1	3587269	1.07792	0.34254	0.001	0.00755	0.23959	0.62511	1.91502	0.16816	2	1574.66	176	1460.83	7	22839.4
Beta	S1_3587497	1	3587497	4.94746	0.00812	0.001	0.03322	7.27589	0.00766	2.5551	0.11173	2	6926.49	176	1400.01	7	24368.4
Beta	S1_3587500	1	3587500	4.63679	0.0109	0.001	0.03124	6.97792	0.00899	2.24652	0.13571	2	6513.32	176	1404.7	7	24250.4
Beta	S1_3587512	1	3587512	4.94746	0.00812	0.001	0.03322	7.27589	0.00766	2.5551	0.11173	2	6926.49	176	1400.01	7	24368.4
Beta	S1_3613299	1	3613299	2.15305	0.11918	0.001	0.01491	4.11246	0.04407	0.21194	0.64582	2	3107.71	176	1443.4	7	23277.4
Beta	S1_3613303	1	3613303	2.15305	0.11918	0.001	0.01491	4.11246	0.04407	0.21194	0.64582	2	3107.71	176	1443.4	7	23277.4
Beta	S1_3613492	1	3613492	0.97311	0.37993	0.001	0.00683	1.56227	0.21298	0.38935	0.53345	2	1423.22	176	1462.55	7	22796.1
Beta	S1_3613612	1	3613612	1.86729	0.15759	0.001	0.01297	3.7336	0.05492	0.02162	0.88327	2	2703.83	176	1447.99	7	23162
Beta	S1_3668014	1	3668014	3.08912	0.04802	0.001	0.02117	1.79952	0.18149	4.34472	0.03857	2	4413.03	176	1428.57	7	23650.3
Beta	S1_3678460	1	3678460	3.18886	0.04361	0.001	0.02183	3.68419	0.05654	2.65901	0.10475	2	4550.54	176	1427.01	7	23689.6
Beta	S1_3678467	1	3678467	3.18886	0.04361	0.001	0.02183	3.68419	0.05654	2.65901	0.10475	2	4550.54	176	1427.01	7	23689.6
Beta	S1_3678504	1	3678504	3.18886	0.04361	0.001	0.02183	3.68419	0.05654	2.65901	0.10475	2	4550.54	176	1427.01	7	23689.6
Beta	S1_3678510	1	3678510	3.18886	0.04361	0.001	0.02183	3.68419	0.05654	2.65901	0.10475	2	4550.54	176	1427.01	7	23689.6
Beta	S1_3679407	1	3679407	1.70334	0.18506	0.001	0.01185	2.29443	0.13162	1.11082	0.29335	2	2470.94	176	1450.64	7	23095.4
Beta	S1_3714637	1	3714637	2.7349	0.06766	0.001	0.01881	5.12808	0.02475	0.36025	0.54914	2	3922.25	176	1434.15	7	23510.1
Beta	S1_3724748	1	3724748	1.0906	0.33828	0.001	0.00764	1.38426	0.24096	0.79851	0.37276	2	1592.94	176	1460.62	7	22844.6
Beta	S1_3748451	1	3748451	1.60828	0.20316	0.001	0.0112	1.92527	0.16702	1.28816	0.25793	2	2335.52	176	1452.18	7	23056.7
Beta	S1_3752196	1	3752196	0.07206	0.9305	0.001	0.000511	0.13051	0.71833	0.01433	0.90484	2	106.466	176	1477.51	7	22419.9
Beta	S1_3752243	1	3752243	0.07206	0.9305	0.001	0.000511	0.13051	0.71833	0.01433	0.90484	2	106.466	176	1477.51	7	22419.9
Beta	S1_3778002	1	3778002	0.04474	0.95626	0.001	0.000317	0.00393	0.95007	0.08557	0.77023	2	66.1258	176	1477.97	7	22408.3
Beta	S1_3778020	1	3778020	0.04474	0.95626	0.001	0.000317	0.00393	0.95007	0.08557	0.77023	2	66.1258	176	1477.97	7	22408.3
Beta	S1_3778692	1	3778692	1.15137	0.31857	0.001	0.00806	1.03686	0.30994	1.26434	0.26236	2	1680.57	176	1459.62	7	22869.6
Beta	S1_3778758	1	3778758	2.87393	0.05913	0.001	0.01974	4.56886	0.03393	1.17449	0.27996	2	4115.34	176	1431.95	7	23565.3
Beta	S1_3778782	1	3778782	2.87975	0.0588	0.001	0.01978	4.48548	0.03558	1.26725	0.26182	2	4123.41	176	1431.86	7	23567.6
Beta	S1_3812736	1	3812736	3.03754	0.05047	0.001	0.02082	4.40837	0.03718	1.65051	0.20058	2	4341.8	176	1429.38	7	23630
Beta	S1_3840141	1	3840141	2.80196	0.0634	0.001	0.01926	3.64951	0.0577	1.93513	0.16595	2	4015.46	176	1433.09	7	23536.7
Beta	S1_3843025	1	3843025	1.0552	0.35031	0.001	0.0074	0.44876	0.5038	1.65998	0.1993	2	1541.86	176	1461.2	7	22830
Beta	S1_3843038	1	3843038	1.0552	0.35031	0.001	0.0074	0.44876	0.5038	1.65998	0.1993	2	1541.86	176	1461.2	7	22830
Beta	S1_3847223	1	3847223	0.29681	0.74355	0.001	0.0021	0.24382	0.62207	0.3507	0.55448	2	437.427	176	1473.75	7	22514.4
Beta	S1_3881392	1	3881392	0.33336	0.71696	0.001	0.00236	0.27214	0.60255	0.39552	0.53023	2	491.092	176	1473.14	7	22529.8
Beta	S1_3881409	1	3881409	0.33336	0.71696	0.001	0.00236	0.27214	0.60255	0.39552	0.53023	2	491.092	176	1473.14	7	22529.8
Beta	S1_3902555	1	3902555	0.72071	0.48783	0.001	0.00507	0.0059	0.93885	1.43551	0.23248	2	1057.08	176	1466.71	7	22691.5
Beta	S1_3928888	1	3928888	0.17718	0.83778	0.001	0.00125	0.27202	0.60263	0.08375	0.77262	2	261.472	176	1475.75	7	22464.2
Beta	S1_3943962	1	3943962	0.01696	0.98319	0.001	0.00012	0.02836	0.86647	0.00572	0.93982	2	25.0687	176	1478.43	7	22396.6
Beta	S1_3961601	1	3961601	3.74169	0.02562	0.001	0.02546	6.90362	0.00936	0.59554	0.44132	2	5307.25	176	1418.41	7	23905.8
Beta	S1_3962331	1	3962331	1.16172	0.31533	0.001	0.00813	0.289	0.59154	2.03276	0.15571	2	1695.48	176	1459.45	7	22873.9
Beta	S1_3962334	1	3962334	0.79745	0.4521	0.001	0.00561	0.25454	0.61452	1.33987	0.24863	2	1168.61	176	1465.44	7	22723.3
Beta	S1_3963923	1	3963923	1.76284	0.17457	0.001	0.01226	0.37465	0.54126	3.14648	0.07782	2	2555.55	176	1449.68	7	23119.6
Beta	S1_3964286	1	3964286	0.04549	0.95554	0.001	0.000322	0.02994	0.86282	0.06119	0.80491	2	67.2257	176	1477.96	7	22408.7
Beta	S1_3977467	1	3977467	1.03343	0.35793	0.001	0.00724	0.01614	0.89905	2.05063	0.15392	2	1510.42	176	1461.56	7	22821
Beta	S1_3977469	1	3977469	0.6927	0.50158	0.001	0.00487	8.2e-05	0.99279	1.38532	0.24079	2	1016.31	176	1467.17	7	22679.8
Beta	S1_3977482	1	3977482	0.57679	0.56275	0.001	0.00406	0.02553	0.87323	1.12804	0.28965	2	847.363	176	1469.09	7	22631.6
Beta	S1_3977488	1	3977488	1.99726	0.13877	0.001	0.01385	0.000386	0.98435	3.99412	0.0472	2	2887.84	176	1445.9	7	23214.5
Beta	S1_3977497	1	3977497	1.99726	0.13877	0.001	0.01385	0.000386	0.98435	3.99412	0.0472	2	2887.84	176	1445.9	7	23214.5
Beta	S1_3977631	1	3977631	0.01183	0.98825	0.001	8.39e-05	0.00344	0.95332	0.02023	0.88705	2	17.4836	176	1478.52	7	22394.4
Beta	S1_3977644	1	3977644	0.01638	0.98376	0.001	0.000116	0.00403	0.94944	0.02875	0.86556	2	24.2136	176	1478.44	7	22396.4
Beta	S1_3977659	1	3977659	0.52603	0.59187	0.001	0.00371	0.23194	0.63068	0.82035	0.36632	2	773.229	176	1469.93	7	22610.4
Beta	S1_3977669	1	3977669	0.4369	0.64673	0.001	0.00308	0.00597	0.93848	0.86783	0.35283	2	642.863	176	1471.41	7	22573.1
Beta	S1_3978505	1	3978505	0.09417	0.91017	0.001	0.000667	0.16203	0.68778	0.02721	0.86916	2	139.108	176	1477.14	7	22429.2
Beta	S1_3978517	1	3978517	0.09417	0.91017	0.001	0.000667	0.16203	0.68778	0.02721	0.86916	2	139.108	176	1477.14	7	22429.2
Beta	S1_3978829	1	3978829	0.1094	0.89644	0.001	0.000775	0.0512	0.82126	0.16784	0.68254	2	161.567	176	1476.88	7	22435.6
Beta	S1_4021571	1	4021571	0.0472	0.95391	0.001	0.000335	0.00419	0.94844	0.09024	0.76423	2	69.7635	176	1477.93	7	22409.4
Beta	S1_4021572	1	4021572	0.00181	0.99819	0.001	1.28e-05	0.000155	0.99008	0.00347	0.95312	2	2.67695	176	1478.69	7	22390.2
Beta	S1_4026877	1	4026877	0.7402	0.4785	0.001	0.00521	0.28475	0.59428	1.19535	0.27575	2	1085.42	176	1466.38	7	22699.6
Beta	S1_4027117	1	4027117	0.0696	0.93279	0.001	0.000493	0.13532	0.71342	0.00465	0.94573	2	102.843	176	1477.55	7	22418.8
Beta	S1_4027128	1	4027128	0.0696	0.93279	0.001	0.000493	0.13532	0.71342	0.00465	0.94573	2	102.843	176	1477.55	7	22418.8
Beta	S1_4029862	1	4029862	0.7785	0.46067	0.001	0.00547	0.89457	0.34553	0.66413	0.41621	2	1141.09	176	1465.75	7	22715.5
Beta	S1_4029863	1	4029863	0.2851	0.75229	0.001	0.00202	0.4503	0.50307	0.12213	0.72715	2	420.219	176	1473.94	7	22509.5
Beta	S1_4029864	1	4029864	0.2851	0.75229	0.001	0.00202	0.4503	0.50307	0.12213	0.72715	2	420.219	176	1473.94	7	22509.5
Beta	S1_4036653	1	4036653	0.32106	0.7258	0.001	0.00227	0.03253	0.85708	0.60967	0.43596	2	473.038	176	1473.34	7	22524.6
Beta	S1_4036658	1	4036658	0.2509	0.77838	0.001	0.00177	0.07749	0.78105	0.42456	0.51552	2	369.954	176	1474.52	7	22495.1
Beta	S1_4036665	1	4036665	0.32106	0.7258	0.001	0.00227	0.03253	0.85708	0.60967	0.43596	2	473.038	176	1473.34	7	22524.6
Beta	S1_4036670	1	4036670	0.53911	0.58423	0.001	0.0038	0.16638	0.68384	0.91192	0.34092	2	792.338	176	1469.72	7	22615.8
Beta	S1_4052707	1	4052707	0.10208	0.90301	0.001	0.000723	0.01114	0.91604	0.19306	0.66092	2	150.77	176	1477.01	7	22432.5
Beta	S1_4053064	1	4053064	0.04875	0.95243	0.001	0.000346	0.000305	0.98609	0.09721	0.75558	2	72.0538	176	1477.9	7	22410
Beta	S1_4053093	1	4053093	0.04308	0.95784	0.001	0.000305	7.47e-05	0.99311	0.08609	0.76955	2	63.6788	176	1478	7	22407.6
Beta	S1_4053139	1	4053139	0.04484	0.95616	0.001	0.000318	0.000777	0.97779	0.08891	0.76592	2	66.2718	176	1477.97	7	22408.4
Beta	S1_4053150	1	4053150	0.7348	0.48107	0.001	0.00517	0.16193	0.68787	1.30738	0.25442	2	1077.56	176	1466.47	7	22697.3
Beta	S1_4053480	1	4053480	0.08439	0.91911	0.001	0.000598	0.1193	0.73021	0.05012	0.82311	2	124.67	176	1477.3	7	22425.1
Beta	S1_4053481	1	4053481	0.15204	0.85907	0.001	0.00108	0.30318	0.58259	0.0026	0.95936	2	224.434	176	1476.17	7	22453.6
Beta	S1_4053483	1	4053483	0.08764	0.91613	0.001	0.000621	0.09448	0.75892	0.08129	0.77589	2	129.463	176	1477.25	7	22426.4
Beta	S1_4053497	1	4053497	0.16715	0.8462	0.001	0.00118	0.31915	0.57283	0.01693	0.89662	2	246.705	176	1475.92	7	22459.9
Beta	S1_4057668	1	4057668	0.82172	0.44135	0.001	0.00577	1.64811	0.20089	0.00461	0.94597	2	1203.86	176	1465.04	7	22733.4
Beta	S1_4071223	1	4071223	2.34288	0.09904	0.001	0.01619	3.25753	0.0728	1.42049	0.23493	2	3374.62	176	1440.37	7	23353.6
Beta	S1_4071230	1	4071230	1.76077	0.17493	0.001	0.01224	2.58151	0.1099	0.9409	0.33338	2	2552.61	176	1449.71	7	23118.8
Beta	S1_4075099	1	4075099	1.40592	0.24788	0.001	0.00981	2.62985	0.10665	0.19396	0.66018	2	2046.27	176	1455.47	7	22974.1
Beta	S1_4075102	1	4075102	1.40592	0.24788	0.001	0.00981	2.62985	0.10665	0.19396	0.66018	2	2046.27	176	1455.47	7	22974.1
Beta	S1_4075800	1	4075800	2.20491	0.1133	0.001	0.01526	1.91564	0.16808	2.47818	0.11723	2	3180.74	176	1442.57	7	23298.2
Beta	S1_4086480	1	4086480	4.03946	0.01926	0.001	0.02739	1.34074	0.24846	6.69505	0.01048	2	5711.08	176	1413.82	7	24021.2
Beta	S1_4089223	1	4089223	0.7919	0.45459	0.001	0.00557	0.07237	0.78824	1.51123	0.22059	2	1160.56	176	1465.53	7	22721
Beta	S1_4091364	1	4091364	0.1392	0.87015	0.001	0.000986	0.04954	0.82411	0.22907	0.63281	2	205.511	176	1476.38	7	22448.2
Beta	S1_4091409	1	4091409	1.57426	0.21006	0.001	0.01097	3.09799	0.08012	0.06686	0.79627	2	2286.97	176	1452.73	7	23042.9
Beta	S1_4106985	1	4106985	0.94016	0.39252	0.001	0.0066	0.51465	0.47408	1.36462	0.24432	2	1375.54	176	1463.09	7	22782.5
Beta	S1_4106987	1	4106987	0.94016	0.39252	0.001	0.0066	0.51465	0.47408	1.36462	0.24432	2	1375.54	176	1463.09	7	22782.5
Beta	S1_4127347	1	4127347	1.00814	0.36699	0.001	0.00707	0.02051	0.88628	1.99565	0.15952	2	1473.87	176	1461.97	7	22810.6
Beta	S1_4142486	1	4142486	0.30045	0.74086	0.001	0.00212	0.59438	0.44176	0.00985	0.92105	2	442.775	176	1473.69	7	22516
Beta	S1_4142682	1	4142682	0.9245	0.39865	0.001	0.00649	1.80944	0.1803	0.04928	0.82458	2	1352.86	176	1463.35	7	22776
Beta	S1_4142945	1	4142945	1.86384	0.15812	0.001	0.01295	2.65592	0.10494	1.0707	0.30221	2	2698.93	176	1448.05	7	23160.6
Beta	S1_4151109	1	4151109	1.98535	0.1404	0.001	0.01377	3.98387	0.04747	0.00913	0.92399	2	2871	176	1446.09	7	23209.7
Beta	S1_4172522	1	4172522	0.13516	0.87366	0.001	0.000957	0.13551	0.71323	0.13548	0.71326	2	199.563	176	1476.45	7	22446.5
Beta	S1_4172834	1	4172834	0.36394	0.69545	0.001	0.00257	0.03443	0.85301	0.69352	0.4061	2	535.953	176	1472.63	7	22542.6
Beta	S1_4172868	1	4172868	0.45781	0.63342	0.001	0.00323	0.44376	0.50618	0.47318	0.49243	2	673.468	176	1471.07	7	22581.9
Beta	S1_4173084	1	4173084	1.09881	0.33554	0.001	0.0077	1.36393	0.24443	0.83495	0.36209	2	1604.79	176	1460.48	7	22848
Beta	S1_4222896	1	4222896	0.21375	0.80776	0.001	0.00151	0.08999	0.76454	0.33785	0.56182	2	315.313	176	1475.14	7	22479.5
Beta	S1_4225724	1	4225724	0.83395	0.43604	0.001	0.00586	0.81029	0.36926	0.85827	0.35549	2	1221.6	176	1464.84	7	22738.5
Beta	S1_4225756	1	4225756	0.83395	0.43604	0.001	0.00586	0.81029	0.36926	0.85827	0.35549	2	1221.6	176	1464.84	7	22738.5
Beta	S1_4226055	1	4226055	0.76809	0.46545	0.001	0.0054	1.5447	0.21556	0.000194	0.98889	2	1125.96	176	1465.92	7	22711.1
Beta	S1_4226318	1	4226318	0.6646	0.51577	0.001	0.00468	1.05571	0.3056	0.2778	0.59881	2	975.39	176	1467.64	7	22668.1
Beta	S1_4226595	1	4226595	0.33325	0.71704	0.001	0.00235	0.31439	0.57571	0.35327	0.55303	2	490.93	176	1473.14	7	22529.7
Beta	S1_4228808	1	4228808	0.92489	0.39849	0.001	0.00649	0.33961	0.5608	1.5092	0.2209	2	1353.43	176	1463.34	7	22776.1
Beta	S1_4228857	1	4228857	2.38107	0.09542	0.001	0.01644	4.33151	0.03885	0.44423	0.50596	2	3428.17	176	1439.76	7	23368.9
Beta	S1_4228893	1	4228893	0.92489	0.39849	0.001	0.00649	0.33961	0.5608	1.5092	0.2209	2	1353.43	176	1463.34	7	22776.1
Beta	S1_4228920	1	4228920	0.114	0.89232	0.001	0.000807	0.22919	0.63272	0.000106	0.99179	2	168.354	176	1476.81	7	22437.5
Beta	S1_4232078	1	4232078	0.88655	0.41391	0.001	0.00623	0.35664	0.55114	1.41563	0.23573	2	1297.89	176	1463.97	7	22760.3
Beta	S1_4232079	1	4232079	1.0379	0.35636	0.001	0.00728	1.4992	0.22242	0.58015	0.44727	2	1516.87	176	1461.48	7	22822.8
Beta	S1_4232081	1	4232081	1.44494	0.23854	0.001	0.01008	2.67363	0.1038	0.22791	0.63367	2	2102.14	176	1454.83	7	22990.1
Beta	S1_4232143	1	4232143	0.89134	0.41195	0.001	0.00626	0.60327	0.43837	1.1788	0.27908	2	1304.83	176	1463.89	7	22762.3
Beta	S1_4232162	1	4232162	0.25775	0.77308	0.001	0.00182	0.00283	0.95763	0.51268	0.47493	2	380.031	176	1474.4	7	22498
Beta	S1_4232163	1	4232163	0.25775	0.77308	0.001	0.00182	0.00283	0.95763	0.51268	0.47493	2	380.031	176	1474.4	7	22498
Beta	S1_4236809	1	4236809	0.87202	0.4199	0.001	0.00612	0.47217	0.49289	1.27115	0.26108	2	1276.83	176	1464.21	7	22754.3
Beta	S1_4239680	1	4239680	0.4214	0.65679	0.001	0.00297	0.69467	0.4057	0.15146	0.69761	2	620.164	176	1471.67	7	22566.6
Beta	S1_4239693	1	4239693	0.4214	0.65679	0.001	0.00297	0.69467	0.4057	0.15146	0.69761	2	620.164	176	1471.67	7	22566.6
Beta	S1_4239711	1	4239711	0.57855	0.56177	0.001	0.00408	0.05413	0.81629	1.10293	0.29506	2	849.924	176	1469.06	7	22632.3
Beta	S1_4243323	1	4243323	2.32386	0.10089	0.001	0.01606	2.32219	0.12932	2.30835	0.13047	2	3347.92	176	1440.67	7	23346
Beta	S1_4243335	1	4243335	2.32386	0.10089	0.001	0.01606	2.32219	0.12932	2.30835	0.13047	2	3347.92	176	1440.67	7	23346
Beta	S1_4243347	1	4243347	2.32386	0.10089	0.001	0.01606	2.32219	0.12932	2.30835	0.13047	2	3347.92	176	1440.67	7	23346
Beta	S1_4245626	1	4245626	0.34479	0.70885	0.001	0.00244	0.64884	0.42161	0.04424	0.83366	2	507.855	176	1472.95	7	22534.5
Beta	S1_4268762	1	4268762	0.66234	0.51692	0.001	0.00466	1.30992	0.25395	0.022	0.88225	2	972.101	176	1467.67	7	22667.2
Beta	S1_4268823	1	4268823	1.93999	0.14677	0.001	0.01346	3.40759	0.06657	0.48236	0.48827	2	2806.82	176	1446.82	7	23191.4
Beta	S1_4341170	1	4341170	0.0773	0.92564	0.001	0.000548	0.00123	0.97207	0.15338	0.6958	2	114.207	176	1477.42	7	22422.1
Beta	S1_4350995	1	4350995	0.50569	0.60397	0.001	0.00357	0.39056	0.53281	0.62164	0.4315	2	743.494	176	1470.27	7	22601.9
Beta	S1_4351021	1	4351021	0.50569	0.60397	0.001	0.00357	0.39056	0.53281	0.62164	0.4315	2	743.494	176	1470.27	7	22601.9
Beta	S1_4351079	1	4351079	1.58558	0.20774	0.001	0.01105	3.04056	0.08294	0.14528	0.70355	2	2303.13	176	1452.55	7	23047.5
Beta	S1_4361352	1	4361352	1.0662	0.34653	0.001	0.00747	1.83978	0.1767	0.29991	0.58463	2	1557.74	176	1461.02	7	22834.5
Beta	S1_4361518	1	4361518	1.04035	0.35549	0.001	0.00729	0.00233	0.96156	2.07836	0.15118	2	1520.42	176	1461.44	7	22823.9
Beta	S1_4363744	1	4363744	0.67214	0.51192	0.001	0.00473	0.20326	0.65265	1.14086	0.28693	2	986.375	176	1467.51	7	22671.3
Beta	S1_4365412	1	4365412	0.34116	0.71142	0.001	0.00241	0.4575	0.49968	0.22681	0.63449	2	502.527	176	1473.01	7	22533
Beta	S1_4369231	1	4369231	1.88985	0.15415	0.001	0.01312	2.73142	0.10016	1.04754	0.30748	2	2735.8	176	1447.63	7	23171.1
Beta	S1_4420405	1	4420405	1.44439	0.23867	0.001	0.01008	0.65992	0.41768	2.2243	0.13764	2	2101.36	176	1454.84	7	22989.8
Beta	S1_4420406	1	4420406	2.58169	0.07851	0.001	0.01779	0.48388	0.48758	4.66946	0.03206	2	3708.78	176	1436.57	7	23449.1
Beta	S1_4420472	1	4420472	2.483	0.08641	0.001	0.01713	0.07348	0.78665	4.8909	0.02829	2	3570.9	176	1438.14	7	23409.7
Beta	S1_4424635	1	4424635	0.53316	0.58769	0.001	0.00376	0.00128	0.97145	1.06503	0.30349	2	783.641	176	1469.81	7	22613.3
Beta	S1_4424764	1	4424764	1.12487	0.32702	0.001	0.00788	2.18001	0.14159	0.08104	0.77622	2	1642.37	176	1460.06	7	22858.7
Beta	S1_4501166	1	4501166	1.18716	0.30752	0.001	0.00831	0.86349	0.35403	1.50835	0.22103	2	1732.11	176	1459.04	7	22884.3
Beta	S1_4605281	1	4605281	1.88054	0.15556	0.001	0.01306	3.37906	0.06771	0.39359	0.53123	2	2722.61	176	1447.78	7	23167.3
Beta	S1_4614362	1	4614362	2.14033	0.12067	0.001	0.01482	2.10383	0.1487	2.16301	0.14315	2	3089.8	176	1443.61	7	23272.2
Beta	S1_4614375	1	4614375	2.72916	0.06804	0.001	0.01877	4.7982	0.0298	0.66908	0.41448	2	3914.26	176	1434.24	7	23507.8
Beta	S1_4626360	1	4626360	2.24821	0.10861	0.001	0.01555	4.01375	0.04666	0.49414	0.48302	2	3241.65	176	1441.88	7	23315.6
Beta	S1_4629335	1	4629335	0.1301	0.87809	0.001	0.000921	0.0401	0.84152	0.22028	0.6394	2	192.099	176	1476.54	7	22444.3
Beta	S1_4629538	1	4629538	1.54693	0.21578	0.001	0.01078	3.00467	0.08477	0.10438	0.74702	2	2247.95	176	1453.17	7	23031.7
Beta	S1_4629541	1	4629541	1.42269	0.24382	0.001	0.00993	2.66782	0.10417	0.18977	0.66364	2	2070.29	176	1455.19	7	22981
Beta	S1_4629584	1	4629584	1.54693	0.21578	0.001	0.01078	3.00467	0.08477	0.10438	0.74702	2	2247.95	176	1453.17	7	23031.7
Beta	S1_4654709	1	4654709	0.17972	0.83565	0.001	0.00127	0.02048	0.88638	0.33905	0.56112	2	265.221	176	1475.71	7	22465.2
Beta	S1_4654713	1	4654713	0.17972	0.83565	0.001	0.00127	0.02048	0.88638	0.33905	0.56112	2	265.221	176	1475.71	7	22465.2
Beta	S1_4663232	1	4663232	0.29391	0.74571	0.001	0.00208	0.59113	0.44301	2.08e-05	0.99637	2	433.157	176	1473.8	7	22513.2
Beta	S1_4663237	1	4663237	0.25109	0.77823	0.001	0.00178	0.38267	0.53697	0.12142	0.72792	2	370.241	176	1474.51	7	22495.2
Beta	S1_4663253	1	4663253	0.29391	0.74571	0.001	0.00208	0.59113	0.44301	2.08e-05	0.99637	2	433.157	176	1473.8	7	22513.2
Beta	S1_4672916	1	4672916	0.20329	0.81624	0.001	0.00144	0.07208	0.78865	0.33477	0.56361	2	299.91	176	1475.31	7	22475.1
Beta	S1_4672920	1	4672920	0.26625	0.76656	0.001	0.00188	0.03828	0.84511	0.49432	0.48293	2	392.516	176	1474.26	7	22501.6
Beta	S1_4672941	1	4672941	0.20329	0.81624	0.001	0.00144	0.07208	0.78865	0.33477	0.56361	2	299.91	176	1475.31	7	22475.1
Beta	S1_4673199	1	4673199	0.8587	0.42548	0.001	0.00603	0.02613	0.87177	1.69116	0.19515	2	1257.5	176	1464.43	7	22748.7
Beta	S1_4673206	1	4673206	0.83219	0.4368	0.001	0.00585	0.02354	0.87823	1.64076	0.20191	2	1219.05	176	1464.87	7	22737.7
Beta	S1_4673683	1	4673683	1.36113	0.25906	0.001	0.00951	0.45823	0.49933	2.26077	0.13448	2	1982.08	176	1456.2	7	22955.8
Beta	S1_4680647	1	4680647	0.36755	0.69296	0.001	0.0026	0.08395	0.77236	0.65131	0.42073	2	541.238	176	1472.57	7	22544.1
Beta	S1_4688232	1	4688232	0.52131	0.59465	0.001	0.00368	0.99101	0.32085	0.05689	0.81176	2	766.335	176	1470.01	7	22608.4
Beta	S1_4689080	1	4689080	1.61206	0.20241	0.001	0.01123	1.56466	0.21263	1.65369	0.20015	2	2340.91	176	1452.12	7	23058.3
Beta	S1_4690548	1	4690548	3.09981	0.04753	0.001	0.02124	6.22322	0.01352	0.01117	0.91595	2	4427.78	176	1428.4	7	23654.5
Beta	S1_4692596	1	4692596	0.5483	0.57892	0.001	0.00386	0.12365	0.72553	0.97297	0.3253	2	805.757	176	1469.56	7	22619.7
Beta	S1_4740875	1	4740875	0.41029	0.66409	0.001	0.0029	0.31618	0.57462	0.50528	0.47813	2	603.883	176	1471.86	7	22562
Beta	S1_4740924	1	4740924	1.37418	0.25575	0.001	0.0096	1.74562	0.18813	1.00272	0.31803	2	2000.79	176	1455.98	7	22961.1
Beta	S1_4757886	1	4757886	1.45836	0.23542	0.001	0.01017	2.58526	0.10964	0.34107	0.55996	2	2121.34	176	1454.61	7	22995.5
Beta	S1_4758053	1	4758053	0.56751	0.56797	0.001	0.004	0.3139	0.576	0.82144	0.366	2	833.811	176	1469.24	7	22627.7
Beta	S1_4758363	1	4758363	2.07267	0.12891	0.001	0.01436	4.11844	0.04392	0.04903	0.82502	2	2994.37	176	1444.69	7	23245
Beta	S1_4760586	1	4760586	0.03831	0.96242	0.001	0.000272	0.000135	0.99073	0.07649	0.78243	2	56.6322	176	1478.08	7	22405.6
Beta	S1_4760602	1	4760602	0.05184	0.9495	0.001	0.000367	0.000174	0.98949	0.1035	0.74805	2	76.6086	176	1477.85	7	22411.3
Beta	S1_4795732	1	4795732	1.27076	0.28318	0.001	0.00888	0.82905	0.36379	1.70916	0.1928	2	1852.35	176	1457.67	7	22918.7
Beta	S1_4903219	1	4903219	0.1326	0.8759	0.001	0.000939	0.0391	0.84348	0.22628	0.63488	2	195.789	176	1476.49	7	22445.4
Beta	S1_4921609	1	4921609	0.88477	0.41464	0.001	0.00621	0.039	0.84367	1.73037	0.19007	2	1295.3	176	1464	7	22759.5
Beta	S1_4925498	1	4925498	0.98322	0.37615	0.001	0.0069	0.71786	0.39799	1.24757	0.26554	2	1437.84	176	1462.38	7	22800.3
Beta	S1_4935340	1	4935340	2.06947	0.12931	0.001	0.01434	0.55176	0.45858	3.57915	0.06015	2	2989.86	176	1444.74	7	23243.7
Beta	S1_4938399	1	4938399	0.7689	0.46507	0.001	0.00541	1.05751	0.30519	0.48338	0.48781	2	1127.14	176	1465.91	7	22711.5
Beta	S1_4938400	1	4938400	2.59088	0.07781	0.001	0.01785	4.65633	0.03229	0.53759	0.46441	2	3721.61	176	1436.43	7	23452.8
Beta	S1_4938437	1	4938437	1.04578	0.35359	0.001	0.00733	1.76971	0.18513	0.32857	0.56723	2	1528.26	176	1461.35	7	22826.1
Beta	S1_4938447	1	4938447	1.04578	0.35359	0.001	0.00733	1.76971	0.18513	0.32857	0.56723	2	1528.26	176	1461.35	7	22826.1
Beta	S1_4938552	1	4938552	1.96031	0.14388	0.001	0.0136	2.73955	0.09966	1.17831	0.27918	2	2835.58	176	1446.5	7	23199.6
Beta	S1_4939177	1	4939177	0.14426	0.86576	0.001	0.00102	0.20302	0.65285	0.08656	0.76895	2	212.977	176	1476.3	7	22450.3
Beta	S1_4939238	1	4939238	0.04325	0.95768	0.001	0.000307	0.00155	0.96867	0.08496	0.77103	2	63.9236	176	1477.99	7	22407.7
Beta	S1_4939537	1	4939537	0.23289	0.79248	0.001	0.00165	0.07455	0.78515	0.3915	0.53232	2	343.474	176	1474.82	7	22487.6
Beta	S1_4939885	1	4939885	0.91268	0.40334	0.001	0.00641	0.68373	0.40942	1.1411	0.28688	2	1335.75	176	1463.54	7	22771.1
Beta	S1_4940122	1	4940122	2.23637	0.10987	0.001	0.01547	4.4783	0.03573	0.01926	0.88979	2	3225.01	176	1442.07	7	23310.9
Beta	S1_4940175	1	4940175	0.25031	0.77884	0.001	0.00177	0.19403	0.66012	0.30735	0.58001	2	369.089	176	1474.53	7	22494.9
Beta	S1_4940807	1	4940807	0.09099	0.91307	0.001	0.000645	0.1407	0.70803	0.04205	0.83777	2	134.417	176	1477.19	7	22427.9
Beta	S1_4943474	1	4943474	0.26326	0.76884	0.001	0.00186	0.50935	0.47636	0.01999	0.88773	2	388.125	176	1474.31	7	22500.3
Beta	S1_4951603	1	4951603	2.12409	0.1226	0.001	0.01471	4.12203	0.04383	0.14604	0.70281	2	3066.9	176	1443.87	7	23265.7
Beta	S1_4951608	1	4951608	2.12409	0.1226	0.001	0.01471	4.12203	0.04383	0.14604	0.70281	2	3066.9	176	1443.87	7	23265.7
Beta	S1_4951609	1	4951609	0.04545	0.95558	0.001	0.000322	0.01532	0.90164	0.07565	0.7836	2	67.1664	176	1477.96	7	22408.6
Beta	S1_4956926	1	4956926	1.20006	0.30363	0.001	0.0084	0.42503	0.51528	1.97276	0.16192	2	1750.68	176	1458.83	7	22889.6
Beta	S1_4956972	1	4956972	2.35236	0.09813	0.001	0.01625	1.40846	0.2369	3.27814	0.07191	2	3387.92	176	1440.22	7	23357.4
Beta	S1_4956973	1	4956973	2.35236	0.09813	0.001	0.01625	1.40846	0.2369	3.27814	0.07191	2	3387.92	176	1440.22	7	23357.4
Beta	S1_4956974	1	4956974	2.35236	0.09813	0.001	0.01625	1.40846	0.2369	3.27814	0.07191	2	3387.92	176	1440.22	7	23357.4
Beta	S1_4956988	1	4956988	2.35236	0.09813	0.001	0.01625	1.40846	0.2369	3.27814	0.07191	2	3387.92	176	1440.22	7	23357.4
Beta	S1_4964588	1	4964588	0.52905	0.5901	0.001	0.00373	0.47069	0.49357	0.58851	0.44402	2	777.644	176	1469.88	7	22611.6
Beta	S1_4975157	1	4975157	0.44491	0.6416	0.001	0.00314	0.88588	0.34788	0.0089	0.92495	2	654.587	176	1471.28	7	22576.5
Beta	S1_4975158	1	4975158	1.08807	0.33912	0.001	0.00762	1.49757	0.22267	0.68128	0.41026	2	1589.31	176	1460.66	7	22843.5
Beta	S1_4975218	1	4975218	0.64133	0.52782	0.001	0.00452	0.000249	0.98742	1.28241	0.25899	2	941.488	176	1468.02	7	22658.4
Beta	S1_4975221	1	4975221	1.86174	0.15845	0.001	0.01293	1.08598	0.29878	2.62751	0.10682	2	2695.95	176	1448.08	7	23159.7
Beta	S1_4986148	1	4986148	0.76265	0.46796	0.001	0.00536	0.80989	0.36937	0.71671	0.39837	2	1118.06	176	1466.01	7	22708.9
Beta	S1_4994078	1	4994078	0.6717	0.51215	0.001	0.00473	1.33673	0.24917	0.0141	0.90561	2	985.725	176	1467.52	7	22671.1
Beta	S1_4994079	1	4994079	4.0718	0.01868	0.001	0.0276	7.95055	0.00536	0.22775	0.63379	2	5754.78	176	1413.32	7	24033.7
Beta	S1_4994141	1	4994141	0.02769	0.97269	0.001	0.000196	0.02647	0.87095	0.02906	0.86483	2	40.9355	176	1478.25	7	22401.1
Beta	S1_4994142	1	4994142	0.45611	0.63449	0.001	0.00322	0.02721	0.86917	0.88503	0.34812	2	670.98	176	1471.09	7	22581.2
Beta	S1_5013586	1	5013586	1.40358	0.24845	0.001	0.0098	0.44668	0.50479	2.35705	0.12651	2	2042.91	176	1455.5	7	22973.1
Beta	S1_5013622	1	5013622	1.40358	0.24845	0.001	0.0098	0.44668	0.50479	2.35705	0.12651	2	2042.91	176	1455.5	7	22973.1
Beta	S1_5013695	1	5013695	0.34039	0.71196	0.001	0.0024	0.32612	0.56868	0.35586	0.55158	2	501.409	176	1473.02	7	22532.7
Beta	S1_5029659	1	5029659	0.04976	0.95147	0.001	0.000353	0.0999	0.75233	0.000183	0.98922	2	73.5356	176	1477.88	7	22410.5
Beta	S1_5033061	1	5033061	1.34026	0.26444	0.001	0.00936	0.70069	0.40368	1.97596	0.16158	2	1952.14	176	1456.54	7	22947.2
Beta	S1_5039419	1	5039419	2.02888	0.13455	0.001	0.01407	4.06397	0.04532	0.01637	0.89833	2	2932.53	176	1445.4	7	23227.3
Beta	S1_5039439	1	5039439	2.53641	0.08204	0.001	0.01749	3.10757	0.07965	1.9486	0.1645	2	3645.57	176	1437.29	7	23431
Beta	S1_5039685	1	5039685	1.12098	0.32828	0.001	0.00785	0.557	0.45646	1.68281	0.19625	2	1636.77	176	1460.12	7	22857.1
Beta	S1_5039691	1	5039691	1.97224	0.14221	0.001	0.01368	2.75395	0.09879	1.1876	0.2773	2	2852.45	176	1446.31	7	23204.4
Beta	S1_5039697	1	5039697	3.11726	0.04673	0.001	0.02135	5.9489	0.01571	0.30885	0.57909	2	4451.85	176	1428.13	7	23661.4
Beta	S1_5039724	1	5039724	0.98304	0.37622	0.001	0.0069	0.71435	0.39914	1.25072	0.26494	2	1437.58	176	1462.38	7	22800.2
Beta	S1_5045592	1	5045592	0.39177	0.67644	0.001	0.00277	0.0646	0.79967	0.71905	0.39761	2	576.757	176	1472.17	7	22554.2
Beta	S1_5047160	1	5047160	3.64294	0.02817	0.001	0.02481	5.86759	0.01643	1.40486	0.23751	2	5172.74	176	1419.94	7	23867.4
Beta	S1_5047179	1	5047179	2.99563	0.05256	0.001	0.02055	5.25698	0.02304	0.74194	0.39021	2	4283.86	176	1430.04	7	23613.4
Beta	S1_5047185	1	5047185	2.9823	0.05324	0.001	0.02046	5.19363	0.02386	0.7775	0.37911	2	4265.43	176	1430.25	7	23608.1
Beta	S1_5100488	1	5100488	2.42724	0.09123	0.001	0.01675	1.38501	0.24083	3.4503	0.06491	2	3492.87	176	1439.03	7	23387.4
Beta	S1_5111779	1	5111779	1.62546	0.19976	0.001	0.01132	3.12505	0.07882	0.14103	0.70772	2	2360	176	1451.9	7	23063.7
Beta	S1_5120946	1	5120946	0.52806	0.59068	0.001	0.00372	0.95934	0.32869	0.10165	0.75024	2	776.196	176	1469.9	7	22611.2
Beta	S1_5121108	1	5121108	1.18944	0.30683	0.001	0.00832	0.33826	0.56158	2.03864	0.15512	2	1735.39	176	1459	7	22885.3
Beta	S1_5121114	1	5121114	1.18944	0.30683	0.001	0.00832	0.33826	0.56158	2.03864	0.15512	2	1735.39	176	1459	7	22885.3
Beta	S1_5124703	1	5124703	0.9939	0.3722	0.001	0.00697	0.67799	0.41139	1.30864	0.25419	2	1453.29	176	1462.2	7	22804.7
Beta	S1_5128629	1	5128629	1.56995	0.21095	0.001	0.01094	3.06997	0.08148	0.08579	0.76994	2	2280.83	176	1452.8	7	23041.1
Beta	S1_5130261	1	5130261	0.15529	0.85628	0.001	0.0011	0.05588	0.8134	0.25494	0.61425	2	229.232	176	1476.11	7	22454.9
Beta	S1_5136218	1	5136218	1.2489	0.28935	0.001	0.00873	2.51197	0.11477	2.61e-05	0.99593	2	1820.93	176	1458.03	7	22909.7
Beta	S1_5143272	1	5143272	0.16497	0.84805	0.001	0.00117	0.02769	0.86802	0.30235	0.58311	2	243.484	176	1475.95	7	22459
Beta	S1_5143309	1	5143309	0.00292	0.99708	0.001	2.07e-05	0.00107	0.9739	0.00477	0.945	2	4.31776	176	1478.67	7	22390.7
Beta	S1_5172544	1	5172544	0.99487	0.37184	0.001	0.00698	1.56416	0.21271	0.43062	0.51254	2	1454.69	176	1462.19	7	22805.1
Beta	S1_5234246	1	5234246	0.24223	0.78513	0.001	0.00171	0.0344	0.85307	0.45017	0.50313	2	357.213	176	1474.66	7	22491.5
Beta	S1_5242007	1	5242007	0.66516	0.51548	0.001	0.00468	1.07012	0.30233	0.26464	0.60759	2	976.206	176	1467.63	7	22668.4
Beta	S1_5267187	1	5267187	1.23671	0.29285	0.001	0.00865	2.30066	0.1311	0.18338	0.66901	2	1803.4	176	1458.23	7	22904.7
Beta	S1_5267196	1	5267196	1.23671	0.29285	0.001	0.00865	2.30066	0.1311	0.18338	0.66901	2	1803.4	176	1458.23	7	22904.7
Beta	S1_5379484	1	5379484	0.05039	0.95088	0.001	0.000357	0.03402	0.85387	0.06693	0.79616	2	74.4656	176	1477.87	7	22410.7
Beta	S1_5379500	1	5379500	0.05039	0.95088	0.001	0.000357	0.03402	0.85387	0.06693	0.79616	2	74.4656	176	1477.87	7	22410.7
Beta	S1_5379518	1	5379518	0.13818	0.87104	0.001	0.000979	0.00445	0.94688	0.27193	0.6027	2	204.01	176	1476.4	7	22447.7
Beta	S1_5379617	1	5379617	0.08403	0.91944	0.001	0.000595	0.16674	0.68352	0.00226	0.96214	2	124.137	176	1477.31	7	22424.9
Beta	S1_5379618	1	5379618	0.08403	0.91944	0.001	0.000595	0.16674	0.68352	0.00226	0.96214	2	124.137	176	1477.31	7	22424.9
Beta	S1_5379638	1	5379638	0.08403	0.91944	0.001	0.000595	0.16674	0.68352	0.00226	0.96214	2	124.137	176	1477.31	7	22424.9
Beta	S1_5383204	1	5383204	0.68542	0.50522	0.001	0.00482	1.06431	0.30364	0.31068	0.57797	2	1005.72	176	1467.29	7	22676.8
Beta	S1_5397160	1	5397160	2.59728	0.07733	0.001	0.01789	4.8836	0.0284	0.32945	0.56671	2	3730.54	176	1436.33	7	23455.3
Beta	S1_5397164	1	5397164	1.54992	0.21515	0.001	0.0108	3.11634	0.07924	0.00109	0.97373	2	2252.23	176	1453.13	7	23032.9
Beta	S1_5397202	1	5397202	2.11715	0.12343	0.001	0.01466	4.14854	0.04316	0.10668	0.74434	2	3057.11	176	1443.98	7	23262.9
Beta	S1_5397442	1	5397442	2.05091	0.13168	0.001	0.01421	2.10753	0.14835	1.98258	0.16088	2	2963.65	176	1445.04	7	23236.2
Beta	S1_5402029	1	5402029	0.77077	0.46421	0.001	0.00542	1.19431	0.27595	0.35161	0.55397	2	1129.86	176	1465.88	7	22712.3
Beta	S1_5402030	1	5402030	2.31055	0.10221	0.001	0.01597	2.92345	0.08905	1.68632	0.19579	2	3329.24	176	1440.89	7	23340.7
Beta	S1_5402094	1	5402094	2.16149	0.1182	0.001	0.01496	3.30143	0.07091	1.02116	0.31363	2	3119.62	176	1443.27	7	23280.8
Beta	S1_5402095	1	5402095	0.78862	0.45607	0.001	0.00554	1.11237	0.29301	0.46822	0.49471	2	1155.8	176	1465.59	7	22719.7
Beta	S1_5406022	1	5406022	0.12352	0.88388	0.001	0.000875	0.00768	0.93028	0.2394	0.62525	2	182.401	176	1476.65	7	22441.6
Beta	S1_5406091	1	5406091	0.15014	0.8607	0.001	0.00106	0.20283	0.65299	0.09848	0.75403	2	221.637	176	1476.2	7	22452.8
Beta	S1_5424528	1	5424528	0.00288	0.99713	0.001	2.04e-05	7.87e-06	0.99776	0.00575	0.93964	2	4.25696	176	1478.67	7	22390.7
Beta	S1_5449874	1	5449874	0.70272	0.49662	0.001	0.00494	0.08706	0.76829	1.31822	0.25247	2	1030.9	176	1467	7	22684
Beta	S1_5453244	1	5453244	1.19499	0.30515	0.001	0.00836	1.66809	0.1982	0.72449	0.39583	2	1743.39	176	1458.91	7	22887.6
Beta	S1_5453682	1	5453682	0.24704	0.78138	0.001	0.00175	0.49681	0.48183	8.62e-05	0.9926	2	364.286	176	1474.58	7	22493.5
Beta	S1_5454042	1	5454042	0.02824	0.97216	0.001	0.0002	0.04544	0.83144	0.01129	0.91548	2	41.7475	176	1478.24	7	22401.4
Beta	S1_5454059	1	5454059	0.01584	0.98428	0.001	0.000112	0.00277	0.95808	0.02893	0.86513	2	23.4258	176	1478.45	7	22396.1
Beta	S1_5454354	1	5454354	0.21875	0.80374	0.001	0.00155	0.42941	0.51313	0.01049	0.91853	2	322.666	176	1475.05	7	22481.6
Beta	S1_5454372	1	5454372	0.20176	0.81748	0.001	0.00143	0.24265	0.62291	0.16202	0.6878	2	297.665	176	1475.34	7	22474.5
Beta	S1_5466713	1	5466713	1.43656	0.24052	0.001	0.01003	2.3283	0.12883	0.55073	0.45901	2	2090.14	176	1454.97	7	22986.6
Beta	S1_5469023	1	5469023	0.94738	0.38973	0.001	0.00665	0.22621	0.63493	1.66769	0.19826	2	1385.98	176	1462.97	7	22785.4
Beta	S1_5472645	1	5472645	2.59556	0.07746	0.001	0.01788	1.15582	0.2838	4.01561	0.04661	2	3728.14	176	1436.35	7	23454.6
Beta	S1_5476362	1	5476362	0.55892	0.57284	0.001	0.00394	1.12235	0.29086	0.00183	0.96592	2	821.275	176	1469.39	7	22624.1
Beta	S1_5515966	1	5515966	0.47848	0.62053	0.001	0.00338	0.11524	0.73466	0.84183	0.36013	2	703.712	176	1470.72	7	22590.5
Beta	S1_5535188	1	5535188	2.43261	0.09076	0.001	0.01679	4.89224	0.02826	0.000598	0.98051	2	3500.38	176	1438.94	7	23389.6
Beta	S1_5536013	1	5536013	0.23451	0.79121	0.001	0.00166	0.41553	0.52001	0.0557	0.8137	2	345.851	176	1474.79	7	22488.3
Beta	S1_5536066	1	5536066	0.27833	0.75738	0.001	0.00197	0.14848	0.70045	0.40867	0.52348	2	410.274	176	1474.06	7	22506.7
Beta	S1_5536851	1	5536851	0.85005	0.42914	0.001	0.00597	0.97753	0.32416	0.7241	0.39596	2	1244.96	176	1464.57	7	22745.2
Beta	S1_5537126	1	5537126	1.20627	0.30177	0.001	0.00844	2.39256	0.1237	0.03305	0.85595	2	1759.61	176	1458.72	7	22892.2
Beta	S1_5626439	1	5626439	0.26773	0.76542	0.001	0.00189	0.46664	0.49543	0.07127	0.78981	2	394.7	176	1474.23	7	22502.2
Beta	S1_5626504	1	5626504	0.19103	0.82628	0.001	0.00135	0.33884	0.56124	0.04505	0.83217	2	281.865	176	1475.52	7	22470
Beta	S1_5626506	1	5626506	0.09232	0.91186	0.001	0.000654	0.04417	0.83378	0.14068	0.70806	2	136.367	176	1477.17	7	22428.4
Beta	S1_5653256	1	5653256	0.09435	0.91001	0.001	0.000668	0.11934	0.73016	0.07	0.79165	2	139.372	176	1477.14	7	22429.3
Beta	S1_5685580	1	5685580	0.27268	0.76166	0.001	0.00193	0.51126	0.47554	0.03688	0.84792	2	401.97	176	1474.15	7	22504.3
Beta	S1_5877842	1	5877842	0.28484	0.75248	0.001	0.00201	0.56167	0.45458	0.01114	0.91606	2	419.835	176	1473.95	7	22509.4
Beta	S1_5902142	1	5902142	2.56657	0.07967	0.001	0.01769	2.63836	0.10609	2.47283	0.11762	2	3687.69	176	1436.81	7	23443.1
Beta	S1_5914231	1	5914231	0.44844	0.63935	0.001	0.00316	0.48589	0.48668	0.4126	0.52149	2	659.75	176	1471.22	7	22577.9
Beta	S1_5941617	1	5941617	0.03819	0.96254	0.001	0.000271	0.05016	0.82304	0.02649	0.8709	2	56.4429	176	1478.08	7	22405.6
Beta	S1_5960483	1	5960483	0.76874	0.46515	0.001	0.00541	0.54599	0.46094	0.99152	0.32074	2	1126.91	176	1465.91	7	22711.4
Beta	S1_5960514	1	5960514	0.57214	0.56537	0.001	0.00403	1.14964	0.28508	0.00112	0.97333	2	840.563	176	1469.17	7	22629.6
Beta	S1_5964360	1	5964360	0.06569	0.93644	0.001	0.000466	0.10491	0.7464	0.02704	0.86957	2	97.0641	176	1477.62	7	22417.2
Beta	S1_5964422	1	5964422	0.2587	0.77235	0.001	0.00183	0.489	0.48529	0.03107	0.86028	2	381.418	176	1474.39	7	22498.4
Beta	S1_5964424	1	5964424	0.73929	0.47893	0.001	0.0052	1.45427	0.22945	0.03227	0.85765	2	1084.1	176	1466.4	7	22699.2
Beta	S1_5964637	1	5964637	1.36341	0.25847	0.001	0.00952	0.58023	0.44724	2.14285	0.14502	2	1985.34	176	1456.16	7	22956.7
Beta	S1_6038042	1	6038042	0.83986	0.43349	0.001	0.0059	0.0419	0.83804	1.63767	0.20233	2	1230.18	176	1464.74	7	22740.9
Beta	S1_6048125	1	6048125	0.75355	0.4722	0.001	0.0053	0.03097	0.8605	1.47605	0.22602	2	1104.83	176	1466.16	7	22705.1
Beta	S1_6048127	1	6048127	0.59028	0.55527	0.001	0.00416	1.06676	0.30309	0.1191	0.73042	2	867.036	176	1468.87	7	22637.2
Beta	S1_6048134	1	6048134	0.74829	0.47468	0.001	0.00526	1.39611	0.23896	0.1075	0.7434	2	1097.18	176	1466.25	7	22702.9
Beta	S1_6048432	1	6048432	0.23068	0.79423	0.001	0.00163	0.13801	0.71071	0.32388	0.57001	2	340.216	176	1474.85	7	22486.7
Beta	S1_6048826	1	6048826	1.67868	0.18959	0.001	0.01168	2.9472	0.08778	0.41983	0.51787	2	2435.84	176	1451.04	7	23085.4
Beta	S1_6052967	1	6052967	1.07427	0.34377	0.001	0.00753	2.06345	0.15263	0.09564	0.75749	2	1569.39	176	1460.89	7	22837.8
Beta	S1_6052975	1	6052975	1.07917	0.34212	0.001	0.00756	2.07583	0.15142	0.09314	0.76058	2	1576.45	176	1460.81	7	22839.9
Beta	S1_6053105	1	6053105	2.48948	0.08587	0.001	0.01717	4.64622	0.03247	0.34981	0.55498	2	3579.97	176	1438.04	7	23412.3
Beta	S1_6053205	1	6053205	1.02588	0.36062	0.001	0.00719	1.965	0.16273	0.09678	0.7561	2	1499.5	176	1461.68	7	22817.9
Beta	S1_6082866	1	6082866	1.7454	0.17758	0.001	0.01214	1.46404	0.2279	2.01834	0.15718	2	2530.77	176	1449.96	7	23112.5
Beta	S1_6083178	1	6083178	1.59055	0.20673	0.001	0.01108	1.15693	0.28357	2.01752	0.15726	2	2310.22	176	1452.47	7	23049.5
Beta	S1_6173505	1	6173505	0.56322	0.57039	0.001	0.00397	0.64611	0.42259	0.48223	0.48833	2	827.551	176	1469.32	7	22625.9
Beta	S1_6173514	1	6173514	0.57881	0.56163	0.001	0.00408	0.50204	0.47954	0.65655	0.41887	2	850.305	176	1469.06	7	22632.4
Beta	S1_6173611	1	6173611	0.05226	0.94909	0.001	0.00037	0.10273	0.74896	0.00238	0.96118	2	77.2368	176	1477.84	7	22411.5
Beta	S1_6181346	1	6181346	0.31526	0.73001	0.001	0.00223	0.062	0.80366	0.56867	0.4518	2	464.513	176	1473.44	7	22522.2
Beta	S1_6192412	1	6192412	1.95806	0.14419	0.001	0.01359	2.02562	0.15643	1.88042	0.17203	2	2832.4	176	1446.53	7	23198.7
Beta	S1_6294559	1	6294559	0.21174	0.80938	0.001	0.0015	0.31425	0.5758	0.11081	0.73962	2	312.352	176	1475.17	7	22478.7
Beta	S1_6295356	1	6295356	3.79456	0.02435	0.001	0.0258	7.22183	0.00789	0.39208	0.53202	2	5379.14	176	1417.59	7	23926.3
Beta	S1_6295358	1	6295358	3.79456	0.02435	0.001	0.0258	7.22183	0.00789	0.39208	0.53202	2	5379.14	176	1417.59	7	23926.3
Beta	S1_6296619	1	6296619	1.62937	0.199	0.001	0.01135	2.61574	0.10759	0.6482	0.42184	2	2365.58	176	1451.84	7	23065.3
Beta	S1_6303868	1	6303868	0.2111	0.8099	0.001	0.00149	0.34814	0.55592	0.07587	0.78329	2	311.408	176	1475.18	7	22478.4
Beta	S1_6392382	1	6392382	1.30307	0.2743	0.001	0.00911	0.96563	0.32711	1.63704	0.20242	2	1898.76	176	1457.14	7	22932
Beta	S1_6392415	1	6392415	1.30307	0.2743	0.001	0.00911	0.96563	0.32711	1.63704	0.20242	2	1898.76	176	1457.14	7	22932
Beta	S1_6473742	1	6473742	0.06415	0.93789	0.001	0.000455	0.01534	0.90156	0.11303	0.73712	2	94.7882	176	1477.64	7	22416.5
Beta	S1_6473743	1	6473743	0.06191	0.93999	0.001	0.000439	0.01474	0.90352	0.10916	0.74149	2	91.4858	176	1477.68	7	22415.6
Beta	S1_6483810	1	6483810	1.76392	0.17439	0.001	0.01226	3.5478	0.06126	7.81e-05	0.99296	2	2557.08	176	1449.66	7	23120
Beta	S1_6497158	1	6497158	0.99014	0.37358	0.001	0.00694	1.56908	0.21199	0.41638	0.51959	2	1447.85	176	1462.27	7	22803.1
Beta	S1_6512216	1	6512216	0.65499	0.52071	0.001	0.00461	0.97996	0.32356	0.33372	0.56422	2	961.396	176	1467.79	7	22664.1
Beta	S1_6512225	1	6512225	0.34522	0.70854	0.001	0.00244	0.57539	0.44913	0.11792	0.73172	2	508.491	176	1472.94	7	22534.7
Beta	S1_6530235	1	6530235	0.40369	0.66847	0.001	0.00285	0.40905	0.52328	0.39972	0.52805	2	594.221	176	1471.97	7	22559.2
Beta	S1_6600356	1	6600356	0.24001	0.78688	0.001	0.0017	0.40449	0.5256	0.07763	0.78086	2	353.938	176	1474.7	7	22490.6
Beta	S1_6762669	1	6762669	2.30933	0.10233	0.001	0.01596	3.77098	0.05374	0.85085	0.35757	2	3327.53	176	1440.91	7	23340.2
Beta	S1_6762720	1	6762720	1.92502	0.14893	0.001	0.01336	3.18678	0.07595	0.66923	0.41443	2	2785.63	176	1447.06	7	23185.3
Beta	S1_6879338	1	6879338	1.22821	0.29531	0.001	0.00859	1.13231	0.28873	1.32204	0.25179	2	1791.17	176	1458.37	7	22901.2
Beta	S1_6879345	1	6879345	1.22821	0.29531	0.001	0.00859	1.13231	0.28873	1.32204	0.25179	2	1791.17	176	1458.37	7	22901.2
Beta	S1_6880721	1	6880721	0.49223	0.6121	0.001	0.00347	0.377	0.54	0.6083	0.43648	2	723.823	176	1470.49	7	22596.3
Beta	S1_6882335	1	6882335	0.51082	0.60089	0.001	0.0036	0.67332	0.413	0.35078	0.55443	2	750.993	176	1470.19	7	22604
Beta	S1_6939692	1	6939692	1.5287	0.21968	0.001	0.01066	3.03734	0.08311	0.0366	0.84851	2	2221.92	176	1453.47	7	23024.3
Beta	S1_6940732	1	6940732	1.04034	0.3555	0.001	0.00729	1.66127	0.19911	0.42481	0.5154	2	1520.39	176	1461.44	7	22823.8
Beta	S1_6940805	1	6940805	2.10005	0.12551	0.001	0.01455	3.07306	0.08133	1.12488	0.29032	2	3033.01	176	1444.25	7	23256
Beta	S1_6940821	1	6940821	0.83618	0.43508	0.001	0.00587	1.62483	0.20409	0.0562	0.81289	2	1224.84	176	1464.8	7	22739.4
Beta	S1_6941184	1	6941184	1.10329	0.33406	0.001	0.00773	2.11408	0.14772	0.10322	0.74839	2	1611.26	176	1460.41	7	22849.8
Beta	S1_6941275	1	6941275	1.0381	0.35629	0.001	0.00728	1.99644	0.15942	0.09001	0.76452	2	1517.15	176	1461.48	7	22822.9
Beta	S1_6941290	1	6941290	1.10551	0.33333	0.001	0.00774	1.6761	0.19713	0.53928	0.46371	2	1614.46	176	1460.37	7	22850.7
Beta	S1_6941339	1	6941339	1.12376	0.32738	0.001	0.00787	1.6798	0.19664	0.57178	0.45056	2	1640.77	176	1460.07	7	22858.2
Beta	S1_6941416	1	6941416	1.18903	0.30695	0.001	0.00832	1.73624	0.18932	0.6453	0.42288	2	1734.8	176	1459.01	7	22885.1
Beta	S1_6943838	1	6943838	0.0133	0.98679	0.001	9.43e-05	0.0218	0.8828	0.00492	0.94414	2	19.6629	176	1478.5	7	22395.1
Beta	S1_6943853	1	6943853	0.0133	0.98679	0.001	9.43e-05	0.0218	0.8828	0.00492	0.94414	2	19.6629	176	1478.5	7	22395.1
Beta	S1_6943875	1	6943875	0.0133	0.98679	0.001	9.43e-05	0.0218	0.8828	0.00492	0.94414	2	19.6629	176	1478.5	7	22395.1
Beta	S1_6943884	1	6943884	0.0133	0.98679	0.001	9.43e-05	0.0218	0.8828	0.00492	0.94414	2	19.6629	176	1478.5	7	22395.1
Beta	S1_6945441	1	6945441	0.05443	0.94704	0.001	0.000386	0.01006	0.92023	0.09885	0.75359	2	80.4345	176	1477.81	7	22412.4
Beta	S1_6945813	1	6945813	1.31779	0.27035	0.001	0.00921	0.41388	0.52084	2.21886	0.13812	2	1919.89	176	1456.9	7	22938
Beta	S1_6945837	1	6945837	0.98069	0.37709	0.001	0.00688	1.62837	0.2036	0.33909	0.5611	2	1434.18	176	1462.42	7	22799.2
Beta	S1_6945868	1	6945868	1.31779	0.27035	0.001	0.00921	0.41388	0.52084	2.21886	0.13812	2	1919.89	176	1456.9	7	22938
Beta	S1_6945949	1	6945949	0.51936	0.59581	0.001	0.00366	0.06606	0.79747	0.97268	0.32537	2	763.486	176	1470.04	7	22607.6
Beta	S1_6946381	1	6946381	1.12517	0.32692	0.001	0.00788	0.03432	0.85324	2.21578	0.1384	2	1642.8	176	1460.05	7	22858.8
Beta	S1_6946503	1	6946503	2.02494	0.13507	0.001	0.01404	0.0026	0.95938	4.04724	0.04577	2	2926.97	176	1445.46	7	23225.7
Beta	S1_6946547	1	6946547	0.2192	0.80338	0.001	0.00155	0.22667	0.63459	0.21274	0.6452	2	323.331	176	1475.05	7	22481.8
Beta	S1_6946550	1	6946550	0.2192	0.80338	0.001	0.00155	0.22667	0.63459	0.21274	0.6452	2	323.331	176	1475.05	7	22481.8
Beta	S1_6951069	1	6951069	0.62124	0.53845	0.001	0.00438	0.65665	0.41883	0.58735	0.44447	2	912.195	176	1468.35	7	22650.1
Beta	S1_6968270	1	6968270	0.19269	0.82491	0.001	0.00136	0.3291	0.56692	0.05803	0.80992	2	284.31	176	1475.49	7	22470.7
Beta	S1_7040673	1	7040673	0.53422	0.58707	0.001	0.00377	0.35868	0.55	0.71035	0.40047	2	785.2	176	1469.8	7	22613.8
Beta	S1_7131410	1	7131410	2.27122	0.1062	0.001	0.0157	0.07127	0.7898	4.46978	0.03591	2	3274	176	1441.51	7	23324.9
Beta	S1_7131421	1	7131421	2.49156	0.0857	0.001	0.01718	0.12848	0.72044	4.85185	0.02892	2	3582.88	176	1438	7	23413.1
Beta	S1_7131431	1	7131431	1.76319	0.17451	0.001	0.01226	0.03018	0.86229	3.49578	0.06319	2	2556.05	176	1449.67	7	23119.7
Beta	S1_7131482	1	7131482	1.68683	0.18808	0.001	0.01174	0.20365	0.65234	3.16752	0.07684	2	2447.44	176	1450.91	7	23088.7
Beta	S1_7131499	1	7131499	2.39961	0.09372	0.001	0.01657	0.72019	0.39723	4.06654	0.04526	2	3454.15	176	1439.47	7	23376.3
Beta	S1_7226212	1	7226212	0.09138	0.91272	0.001	0.000647	0.18354	0.66887	0.000251	0.98737	2	134.98	176	1477.19	7	22428
Beta	S1_7351477	1	7351477	0.8573	0.42607	0.001	0.00602	0.02207	0.88206	1.69244	0.19498	2	1255.47	176	1464.45	7	22748.2
Beta	S1_7351549	1	7351549	0.29373	0.74584	0.001	0.00208	0.37218	0.5426	0.21693	0.64197	2	432.896	176	1473.8	7	22513.1
Beta	S1_7452804	1	7452804	1.27449	0.28214	0.001	0.00891	0.3933	0.53138	2.15312	0.14406	2	1857.71	176	1457.61	7	22920.2
Beta	S1_7452902	1	7452902	2.33273	0.10002	0.001	0.01612	1.81978	0.17906	2.82689	0.09447	2	3360.37	176	1440.53	7	23349.6
Beta	S1_7458764	1	7458764	0.08286	0.92051	0.001	0.000587	0.03549	0.85078	0.13041	0.71844	2	122.418	176	1477.33	7	22424.4
Beta	S1_7461173	1	7461173	0.05353	0.9479	0.001	0.000379	0.000424	0.9836	0.10663	0.7444	2	79.1018	176	1477.82	7	22412
Beta	S1_7462608	1	7462608	0.10013	0.90477	0.001	0.000709	0.10922	0.74142	0.0916	0.76251	2	147.896	176	1477.04	7	22431.7
Beta	S1_7463004	1	7463004	1.69286	0.18697	0.001	0.01178	3.14464	0.0779	0.25434	0.61467	2	2456.02	176	1450.81	7	23091.2
Beta	S1_7463278	1	7463278	0.3291	0.72001	0.001	0.00233	0.65304	0.42011	0.00882	0.9253	2	484.83	176	1473.21	7	22528
Beta	S1_7464453	1	7464453	0.27992	0.75618	0.001	0.00198	0.23286	0.63001	0.32787	0.56765	2	412.61	176	1474.03	7	22507.3
Beta	S1_7464832	1	7464832	1.08645	0.33967	0.001	0.00761	0.38729	0.53453	1.78389	0.1834	2	1586.96	176	1460.69	7	22842.9
Beta	S1_7464835	1	7464835	1.08645	0.33967	0.001	0.00761	0.38729	0.53453	1.78389	0.1834	2	1586.96	176	1460.69	7	22842.9
Beta	S1_7472601	1	7472601	0.57513	0.56368	0.001	0.00405	0.03292	0.85622	1.11732	0.29195	2	844.937	176	1469.12	7	22630.9
Beta	S1_7481393	1	7481393	0.54777	0.57922	0.001	0.00386	1.0328	0.31089	0.06818	0.7943	2	804.992	176	1469.57	7	22619.4
Beta	S1_7820968	1	7820968	0.55017	0.57784	0.001	0.00388	0.21893	0.64043	0.88156	0.34906	2	808.499	176	1469.53	7	22620.4
Beta	S1_7820969	1	7820969	0.23498	0.79083	0.001	0.00166	0.45933	0.49882	0.01319	0.9087	2	346.547	176	1474.78	7	22488.5
Beta	S1_7830227	1	7830227	0.5611	0.5716	0.001	0.00395	0.29464	0.58794	0.82785	0.36414	2	824.454	176	1469.35	7	22625
Beta	S1_7830242	1	7830242	0.56137	0.57145	0.001	0.00396	0.2204	0.63931	0.90246	0.34343	2	824.847	176	1469.35	7	22625.1
Beta	S1_7884718	1	7884718	3.22637	0.04206	0.001	0.02207	2.10692	0.1484	4.30647	0.03942	2	4602.17	176	1426.42	7	23704.4
Beta	S1_8000240	1	8000240	0.98395	0.37588	0.001	0.0069	0.97631	0.32446	0.99163	0.32071	2	1438.89	176	1462.37	7	22800.6
Beta	S1_8000255	1	8000255	0.37989	0.6845	0.001	0.00268	0.13434	0.71441	0.62572	0.42999	2	559.335	176	1472.36	7	22549.3
Beta	S1_8153089	1	8153089	0.56965	0.56676	0.001	0.00401	0.57323	0.44998	0.56746	0.45227	2	836.933	176	1469.21	7	22628.6
Beta	S1_8153117	1	8153117	0.61391	0.54239	0.001	0.00432	0.77058	0.38123	0.45959	0.49871	2	901.508	176	1468.47	7	22647
Beta	S1_8476331	1	8476331	0.85832	0.42564	0.001	0.00603	1.11831	0.29172	0.60085	0.4393	2	1256.95	176	1464.44	7	22748.6
Beta	S1_8477335	1	8477335	0.24119	0.78595	0.001	0.00171	0.02513	0.87422	0.45732	0.49977	2	355.672	176	1474.68	7	22491.1
Beta	S1_8477378	1	8477378	0.1415	0.86815	0.001	0.001	0.02096	0.88505	0.26213	0.6093	2	208.908	176	1476.35	7	22449.1
Beta	S1_8626834	1	8626834	1.94663	0.14582	0.001	0.01351	3.47221	0.06406	0.4322	0.51177	2	2816.23	176	1446.72	7	23194.1
Beta	S1_8776980	1	8776980	1.24031	0.29181	0.001	0.00867	0.54096	0.46301	1.93681	0.16577	2	1808.59	176	1458.17	7	22906.2
Beta	S1_8777078	1	8777078	0.79738	0.45213	0.001	0.0056	0.30272	0.58287	1.29154	0.25731	2	1168.52	176	1465.44	7	22723.3
Beta	S1_8777681	1	8777681	2.16169	0.11818	0.001	0.01496	0.00115	0.97295	4.3222	0.03907	2	3119.89	176	1443.27	7	23280.8
Beta	S1_8778569	1	8778569	1.59106	0.20663	0.001	0.01108	0.00521	0.94253	3.17684	0.07641	2	2310.95	176	1452.46	7	23049.7
Beta	S1_8779139	1	8779139	0.91233	0.40348	0.001	0.0064	1.78932	0.18273	0.045	0.83225	2	1335.24	176	1463.55	7	22770.9
Beta	S1_9164610	1	9164610	0.44669	0.64047	0.001	0.00315	0.64751	0.42208	0.24861	0.61868	2	657.186	176	1471.25	7	22577.2
Beta	S1_9168692	1	9168692	1.28503	0.27922	0.001	0.00898	2.55509	0.11172	0.02899	0.86499	2	1872.85	176	1457.44	7	22924.5
Beta	S1_9176101	1	9176101	0.35229	0.70357	0.001	0.00249	0.30776	0.57976	0.39787	0.52901	2	518.865	176	1472.82	7	22537.7
Beta	S1_9610106	1	9610106	1.73555	0.17931	0.001	0.01207	0.31433	0.57575	3.15296	0.07752	2	2516.76	176	1450.12	7	23108.5
Beta	S1_9672713	1	9672713	2.23431	0.11009	0.001	0.01545	4.32675	0.03896	0.16234	0.6875	2	3222.1	176	1442.1	7	23310
Beta	S1_9675857	1	9675857	0.50977	0.60152	0.001	0.00359	0.56142	0.45468	0.45983	0.49859	2	749.469	176	1470.2	7	22603.6
Beta	S1_10118059	1	10118059	0.63799	0.52957	0.001	0.00449	0.18836	0.66482	1.08753	0.29845	2	936.615	176	1468.08	7	22657.1
Beta	S1_10118067	1	10118067	0.45948	0.63237	0.001	0.00324	0.09531	0.7579	0.82374	0.36533	2	675.908	176	1471.04	7	22582.6
Beta	S1_10218671	1	10218671	1.51325	0.22304	0.001	0.01055	2.97073	0.08653	0.07136	0.78968	2	2199.85	176	1453.72	7	23018
Beta	S1_10218927	1	10218927	1.11159	0.33133	0.001	0.00779	2.09374	0.14967	0.13962	0.70911	2	1623.23	176	1460.27	7	22853.2
Beta	S1_10218936	1	10218936	1.22487	0.29629	0.001	0.00857	2.43797	0.12022	0.0252	0.87405	2	1786.38	176	1458.42	7	22899.8
Beta	S1_10223336	1	10223336	2.46178	0.08822	0.001	0.01699	4.8443	0.02903	0.10379	0.74772	2	3541.21	176	1438.48	7	23401.2
Beta	S1_10296825	1	10296825	2.07898	0.12812	0.001	0.0144	3.86055	0.051	0.31242	0.57691	2	3003.28	176	1444.59	7	23247.5
Beta	S1_10297078	1	10297078	0.79649	0.45253	0.001	0.0056	1.56551	0.21251	0.036	0.84973	2	1167.22	176	1465.46	7	22722.9
Beta	S1_10297432	1	10297432	2.04122	0.13293	0.001	0.01415	3.95297	0.04833	0.14848	0.70045	2	2949.97	176	1445.2	7	23232.3
Beta	S1_10414921	1	10414921	0.12677	0.88102	0.001	0.000898	0.1893	0.66403	0.06523	0.79871	2	187.185	176	1476.59	7	22442.9
Beta	S1_10517639	1	10517639	4.34056	0.01445	0.001	0.02934	0.03389	0.85415	8.64576	0.00372	2	6116.76	176	1409.21	7	24137.1
Beta	S1_10601819	1	10601819	1.05644	0.34989	0.001	0.0074	0.02797	0.86737	2.08474	0.15056	2	1543.65	176	1461.18	7	22830.5
Beta	S1_10601829	1	10601829	1.05644	0.34989	0.001	0.0074	0.02797	0.86737	2.08474	0.15056	2	1543.65	176	1461.18	7	22830.5
Beta	S1_10601861	1	10601861	1.05644	0.34989	0.001	0.0074	0.02797	0.86737	2.08474	0.15056	2	1543.65	176	1461.18	7	22830.5
Beta	S1_10605324	1	10605324	0.34364	0.70966	0.001	0.00243	0.17336	0.67765	0.51439	0.47419	2	506.168	176	1472.97	7	22534.1
Beta	S1_10648451	1	10648451	1.15514	0.31739	0.001	0.00809	0.01141	0.91505	2.29879	0.13127	2	1686	176	1459.56	7	22871.2
Beta	S1_10650904	1	10650904	1.45843	0.2354	0.001	0.01018	0.17134	0.67943	2.74383	0.09941	2	2121.45	176	1454.61	7	22995.6
Beta	S1_10874369	1	10874369	1.98445	0.14052	0.001	0.01376	0.62857	0.42894	3.33205	0.06964	2	2869.73	176	1446.11	7	23209.4
Beta	S1_10878416	1	10878416	0.000502	0.9995	0.001	3.56e-06	0.000435	0.98338	0.000572	0.98095	2	0.74285	176	1478.71	7	22389.7
Beta	S1_10878738	1	10878738	0.137	0.87206	0.001	0.00097	0.25464	0.61446	0.02077	0.88558	2	202.268	176	1476.42	7	22447.2
Beta	S1_10894068	1	10894068	0.70458	0.4957	0.001	0.00496	0.08865	0.76625	1.32035	0.25209	2	1033.6	176	1466.97	7	22684.8
Beta	S1_10894080	1	10894080	0.70458	0.4957	0.001	0.00496	0.08865	0.76625	1.32035	0.25209	2	1033.6	176	1466.97	7	22684.8
Beta	S1_10898103	1	10898103	0.20902	0.81158	0.001	0.00148	0.35127	0.55415	0.06861	0.79368	2	308.344	176	1475.22	7	22477.5
Beta	S1_11127459	1	11127459	0.85996	0.42495	0.001	0.00604	1.65507	0.19995	0.07351	0.78661	2	1259.33	176	1464.41	7	22749.3
Beta	S1_11133434	1	11133434	0.25946	0.77176	0.001	0.00183	0.4658	0.49582	0.0556	0.81386	2	382.538	176	1474.37	7	22498.7
Beta	S1_11461007	1	11461007	0.75897	0.46967	0.001	0.00534	1.50378	0.22172	0.02246	0.88103	2	1112.71	176	1466.07	7	22707.4
Beta	S1_11545767	1	11545767	1.10937	0.33206	0.001	0.00777	1.36727	0.24385	0.85261	0.35708	2	1620.03	176	1460.31	7	22852.3
Beta	S1_11545795	1	11545795	1.09902	0.33547	0.001	0.0077	1.62844	0.20359	0.57354	0.44987	2	1605.1	176	1460.48	7	22848
Beta	S1_11584666	1	11584666	0.01595	0.98418	0.001	0.000113	0.03102	0.8604	0.00105	0.97416	2	23.5765	176	1478.45	7	22396.2
Beta	S1_11584670	1	11584670	0.03339	0.96717	0.001	0.000237	0.000256	0.98724	0.06653	0.79676	2	49.3573	176	1478.16	7	22403.5
Beta	S1_11584684	1	11584684	0.01949	0.9807	0.001	0.000138	0.03883	0.84401	0.000371	0.98466	2	28.8165	176	1478.39	7	22397.7
Beta	S1_11584686	1	11584686	0.06911	0.93325	0.001	0.00049	0.13204	0.71676	0.00692	0.93382	2	102.108	176	1477.56	7	22418.6
Beta	S1_11598895	1	11598895	0.57032	0.56639	0.001	0.00402	0.54766	0.46025	0.59423	0.44182	2	837.912	176	1469.2	7	22628.9
Beta	S1_11689211	1	11689211	0.04521	0.95581	0.001	0.000321	0.00572	0.93982	0.08474	0.77132	2	66.8202	176	1477.96	7	22408.5
Beta	S1_11689266	1	11689266	1.31716	0.27052	0.001	0.0092	0.00515	0.94286	2.62913	0.10671	2	1918.99	176	1456.91	7	22937.7
Beta	S1_11941872	1	11941872	1.99567	0.13899	0.001	0.01384	3.35991	0.06848	0.63829	0.42541	2	2885.59	176	1445.93	7	23213.9
Beta	S1_11942073	1	11942073	1.12878	0.32576	0.001	0.0079	1.91206	0.16848	0.3525	0.55346	2	1648.01	176	1459.99	7	22860.3
Beta	S1_12079790	1	12079790	1.85126	0.16008	0.001	0.01286	2.74911	0.09908	0.95413	0.33001	2	2681.09	176	1448.25	7	23155.5
Beta	S1_12087337	1	12087337	0.30487	0.73761	0.001	0.00215	0.01866	0.8915	0.59112	0.44302	2	449.261	176	1473.61	7	22517.8
Beta	S1_12245355	1	12245355	0.36159	0.69708	0.001	0.00255	0.16935	0.68119	0.55426	0.45757	2	532.509	176	1472.67	7	22541.6
Beta	S1_12252738	1	12252738	1.14846	0.31949	0.001	0.00804	2.30625	0.13064	0.00366	0.95184	2	1676.37	176	1459.67	7	22868.4
Beta	S1_12253042	1	12253042	0.97858	0.37788	0.001	0.00686	0.90482	0.34279	1.05207	0.30644	2	1431.13	176	1462.46	7	22798.3
Beta	S1_12253902	1	12253902	1.85126	0.16008	0.001	0.01286	2.74911	0.09908	0.95413	0.33001	2	2681.09	176	1448.25	7	23155.5
Beta	S1_12378414	1	12378414	2.06798	0.1295	0.001	0.01433	2.4364	0.12033	1.69006	0.19529	2	2987.75	176	1444.77	7	23243.1
Beta	S1_12384234	1	12384234	0.16867	0.84492	0.001	0.00119	0.01943	0.88929	0.31799	0.57354	2	248.94	176	1475.89	7	22460.6
Beta	S1_12384284	1	12384284	1.15681	0.31687	0.001	0.0081	2.19999	0.13979	0.1245	0.72462	2	1688.4	176	1459.53	7	22871.8
Beta	S1_12384288	1	12384288	1.15681	0.31687	0.001	0.0081	2.19999	0.13979	0.1245	0.72462	2	1688.4	176	1459.53	7	22871.8
Beta	S1_12386385	1	12386385	0.94255	0.39159	0.001	0.00661	1.75485	0.18698	0.13879	0.70994	2	1378.99	176	1463.05	7	22783.4
Beta	S1_12388755	1	12388755	0.83683	0.4348	0.001	0.00588	1.0454	0.30796	0.63044	0.42826	2	1225.78	176	1464.79	7	22739.7
Beta	S1_12432446	1	12432446	0.65255	0.52197	0.001	0.00459	0.01521	0.90199	1.28986	0.25762	2	957.835	176	1467.83	7	22663.1
Beta	S1_12432747	1	12432747	1.43366	0.24121	0.001	0.01001	1.77634	0.18431	1.09007	0.29789	2	2085.99	176	1455.01	7	22985.4
Beta	S1_12557766	1	12557766	0.27252	0.76178	0.001	0.00193	0.53554	0.46525	0.01248	0.91117	2	401.735	176	1474.15	7	22504.2
Beta	S1_12566208	1	12566208	0.38534	0.68079	0.001	0.00272	0.4018	0.52698	0.37031	0.54362	2	567.331	176	1472.27	7	22551.5
Beta	S1_12577215	1	12577215	0.43636	0.64708	0.001	0.00308	0.20998	0.64735	0.66315	0.41655	2	642.075	176	1471.42	7	22572.9
Beta	S1_12594114	1	12594114	1.04031	0.35551	0.001	0.00729	2.09242	0.1498	1.9e-05	0.99652	2	1520.35	176	1461.44	7	22823.8
Beta	S1_12594122	1	12594122	0.92609	0.39802	0.001	0.0065	1.85018	0.17549	0.01233	0.91172	2	1355.17	176	1463.32	7	22776.6
Beta	S1_12594147	1	12594147	0.92609	0.39802	0.001	0.0065	1.85018	0.17549	0.01233	0.91172	2	1355.17	176	1463.32	7	22776.6
Beta	S1_12671337	1	12671337	1.24191	0.29135	0.001	0.00869	0.81366	0.36827	1.66709	0.19834	2	1810.87	176	1458.14	7	22906.8
Beta	S1_12815894	1	12815894	0.03968	0.96111	0.001	0.000281	0.07976	0.77796	5.28e-05	0.99421	2	58.6473	176	1478.05	7	22406.2
Beta	S1_12816120	1	12816120	1.2238	0.2966	0.001	0.00856	1.01746	0.3145	1.42769	0.23375	2	1784.84	176	1458.44	7	22899.4
Beta	S1_12839663	1	12839663	1.86486	0.15797	0.001	0.01295	3.61724	0.05881	0.13026	0.7186	2	2700.38	176	1448.03	7	23161
Beta	S1_12994610	1	12994610	1.79387	0.16934	0.001	0.01247	1.11268	0.29294	2.46585	0.11814	2	2599.64	176	1449.18	7	23132.2
Beta	S1_12994647	1	12994647	1.79387	0.16934	0.001	0.01247	1.11268	0.29294	2.46585	0.11814	2	2599.64	176	1449.18	7	23132.2
Beta	S1_12994677	1	12994677	0.16617	0.84704	0.001	0.00118	0.13458	0.71416	0.19836	0.6566	2	245.251	176	1475.93	7	22459.5
Beta	S1_12994726	1	12994726	1.67415	0.19044	0.001	0.01165	1.17851	0.27913	2.16205	0.14324	2	2429.38	176	1451.11	7	23083.6
Beta	S1_13154690	1	13154690	0.86023	0.42483	0.001	0.00604	1.41903	0.23516	0.30699	0.58024	2	1259.73	176	1464.4	7	22749.4
Beta	S1_13154715	1	13154715	0.86023	0.42483	0.001	0.00604	1.41903	0.23516	0.30699	0.58024	2	1259.73	176	1464.4	7	22749.4
Beta	S1_13160782	1	13160782	1.2401	0.29187	0.001	0.00867	2.12543	0.14664	0.36242	0.54794	2	1808.27	176	1458.17	7	22906.1
Beta	S1_13161050	1	13161050	1.87166	0.15692	0.001	0.013	1.71925	0.19149	2.01423	0.1576	2	2710.03	176	1447.92	7	23163.7
Beta	S1_13161251	1	13161251	1.50306	0.22529	0.001	0.01048	2.06209	0.15277	0.94468	0.33241	2	2185.28	176	1453.89	7	23013.8
Beta	S1_13166894	1	13166894	0.26938	0.76417	0.001	0.0019	0.52581	0.46933	0.01588	0.89986	2	397.125	176	1474.21	7	22502.9
Beta	S1_13176866	1	13176866	0.45124	0.63758	0.001	0.00318	0.11316	0.73698	0.78945	0.37548	2	663.847	176	1471.18	7	22579.1
Beta	S1_13177338	1	13177338	1.82312	0.16456	0.001	0.01267	0.24094	0.62414	3.40203	0.0668	2	2641.16	176	1448.71	7	23144.1
Beta	S1_13177397	1	13177397	1.27491	0.28203	0.001	0.00891	0.18529	0.66739	2.36309	0.12603	2	1858.31	176	1457.6	7	22920.4
Beta	S1_13216517	1	13216517	1.41771	0.24502	0.001	0.0099	0.86695	0.35307	1.96374	0.16287	2	2063.15	176	1455.27	7	22978.9
Beta	S1_13238563	1	13238563	0.77359	0.46292	0.001	0.00544	0.0884	0.76657	1.45854	0.22878	2	1133.95	176	1465.83	7	22713.4
Beta	S1_13238565	1	13238565	2.28261	0.10503	0.001	0.01578	0.01892	0.89075	4.54592	0.03438	2	3290	176	1441.33	7	23329.4
Beta	S1_13238574	1	13238574	0.65502	0.52069	0.001	0.00461	0.03331	0.85539	1.27668	0.26005	2	961.441	176	1467.79	7	22664.1
Beta	S1_13238910	1	13238910	0.13501	0.8738	0.001	0.000956	0.18047	0.67148	0.09046	0.76394	2	199.329	176	1476.45	7	22446.4
Beta	S1_13238959	1	13238959	0.1343	0.87442	0.001	0.000951	0.21168	0.64602	0.05804	0.80991	2	198.285	176	1476.47	7	22446.1
Beta	S1_13239522	1	13239522	0.11442	0.89195	0.001	0.00081	0.19074	0.66284	0.03913	0.84342	2	168.969	176	1476.8	7	22437.7
Beta	S1_13239561	1	13239561	0.27614	0.75903	0.001	0.00195	0.35036	0.55466	0.2035	0.65247	2	407.06	176	1474.09	7	22505.8
Beta	S1_13242336	1	13242336	0.41196	0.66299	0.001	0.00291	0.17076	0.67994	0.6535	0.41996	2	606.333	176	1471.83	7	22562.7
Beta	S1_13242343	1	13242343	0.23883	0.7878	0.001	0.00169	0.03943	0.84283	0.43835	0.50878	2	352.206	176	1474.72	7	22490.1
Beta	S1_13242354	1	13242354	0.47549	0.62237	0.001	0.00335	0.11535	0.73454	0.83575	0.36187	2	699.344	176	1470.77	7	22589.3
Beta	S1_13242383	1	13242383	0.36157	0.6971	0.001	0.00255	0.1876	0.66545	0.53604	0.46505	2	532.475	176	1472.67	7	22541.6
Beta	S1_13245779	1	13245779	1.36384	0.25837	0.001	0.00953	2.15417	0.14396	0.57864	0.44786	2	1985.96	176	1456.15	7	22956.9
Beta	S1_13271591	1	13271591	0.14183	0.86786	0.001	0.001	0.01748	0.89496	0.26626	0.6065	2	209.396	176	1476.34	7	22449.3
Beta	S1_13299569	1	13299569	0.00882	0.99122	0.001	6.25e-05	0.01287	0.90981	0.00483	0.94465	2	13.0338	176	1478.57	7	22393.2
Beta	S1_13300250	1	13300250	1.08497	0.34016	0.001	0.0076	2.1176	0.14739	0.06354	0.80128	2	1584.82	176	1460.71	7	22842.3
Beta	S1_13305881	1	13305881	0.65436	0.52103	0.001	0.00461	1.31277	0.25344	0.00335	0.95394	2	960.473	176	1467.8	7	22663.9
Beta	S1_13325188	1	13325188	1.08028	0.34174	0.001	0.00757	1.69719	0.19435	0.46846	0.4946	2	1578.05	176	1460.79	7	22840.3
Beta	S1_13327301	1	13327301	1.00063	0.36973	0.001	0.00702	1.91471	0.16818	0.09632	0.75666	2	1463.01	176	1462.09	7	22807.5
Beta	S1_13327762	1	13327762	0.20306	0.81642	0.001	0.00144	0.16139	0.68837	0.24543	0.62093	2	299.583	176	1475.31	7	22475
Beta	S1_13333234	1	13333234	1.96643	0.14302	0.001	0.01364	0.14624	0.70262	3.78432	0.05333	2	2844.24	176	1446.4	7	23202.1
Beta	S1_13353958	1	13353958	0.44175	0.64362	0.001	0.00312	0.59155	0.44285	0.29432	0.58815	2	649.968	176	1471.33	7	22575.2
Beta	S1_13377844	1	13377844	1.04479	0.35394	0.001	0.00732	0.07797	0.78039	2.01117	0.15791	2	1526.82	176	1461.37	7	22825.7
Beta	S1_13377850	1	13377850	1.04479	0.35394	0.001	0.00732	0.07797	0.78039	2.01117	0.15791	2	1526.82	176	1461.37	7	22825.7
Beta	S1_13382644	1	13382644	3.03243	0.05072	0.001	0.02079	6.0941	0.01451	0.00501	0.94364	2	4334.73	176	1429.46	7	23627.9
Beta	S1_13422648	1	13422648	0.03152	0.96898	0.001	0.000223	0.06329	0.80166	9.94e-05	0.99206	2	46.5861	176	1478.19	7	22402.8
Beta	S1_13422650	1	13422650	0.25465	0.77547	0.001	0.0018	0.29093	0.59031	0.21966	0.63988	2	375.476	176	1474.45	7	22496.7
Beta	S1_13422651	1	13422651	0.37228	0.68971	0.001	0.00263	0.54767	0.46025	0.19936	0.65579	2	548.173	176	1472.49	7	22546.1
Beta	S1_13422713	1	13422713	0.23647	0.78966	0.001	0.00167	0.15813	0.69137	0.31542	0.57509	2	348.732	176	1474.76	7	22489.1
Beta	S1_13422714	1	13422714	0.14959	0.86117	0.001	0.00106	0.06753	0.79527	0.23194	0.63069	2	220.825	176	1476.21	7	22452.5
Beta	S1_13422715	1	13422715	2.60895	0.07646	0.001	0.01797	2.5863	0.10957	2.60811	0.10811	2	3746.83	176	1436.14	7	23460
Beta	S1_13551554	1	13551554	0.49224	0.61209	0.001	0.00347	0.6962	0.40519	0.29107	0.59021	2	723.839	176	1470.49	7	22596.3
Beta	S1_13551608	1	13551608	0.46704	0.62763	0.001	0.00329	0.21082	0.64669	0.72358	0.39613	2	686.968	176	1470.91	7	22585.7
Beta	S1_13560112	1	13560112	0.34225	0.71064	0.001	0.00242	0.16204	0.68777	0.52289	0.47057	2	504.131	176	1472.99	7	22533.5
Beta	S1_13560469	1	13560469	0.55859	0.57303	0.001	0.00394	0.42102	0.51727	0.69688	0.40496	2	820.785	176	1469.39	7	22624
Beta	S1_13587998	1	13587998	1.14714	0.31991	0.001	0.00803	0.05294	0.81829	2.24097	0.13619	2	1674.47	176	1459.69	7	22867.9
Beta	S1_13780055	1	13780055	1.85656	0.15926	0.001	0.0129	3.42024	0.06607	0.30628	0.58068	2	2688.61	176	1448.17	7	23157.6
Beta	S1_13780080	1	13780080	1.85656	0.15926	0.001	0.0129	3.42024	0.06607	0.30628	0.58068	2	2688.61	176	1448.17	7	23157.6
Beta	S1_13780081	1	13780081	1.85656	0.15926	0.001	0.0129	3.42024	0.06607	0.30628	0.58068	2	2688.61	176	1448.17	7	23157.6
Beta	S1_13780082	1	13780082	2.16507	0.11779	0.001	0.01499	3.79926	0.05286	0.54074	0.46311	2	3124.65	176	1443.21	7	23282.2
Beta	S1_13780131	1	13780131	1.85656	0.15926	0.001	0.0129	3.42024	0.06607	0.30628	0.58068	2	2688.61	176	1448.17	7	23157.6
Beta	S1_13780133	1	13780133	1.87	0.15717	0.001	0.01299	3.41442	0.0663	0.33834	0.56153	2	2707.67	176	1447.95	7	23163.1
Beta	S1_13929028	1	13929028	0.24519	0.78283	0.001	0.00173	1.11e-05	0.99734	0.49036	0.48469	2	361.554	176	1474.61	7	22492.7
Beta	S1_13929030	1	13929030	0.80257	0.44981	0.001	0.00564	0.07176	0.78911	1.53316	0.21729	2	1176.04	176	1465.36	7	22725.5
Beta	S1_13929032	1	13929032	1.03275	0.35817	0.001	0.00724	0.13275	0.71603	1.93205	0.16629	2	1509.43	176	1461.57	7	22820.7
Beta	S1_13929049	1	13929049	0.3405	0.71189	0.001	0.00241	0.11729	0.7324	0.56399	0.45366	2	501.557	176	1473.02	7	22532.7
Beta	S1_13941135	1	13941135	0.01026	0.98979	0.001	7.28e-05	0.01726	0.89562	0.00336	0.95383	2	15.1737	176	1478.55	7	22393.8
Beta	S1_13941199	1	13941199	0.44587	0.64099	0.001	0.00315	0.82916	0.36375	0.06696	0.79611	2	655.999	176	1471.26	7	22576.9
Beta	S1_13942541	1	13942541	0.48335	0.61753	0.001	0.00341	0.87301	0.3514	0.09814	0.75445	2	710.832	176	1470.64	7	22592.5
Beta	S1_14064333	1	14064333	1.60726	0.20336	0.001	0.0112	0.63082	0.42812	2.57808	0.11015	2	2334.06	176	1452.2	7	23056.3
Beta	S1_14080613	1	14080613	2.42595	0.09134	0.001	0.01674	4.80115	0.02975	0.07582	0.78337	2	3491.06	176	1439.05	7	23386.9
Beta	S1_14080746	1	14080746	4.65346	0.01073	0.001	0.03135	7.63183	0.00634	1.64718	0.20103	2	6535.56	176	1404.45	7	24256.7
Beta	S1_14141574	1	14141574	2.16169	0.11818	0.001	0.01496	1.98663	0.16045	2.32193	0.12936	2	3119.9	176	1443.27	7	23280.8
Beta	S1_14172549	1	14172549	0.49415	0.61093	0.001	0.00349	0.84843	0.35825	0.14397	0.70482	2	726.63	176	1470.46	7	22597.1
Beta	S1_14185972	1	14185972	0.43023	0.65104	0.001	0.00304	0.2691	0.60459	0.59199	0.44268	2	633.099	176	1471.53	7	22570.3
Beta	S1_14190702	1	14190702	0.29247	0.74678	0.001	0.00207	0.30419	0.58196	0.28198	0.59607	2	431.046	176	1473.82	7	22512.6
Beta	S1_14196647	1	14196647	2.00116	0.13824	0.001	0.01388	3.97843	0.04762	0.04535	0.83161	2	2893.36	176	1445.84	7	23216.1
Beta	S1_14222940	1	14222940	0.732	0.48241	0.001	0.00515	0.81694	0.36731	0.64868	0.42167	2	1073.49	176	1466.52	7	22696.2
Beta	S1_14225178	1	14225178	0.21799	0.80435	0.001	0.00154	0.07567	0.78357	0.36059	0.54895	2	321.553	176	1475.07	7	22481.3
Beta	S1_14225202	1	14225202	0.3491	0.70581	0.001	0.00247	0.1406	0.70813	0.55795	0.45608	2	514.183	176	1472.88	7	22536.4
Beta	S1_14225750	1	14225750	0.02378	0.97651	0.001	0.000169	0.00562	0.94035	0.04197	0.83791	2	35.1509	176	1478.32	7	22399.5
Beta	S1_14265796	1	14265796	0.13808	0.87112	0.001	0.000978	0.27039	0.60372	0.00729	0.93204	2	203.863	176	1476.4	7	22447.7
Beta	S1_14275637	1	14275637	3.05418	0.04967	0.001	0.02094	3.2567	0.07283	2.81821	0.09498	2	4364.79	176	1429.12	7	23636.5
Beta	S1_14561696	1	14561696	0.41922	0.65822	0.001	0.00296	0.81841	0.36688	0.02454	0.8757	2	616.966	176	1471.71	7	22565.7
Beta	S1_14700596	1	14700596	0.09676	0.90782	0.001	0.000686	0.11801	0.73162	0.07613	0.78294	2	142.921	176	1477.1	7	22430.3
Beta	S1_14715434	1	14715434	1.83692	0.16235	0.001	0.01276	0.08667	0.7688	3.58589	0.05991	2	2660.74	176	1448.48	7	23149.7
Beta	S1_14717230	1	14717230	1.47699	0.23114	0.001	0.0103	2.5149	0.11456	0.44695	0.50466	2	2148.01	176	1454.31	7	23003.2
Beta	S1_14717248	1	14717248	1.47699	0.23114	0.001	0.0103	2.5149	0.11456	0.44695	0.50466	2	2148.01	176	1454.31	7	23003.2
Beta	S1_14717271	1	14717271	1.47699	0.23114	0.001	0.0103	2.5149	0.11456	0.44695	0.50466	2	2148.01	176	1454.31	7	23003.2
Beta	S1_14717493	1	14717493	1.30764	0.27307	0.001	0.00914	2.62971	0.10666	0.000426	0.98355	2	1905.32	176	1457.07	7	22933.8
Beta	S1_14748524	1	14748524	0.98491	0.37552	0.001	0.00691	1.65642	0.19977	0.31978	0.57246	2	1440.29	176	1462.35	7	22801
Beta	S1_14769247	1	14769247	0.04984	0.9514	0.001	0.000353	0.09965	0.75262	0.00059	0.98064	2	73.6556	176	1477.88	7	22410.5
Beta	S1_14793775	1	14793775	1.5181	0.22198	0.001	0.01058	2.50864	0.11501	0.53417	0.46583	2	2206.78	176	1453.64	7	23020
Beta	S1_14842038	1	14842038	0.46486	0.62899	0.001	0.00328	0.89144	0.34637	0.04309	0.83579	2	683.78	176	1470.95	7	22584.8
Beta	S1_14842049	1	14842049	0.46486	0.62899	0.001	0.00328	0.89144	0.34637	0.04309	0.83579	2	683.78	176	1470.95	7	22584.8
Beta	S1_14842072	1	14842072	0.71522	0.4905	0.001	0.00503	1.40231	0.23793	0.03577	0.85021	2	1049.08	176	1466.8	7	22689.2
Beta	S1_14843913	1	14843913	2.28419	0.10487	0.001	0.01579	2.65214	0.10519	1.90272	0.16952	2	3292.22	176	1441.31	7	23330.1
Beta	S1_14949419	1	14949419	0.21521	0.80658	0.001	0.00152	0.21397	0.64424	0.21741	0.6416	2	317.465	176	1475.11	7	22480.2
Beta	S1_14964991	1	14964991	1.4272	0.24274	0.001	0.00996	0.12688	0.72212	2.72629	0.10049	2	2076.75	176	1455.12	7	22982.8
Beta	S1_14964995	1	14964995	1.27284	0.2826	0.001	0.0089	0.02373	0.87775	2.52175	0.11408	2	1855.34	176	1457.64	7	22919.5
Beta	S1_14965028	1	14965028	2.29004	0.10427	0.001	0.01583	0.0201	0.88742	4.55957	0.03412	2	3300.43	176	1441.21	7	23332.4
Beta	S1_15129455	1	15129455	2.27014	0.10631	0.001	0.0157	1.57251	0.2115	2.95045	0.08761	2	3272.49	176	1441.53	7	23324.4
Beta	S1_15191508	1	15191508	0.4704	0.62553	0.001	0.00332	0.31075	0.57792	0.63071	0.42817	2	691.898	176	1470.86	7	22587.1
Beta	S1_15192028	1	15192028	0.41006	0.66424	0.001	0.00289	0.77046	0.38127	0.05378	0.81688	2	603.551	176	1471.86	7	22561.9
Beta	S1_15192045	1	15192045	0.41006	0.66424	0.001	0.00289	0.77046	0.38127	0.05378	0.81688	2	603.551	176	1471.86	7	22561.9
Beta	S1_15194203	1	15194203	1.06365	0.3474	0.001	0.00745	1.45014	0.23011	0.67979	0.41078	2	1554.06	176	1461.06	7	22833.5
Beta	S1_15194234	1	15194234	1.06365	0.3474	0.001	0.00745	1.45014	0.23011	0.67979	0.41078	2	1554.06	176	1461.06	7	22833.5
Beta	S1_15194244	1	15194244	1.06365	0.3474	0.001	0.00745	1.45014	0.23011	0.67979	0.41078	2	1554.06	176	1461.06	7	22833.5
Beta	S1_15209662	1	15209662	0.58933	0.55579	0.001	0.00415	0.23965	0.62506	0.93909	0.33384	2	865.655	176	1468.88	7	22636.8
Beta	S1_15209663	1	15209663	1.05535	0.35026	0.001	0.0074	0.13697	0.71175	1.97299	0.16189	2	1542.08	176	1461.2	7	22830
Beta	S1_15210134	1	15210134	0.24708	0.78135	0.001	0.00175	0.33159	0.56545	0.16414	0.68587	2	364.343	176	1474.58	7	22493.5
Beta	S1_15210139	1	15210139	1.27778	0.28123	0.001	0.00893	0.53279	0.4664	2.0197	0.15704	2	1862.43	176	1457.56	7	22921.6
Beta	S1_15210167	1	15210167	0.64716	0.52477	0.001	0.00456	0.53333	0.46618	0.76171	0.38398	2	949.981	176	1467.92	7	22660.9
Beta	S1_15214015	1	15214015	1.01722	0.36372	0.001	0.00713	1.49611	0.2229	0.5422	0.4625	2	1486.99	176	1461.82	7	22814.3
Beta	S1_15214056	1	15214056	1.30659	0.27335	0.001	0.00913	1.11574	0.29228	1.49433	0.22318	2	1903.81	176	1457.09	7	22933.4
Beta	S1_15214640	1	15214640	3.43041	0.03455	0.001	0.02342	6.62685	0.01086	0.26161	0.60965	2	4882.29	176	1423.24	7	23784.4
Beta	S1_15221885	1	15221885	4.56569	0.01166	0.001	0.03078	7.91211	0.00547	1.20988	0.27286	2	6418.37	176	1405.78	7	24223.3
Beta	S1_15221891	1	15221891	2.32965	0.10032	0.001	0.0161	4.68543	0.03176	0.000337	0.98537	2	3356.06	176	1440.58	7	23348.3
Beta	S1_15221897	1	15221897	2.33543	0.09976	0.001	0.01614	4.68854	0.0317	0.00859	0.92627	2	3364.17	176	1440.49	7	23350.6
Beta	S1_15234062	1	15234062	1.30896	0.27272	0.001	0.00915	2.25522	0.13495	0.37072	0.5434	2	1907.22	176	1457.05	7	22934.4
Beta	S1_15234072	1	15234072	1.30896	0.27272	0.001	0.00915	2.25522	0.13495	0.37072	0.5434	2	1907.22	176	1457.05	7	22934.4
Beta	S1_15261359	1	15261359	1.47211	0.23225	0.001	0.01027	2.69142	0.10267	0.264	0.60803	2	2141.03	176	1454.39	7	23001.2
Beta	S1_15266792	1	15266792	0.88149	0.41599	0.001	0.00619	1.00992	0.31629	0.75445	0.38625	2	1290.54	176	1464.05	7	22758.2
Beta	S1_15280469	1	15280469	0.56157	0.57133	0.001	0.00396	1.00325	0.31789	0.12484	0.72426	2	825.136	176	1469.34	7	22625.2
Beta	S1_15308142	1	15308142	0.4637	0.62972	0.001	0.00327	6.68e-06	0.99794	0.92739	0.33686	2	682.083	176	1470.97	7	22584.3
Beta	S1_15308556	1	15308556	1.91455	0.15047	0.001	0.01329	3.61882	0.05875	0.22611	0.63501	2	2770.8	176	1447.23	7	23181.1
Beta	S1_15315742	1	15315742	0.0417	0.95917	0.001	0.000296	0.08081	0.77654	0.00305	0.95601	2	61.6361	176	1478.02	7	22407.1
Beta	S1_15327654	1	15327654	1.8029	0.16785	0.001	0.01253	3.45362	0.06477	0.16841	0.68203	2	2612.46	176	1449.03	7	23135.9
Beta	S1_15330427	1	15330427	0.60624	0.54653	0.001	0.00427	1.21912	0.27103	0.000239	0.98769	2	890.322	176	1468.6	7	22643.8
Beta	S1_15330787	1	15330787	0.89596	0.41007	0.001	0.00629	1.78787	0.1829	0.014	0.90594	2	1311.52	176	1463.82	7	22764.2
Beta	S1_15342305	1	15342305	1.06798	0.34592	0.001	0.00748	0.534	0.46589	1.60015	0.20755	2	1560.31	176	1460.99	7	22835.3
Beta	S1_15377929	1	15377929	1.93539	0.14743	0.001	0.01343	3.88831	0.05018	0.00434	0.94758	2	2800.31	176	1446.9	7	23189.5
Beta	S1_15378288	1	15378288	1.78085	0.17152	0.001	0.01238	3.17661	0.07641	0.39592	0.53002	2	2581.14	176	1449.39	7	23126.9
Beta	S1_15378300	1	15378300	1.78085	0.17152	0.001	0.01238	3.17661	0.07641	0.39592	0.53002	2	2581.14	176	1449.39	7	23126.9
Beta	S1_15378301	1	15378301	1.22946	0.29495	0.001	0.0086	2.31938	0.12956	0.15067	0.69837	2	1792.97	176	1458.34	7	22901.7
Beta	S1_15378438	1	15378438	1.76832	0.17364	0.001	0.01229	1.2637	0.26247	2.26392	0.13421	2	2563.34	176	1449.59	7	23121.8
Beta	S1_15404604	1	15404604	0.64539	0.5257	0.001	0.00454	1.1056	0.29447	0.19024	0.66325	2	947.399	176	1467.95	7	22660.1
Beta	S1_15412441	1	15412441	1.51865	0.22186	0.001	0.01059	1.54713	0.2152	1.48592	0.22448	2	2207.56	176	1453.63	7	23020.2
Beta	S1_15463075	1	15463075	0.2099	0.81087	0.001	0.00149	0.19655	0.65807	0.22412	0.6365	2	309.649	176	1475.2	7	22477.9
Beta	S1_15463851	1	15463851	0.34379	0.70955	0.001	0.00243	0.53784	0.4643	0.15232	0.6968	2	506.394	176	1472.96	7	22534.1
Beta	S1_15464758	1	15464758	1.6151	0.2018	0.001	0.01125	1.24011	0.26696	1.98321	0.16082	2	2345.24	176	1452.07	7	23059.5
Beta	S1_15465193	1	15465193	0.7821	0.45903	0.001	0.0055	1.23286	0.26836	0.33596	0.56291	2	1146.32	176	1465.69	7	22717
Beta	S1_15465202	1	15465202	0.68324	0.50631	0.001	0.00481	1.28583	0.25835	0.08728	0.76802	2	1002.53	176	1467.33	7	22675.9
Beta	S1_15525682	1	15525682	0.23906	0.78762	0.001	0.00169	0.0472	0.82825	0.43107	0.51232	2	352.547	176	1474.71	7	22490.2
Beta	S1_15613648	1	15613648	0.11512	0.89133	0.001	0.000815	0.23136	0.63111	0.000178	0.98936	2	170.004	176	1476.79	7	22438
Beta	S1_15613687	1	15613687	3.04699	0.05002	0.001	0.02089	3.1047	0.07979	2.95499	0.08737	2	4354.86	176	1429.23	7	23633.7
Beta	S1_15613710	1	15613710	1.48101	0.23023	0.001	0.01033	0.1076	0.74328	2.85328	0.09296	2	2153.75	176	1454.24	7	23004.8
Beta	S1_15675183	1	15675183	5.6718	0.0041	0.001	0.03779	4.18582	0.04224	7.01552	0.00882	2	7879.17	176	1389.18	7	24640.6
Beta	S1_15689874	1	15689874	1.92476	0.14897	0.001	0.01336	1.92266	0.16731	1.9169	0.16795	2	2785.26	176	1447.07	7	23185.2
Beta	S1_15802085	1	15802085	0.34349	0.70976	0.001	0.00243	0.64392	0.42337	0.04654	0.82946	2	505.954	176	1472.97	7	22534
Beta	S1_15810252	1	15810252	2.69876	0.07007	0.001	0.01857	2.60016	0.10863	2.77133	0.09775	2	3871.96	176	1434.72	7	23495.7
Beta	S1_15816097	1	15816097	4.27903	0.01533	0.001	0.02894	8.45874	0.0041	0.14041	0.70833	2	6034.08	176	1410.15	7	24113.5
Beta	S1_15837493	1	15837493	0.43936	0.64516	0.001	0.0031	0.87841	0.34991	0.00524	0.94239	2	646.459	176	1471.37	7	22574.2
Beta	S1_15837733	1	15837733	0.16862	0.84497	0.001	0.00119	0.00348	0.95305	0.33378	0.56418	2	248.865	176	1475.89	7	22460.6
Beta	S1_15844904	1	15844904	2.57893	0.07872	0.001	0.01777	0.89279	0.34601	4.24868	0.04075	2	3704.94	176	1436.62	7	23448
Beta	S1_15846777	1	15846777	1.06298	0.34763	0.001	0.00745	1.86239	0.17408	0.27124	0.60316	2	1553.09	176	1461.07	7	22833.2
Beta	S1_15846783	1	15846783	1.06939	0.34544	0.001	0.00749	1.86415	0.17388	0.28219	0.59594	2	1562.35	176	1460.97	7	22835.8
Beta	S1_15846785	1	15846785	1.06939	0.34544	0.001	0.00749	1.86415	0.17388	0.28219	0.59594	2	1562.35	176	1460.97	7	22835.8
Beta	S1_15846882	1	15846882	0.84937	0.42943	0.001	0.00597	1.5908	0.20887	0.11589	0.73394	2	1243.97	176	1464.58	7	22744.9
Beta	S1_15867738	1	15867738	2.98146	0.05329	0.001	0.02045	0.68206	0.40999	5.26442	0.02295	2	4264.27	176	1430.26	7	23607.8
Beta	S1_15882850	1	15882850	5.59327	0.00442	0.001	0.0373	5.90299	0.01611	5.1453	0.02452	2	7776.59	176	1390.35	7	24611.3
Beta	S1_15931067	1	15931067	0.84228	0.43246	0.001	0.00592	0.25113	0.6169	1.43281	0.23292	2	1233.68	176	1464.7	7	22741.9
Beta	S1_15931078	1	15931078	0.87652	0.41804	0.001	0.00616	0.22647	0.63474	1.5259	0.21837	2	1283.35	176	1464.14	7	22756.1
Beta	S1_15931304	1	15931304	0.80015	0.45089	0.001	0.00562	0.07163	0.78929	1.52845	0.21799	2	1172.53	176	1465.4	7	22724.5
Beta	S1_15933055	1	15933055	2.3852	0.09504	0.001	0.01647	2.4809	0.11702	2.27167	0.13355	2	3433.96	176	1439.7	7	23370.6
Beta	S1_16261974	1	16261974	2.75297	0.06648	0.001	0.01893	5.41642	0.02108	0.11655	0.73322	2	3947.38	176	1433.86	7	23517.3
Beta	S1_16272525	1	16272525	2.09616	0.12599	0.001	0.01452	1.99374	0.15971	2.18522	0.14113	2	3027.51	176	1444.32	7	23254.5
Beta	S1_16272529	1	16272529	0.25567	0.77468	0.001	0.00181	0.00834	0.92736	0.50303	0.47911	2	376.973	176	1474.44	7	22497.2
Beta	S1_16335341	1	16335341	2.51822	0.0835	0.001	0.01736	5.06389	0.02566	0.00112	0.97333	2	3620.14	176	1437.58	7	23423.8
Beta	S1_16335357	1	16335357	2.39976	0.0937	0.001	0.01657	4.7841	0.03003	0.04133	0.83914	2	3454.37	176	1439.47	7	23376.4
Beta	S1_16336423	1	16336423	2.3351	0.09979	0.001	0.01613	4.69016	0.03167	0.00637	0.93646	2	3363.7	176	1440.5	7	23350.5
Beta	S1_16339311	1	16339311	1.88275	0.15522	0.001	0.01307	3.21131	0.07484	0.56213	0.4544	2	2725.74	176	1447.75	7	23168.2
Beta	S1_16439211	1	16439211	2.13926	0.12079	0.001	0.01481	1.25903	0.26336	3.00523	0.08475	2	3088.29	176	1443.63	7	23271.8
Beta	S1_16439218	1	16439218	0.27827	0.75743	0.001	0.00197	0.03304	0.85597	0.52359	0.47028	2	410.184	176	1474.06	7	22506.6
Beta	S1_16519249	1	16519249	1.90493	0.15189	0.001	0.01322	2.91385	0.08958	0.89769	0.3447	2	2757.17	176	1447.39	7	23177.2
Beta	S1_16558699	1	16558699	0.66655	0.51477	0.001	0.00469	0.42628	0.51466	0.90703	0.34221	2	978.227	176	1467.6	7	22668.9
Beta	S1_16623245	1	16623245	0.7384	0.47935	0.001	0.00519	0.02164	0.88321	1.4551	0.22933	2	1082.8	176	1466.41	7	22698.8
Beta	S1_16623643	1	16623643	1.55777	0.2135	0.001	0.01086	1.37407	0.24269	1.73575	0.18939	2	2263.43	176	1453	7	23036.1
Beta	S1_16644599	1	16644599	0.94296	0.39143	0.001	0.00662	1.88619	0.17137	0.01028	0.91937	2	1379.59	176	1463.04	7	22783.6
Beta	S1_16658864	1	16658864	2.54907	0.08104	0.001	0.01757	4.99185	0.02672	0.13081	0.71803	2	3663.25	176	1437.09	7	23436.1
Beta	S1_16669514	1	16669514	0.32761	0.72108	0.001	0.00231	0.65822	0.41828	0.000716	0.97869	2	482.644	176	1473.23	7	22527.3
Beta	S1_16727924	1	16727924	2.70574	0.0696	0.001	0.01862	2.87165	0.09191	2.51524	0.11455	2	3881.67	176	1434.61	7	23498.5
Beta	S1_16730790	1	16730790	1.73793	0.17889	0.001	0.01209	0.05152	0.8207	3.42364	0.06595	2	2520.14	176	1450.08	7	23109.5
Beta	S1_16730872	1	16730872	1.77803	0.17199	0.001	0.01236	0.00976	0.92143	3.54616	0.06133	2	2577.13	176	1449.43	7	23125.8
Beta	S1_16732197	1	16732197	0.06171	0.94018	0.001	0.000437	0.06425	0.80019	0.05951	0.80756	2	91.1878	176	1477.68	7	22415.5
Beta	S1_16743462	1	16743462	13.1315	4.84e-06	0.001	0.08104	19.316	1.91e-05	6.36181	0.01255	2	16896.5	176	1286.71	7	27217
Beta	S1_16743543	1	16743543	10.019	7.57e-05	0.001	0.0638	10.7599	0.00125	8.80371	0.00342	2	13300.9	176	1327.57	7	26189.7
Beta	S1_16835261	1	16835261	0.20426	0.81545	0.001	0.00145	0.4057	0.52498	0.00509	0.94318	2	301.34	176	1475.3	7	22475.5
Beta	S1_16835294	1	16835294	0.25703	0.77364	0.001	0.00182	0.51093	0.47568	0.006	0.93837	2	378.965	176	1474.41	7	22497.7
Beta	S1_16842981	1	16842981	0.88367	0.41509	0.001	0.00621	0.27464	0.60089	1.49193	0.22355	2	1293.71	176	1464.02	7	22759.1
Beta	S1_16976871	1	16976871	0.17298	0.8413	0.001	0.00122	0.34304	0.55882	0.00484	0.9446	2	255.287	176	1475.82	7	22462.4
Beta	S1_16976909	1	16976909	0.17298	0.8413	0.001	0.00122	0.34304	0.55882	0.00484	0.9446	2	255.287	176	1475.82	7	22462.4
Beta	S1_16977191	1	16977191	0.28493	0.75241	0.001	0.00201	0.14814	0.70078	0.42221	0.51668	2	419.977	176	1473.95	7	22509.4
Beta	S1_17020964	1	17020964	0.74177	0.47775	0.001	0.00522	0.7298	0.3941	0.75475	0.38616	2	1087.7	176	1466.36	7	22700.2
Beta	S1_17021027	1	17021027	0.74177	0.47775	0.001	0.00522	0.7298	0.3941	0.75475	0.38616	2	1087.7	176	1466.36	7	22700.2
Beta	S1_17021029	1	17021029	0.69059	0.50264	0.001	0.00486	0.38171	0.53748	0.99946	0.31881	2	1013.23	176	1467.21	7	22678.9
Beta	S1_17138448	1	17138448	0.3552	0.70153	0.001	0.00251	0.16536	0.68476	0.54546	0.46116	2	523.13	176	1472.77	7	22538.9
Beta	S1_17139077	1	17139077	0.12416	0.88332	0.001	0.000879	0.23727	0.62679	0.01236	0.9116	2	183.332	176	1476.64	7	22441.8
Beta	S1_17190564	1	17190564	0.96405	0.38335	0.001	0.00676	1.31632	0.2528	0.61465	0.4341	2	1410.12	176	1462.7	7	22792.3
Beta	S1_17193967	1	17193967	0.29289	0.74647	0.001	0.00207	0.3085	0.5793	0.27853	0.59833	2	431.663	176	1473.81	7	22512.8
Beta	S1_17194473	1	17194473	0.16425	0.84866	0.001	0.00116	0.05245	0.81912	0.27626	0.59982	2	242.428	176	1475.96	7	22458.7
Beta	S1_17197764	1	17197764	0.13711	0.87197	0.001	0.000971	0.09157	0.76254	0.18306	0.66928	2	202.427	176	1476.42	7	22447.3
Beta	S1_17203384	1	17203384	0.89038	0.41234	0.001	0.00625	0.56659	0.45262	1.21348	0.27215	2	1303.43	176	1463.91	7	22761.9
Beta	S1_17374780	1	17374780	1.71172	0.18355	0.001	0.01191	1.34066	0.24848	2.07464	0.15154	2	2482.86	176	1450.51	7	23098.8
Beta	S1_17445042	1	17445042	0.52338	0.59343	0.001	0.00369	0.52489	0.46972	0.52328	0.47041	2	769.356	176	1469.98	7	22609.3
Beta	S1_17445294	1	17445294	0.06061	0.94121	0.001	0.00043	0.02136	0.88396	0.09996	0.75225	2	89.5617	176	1477.7	7	22415
Beta	S1_17461213	1	17461213	0.3222	0.72498	0.001	0.00228	0.07952	0.77828	0.56508	0.45323	2	474.705	176	1473.32	7	22525.1
Beta	S1_17515244	1	17515244	2.0989	0.12565	0.001	0.01454	2.34184	0.12773	1.84477	0.17613	2	3031.38	176	1444.27	7	23255.6
Beta	S1_17571859	1	17571859	0.05647	0.81243	0.001	0.000199	0.05647	0.81243	NaN	NaN	1	83.0097	177	1469.9	6	26134.9
Beta	S1_17587484	1	17587484	2.43161	0.09084	0.001	0.01678	2.21882	0.13812	2.62404	0.10705	2	3498.98	176	1438.96	7	23389.2
Beta	S1_17640019	1	17640019	2.67132	0.07196	0.001	0.01839	5.3712	0.02162	0.00174	0.96675	2	3833.76	176	1435.15	7	23484.8
Beta	S1_17776175	1	17776175	1.43895	0.23995	0.001	0.01004	1.2209	0.27068	1.65251	0.20031	2	2093.57	176	1454.93	7	22987.6
Beta	S1_17777590	1	17777590	3.20943	0.04275	0.001	0.02196	1.53113	0.21758	4.85439	0.02887	2	4578.85	176	1426.69	7	23697.7
Beta	S1_17787434	1	17787434	0.60579	0.54678	0.001	0.00427	0.0175	0.89491	1.19406	0.276	2	889.671	176	1468.61	7	22643.6
Beta	S1_17813587	1	17813587	1.76857	0.17359	0.001	0.0123	0.88879	0.34709	2.64011	0.10599	2	2563.69	176	1449.59	7	23121.9
Beta	S1_17813589	1	17813589	1.56787	0.21139	0.001	0.01093	0.01774	0.89421	3.11778	0.07918	2	2277.85	176	1452.83	7	23040.3
Beta	S1_17813619	1	17813619	0.39144	0.67667	0.001	0.00276	0.55023	0.45921	0.23503	0.62842	2	576.269	176	1472.17	7	22554.1
Beta	S1_17883045	1	17883045	1.01132	0.36584	0.001	0.00709	1.57495	0.21114	0.45257	0.502	2	1478.47	176	1461.92	7	22811.9
Beta	S1_17883046	1	17883046	1.0654	0.3468	0.001	0.00747	1.62419	0.20418	0.51109	0.47562	2	1556.58	176	1461.03	7	22834.2
Beta	S1_17883237	1	17883237	1.07836	0.34239	0.001	0.00756	0.13655	0.71218	2.01938	0.15707	2	1575.28	176	1460.82	7	22839.5
Beta	S1_17883246	1	17883246	0.77719	0.46127	0.001	0.00546	0.04865	0.82568	1.50559	0.22145	2	1139.18	176	1465.77	7	22714.9
Beta	S1_17883264	1	17883264	0.74641	0.47556	0.001	0.00525	0.05544	0.81412	1.43724	0.2322	2	1094.45	176	1466.28	7	22702.1
Beta	S1_17883402	1	17883402	0.01765	0.9825	0.001	0.000125	0.00636	0.93653	0.02899	0.86501	2	26.1014	176	1478.42	7	22396.9
Beta	S1_17883735	1	17883735	0.17387	0.84055	0.001	0.00123	0.000434	0.98339	0.3473	0.5564	2	256.595	176	1475.8	7	22462.8
Beta	S1_17883753	1	17883753	0.11251	0.89365	0.001	0.000797	0.00591	0.93883	0.21915	0.64027	2	166.162	176	1476.83	7	22436.9
Beta	S1_17883783	1	17883783	0.26728	0.76577	0.001	0.00189	0.03899	0.8437	0.49569	0.48233	2	394.04	176	1474.24	7	22502
Beta	S1_17883897	1	17883897	0.47879	0.62034	0.001	0.00338	0.01425	0.90513	0.94333	0.33276	2	704.16	176	1470.72	7	22590.6
Beta	S1_17884056	1	17884056	2.27658	0.10565	0.001	0.01574	2.24195	0.13609	2.2948	0.1316	2	3281.53	176	1441.43	7	23327
Beta	S1_17989479	1	17989479	0.03458	0.96602	0.001	0.000245	0.03149	0.85935	0.03784	0.84599	2	51.1151	176	1478.14	7	22404.1
Beta	S1_17989480	1	17989480	0.19787	0.82066	0.001	0.0014	0.18707	0.66589	0.20951	0.64772	2	291.939	176	1475.4	7	22472.9
Beta	S1_17999070	1	17999070	0.83406	0.43599	0.001	0.00586	1.08519	0.29896	0.58547	0.4452	2	1221.75	176	1464.84	7	22738.5
Beta	S1_17999076	1	17999076	0.83406	0.43599	0.001	0.00586	1.08519	0.29896	0.58547	0.4452	2	1221.75	176	1464.84	7	22738.5
Beta	S1_18115373	1	18115373	1.5189	0.22181	0.001	0.01059	2.96939	0.0866	0.08378	0.77258	2	2207.91	176	1453.63	7	23020.3
Beta	S1_18115374	1	18115374	1.95978	0.14395	0.001	0.0136	3.87414	0.0506	0.06588	0.79774	2	2834.84	176	1446.51	7	23199.4
Beta	S1_18119001	1	18119001	1.09672	0.33624	0.001	0.00768	1.99413	0.15967	0.20823	0.64872	2	1601.78	176	1460.52	7	22847.1
Beta	S1_18119002	1	18119002	1.09672	0.33624	0.001	0.00768	1.99413	0.15967	0.20823	0.64872	2	1601.78	176	1460.52	7	22847.1
[truncated: 32,693 more rows]

[truncated: 12 more sheets: Marker Density Genetic, Linkage Map, Annotation, GeneAnnotation, RNASeqHPLC, RNASeqDEGsSummaryTable, RNASeqDEGsAll, RNASeqROISummaryTable, RNASeqDEGsROI, RNASeqDEGsCommonTable, RNASeqCommonROI, PI CAPs]
